# Supplementary material for: A genome-wide survey of copy number variations reveals an asymmetric evolution of duplicated genes in rice
Source: BMC Biol. 2020 Jun 26;18:73. doi: 10.1186/s12915-020-00798-0 (PMC7318451; doi:10.1186/s12915-020-00798-0)
Supplement: Supplementary file 1 — Additional file 1: Table S1. The summary of 93 representative rice accessions for whole genome re-sequencing, de novo assembling and RNA-Seq. [file 12915_2020_798_MOESM1_ESM.xlsx]

## Sheet: Table S1
Table S1. The summary of 93 representative rice accessions for whole genome re-sequencing, de novo assembling and RNA-Seq.
Sample_id	Name	Sub-species information	Origin	Whole-genome re-sequencing					de novo genome assembly			RNA-Seq
				Read pairs	Raw data (bp)	SRA accession	Depth (X)	Coverage (%)	genome size (bp)	Contig N50 (bp)	BUSCO completeness (%)	Reads pairs	Raw data (bp)	% of uniquely mapped reads	SRA accession
XF01	Huazhan	O. sativa Xian group	China	79068856	23720656800	SRR8586085	64	82.81	326302833	21481	96	23775289	5943822250	85.21	SRR8978975
XF02	Huanghuazhan	O. sativa Xian group	China	69570816	20871244800	SRR8586084	56	86.01	326021723	23080	96	38135393	9533848250	85.54	SRR8978976
XF03	9311	O. sativa Xian group	China	69107697	20732309100	SRR8961817	56	83.74	327763501	22998	95.9	35912242	8978060500	84.95	SRR8978973
XF04	Peiai 64	O. sativa Xian group	China	71570579	21471173700	SRR8961816	58	87.97	328334495	24492	96.6	31330645	7832661250	85.58	SRR8978974
XF05	IR 8	O. sativa Xian group	IRRI	65215253	19564575900	SRR8586083	53	83.83	327030292	23169	96	39308579	9827144750	85.55	SRR8978971
XF06	Zhefu 802	O. sativa Xian group	China	69195678	20758701816	SRR8586082	56	83.59	326573100	24455	96.3	24323877	6080969250	86.33	SRR8978972
XF07	Guangluai 4	O. sativa Xian group	China	72863695	21859108500	SRR8586089	59	83.45	325178216	23030	96.3	25532802	6383200500	85.93	SRR8978969
XF08	Zhenshan 97	O. sativa Xian group	China	71691046	21507313800	SRR8586088	58	83.54	326759327	21651	96.3	22168815	5542203750	86.64	SRR8978970
XF09	Minghui 63	O. sativa Xian group	China	69298571	20789571300	SRR8586087	56	83.9	325373079	19200	96.1	22982763	5745690750	86.16	SRR8978967
XF10	IR 64	O. sativa Xian group	IRRI	73270295	21981088500	SRR8586086	59	83.7	324425425	19271	95.8	24877253	6219313250	86.13	SRR8978968
XF11	Tetep	O. sativa Xian group	Vietnam	68442193	20532657900	SRR8586081	55	83.84	326233707	23219	95.9	24060500	6015125000	86.72	SRR8978940
XF12	Guihuahuang	O. sativa Geng group	China	68612569	20583770700	SRR8586080	55	95.32	336713586	16390	93.7	22028961	5507240250	90.22	SRR8978941
XF13	Kanto 146	O. sativa Geng group	Japan	73128489	21938546700	SRR8652308	59	94.25	323371852	16265	95.4	21307321	5326830250	90.95	SRR8978938
XF14	TN 1	O. sativa Xian group	Taiwan	71199705	21359911500	SRR8652307	58	83.81	327519776	21262	96	20943905	5235976250	85.62	SRR8978939
XF15	Sanlicun	O. sativa Geng group	China	73867751	22160325300	SRR8652306	60	87.75	344296034	10050	91	27005778	6751444500	89.07	SRR8978936
XF16	Miyang 46	O. sativa Xian group	China	67942684	20382797080	SRR8652313	55	84.04	322930983	17544	95.1	29486548	7371637000	79.64	SRR8978937
XF17	Xintuanheigu	O. sativa Geng group	China	71037670	21311301000	SRR8652311	57	91.45	317107405	10558	94.1	23988704	5997176000	90.24	SRR8978934
XF18	Wushanyouzhan	O. sativa Xian group	China	76026046	22807813800	SRR8652310	61	84.12	318919262	9762	94	23776127	5944031750	83.83	SRR8978935
XF19	Lemont	O. sativa Geng group	USA	81209907	24362972100	SRR8652314	66	90.04	323188306	17770	95.7	21624550	5406137500	87.50	SRR8978942
XF20	Rathu Heenati	O. sativa Xian group	Sri Lanka	72734891	21820467300	SRR8652318	59	84.32	343562814	14142	93.9	23632398	5908099500	83.82	SRR8978943
XF21	SWR 17	O. sativa Geng group	Unknown	81065913	24319773900	SRR8652317	65	92.35	339689031	8924	92.3	24352836	6088209000	88.45	SRR8978913
XF22	Cypress	O. sativa Geng group	USA	88982437	26694731100	SRR8652320	72	92.47	356817749	4555	88.5	22557282	5639320500	87.71	SRR8978912
XF23	Tianfeng（Pigm+Xa23)	O. sativa Xian group	China	78092412	23427723600	SRR8652319	63	84.08	323090727	13050	94.8	39425871	9856467750	84.38	SRR8978911
XF24	Xiushui 11	O. sativa Geng group	China	66682872	20004861600	SRR8652322	54	93.42	325382678	21070	96.1	20125736	5031434000	88.38	SRR8978910
XF25	Tianfeng	O. sativa Xian group	China	70817605	21245281500	SRR8652321	57	83.26	322706379	12620	94.9	25556679	6389169750	83.40	SRR8978909
XF26	Xixuan 4	O. sativa Xian group	China	66272471	19881741300	SRR8652324	54	83.37	322331078	18938	95.8	24043371	6010842750	83.64	SRR8978908
XF27	Simiao	O. sativa Xian group	China	67911494	20373448200	SRR8961819	55	83.99	324678881	15970	95.1	24364237	6091059250	81.01	SRR8978907
XF28	Longge 113	O. sativa Xian group	China	66762817	20028845100	SRR8652323	54	83.33	326509380	18699	95.2	28713163	7178290750	84.69	SRR8978906
XF29	Baikehanhe	O. sativa Xian group	China	69332368	20799710400	SRR8652326	56	83.33	323941452	20283	95.9	26460266	6615066500	83.53	SRR8978905
XF30	Xuanenchangtanqingzhan	O. sativa Xian group	China	74667677	22400303100	SRR8652277	60	84.6	324601466	17140	95.6	26256125	6564031250	84.83	SRR8978904
XF31	Nanbaozao	O. sativa Xian group	China	75723690	22717107000	SRR8652278	61	83.59	326269810	13917	95.4	22474981	5618745250	85.04	SRR8978926
XF32	Minkezao 1	O. sativa Xian group	China	65851086	19755325800	SRR8652279	53	83.41	331204861	15926	95.2	22582659	5645664750	84.72	SRR8978927
XF33	Dijiaowujian	O. sativa Xian group	Taiwan	71221270	21366381000	SRR8961818	58	83.52	324582887	10350	93.8	28661530	7165382500	82.57	SRR8978928
XF34	Huangkezaonianri	O. sativa Geng group	China	75951509	22785452700	SRR8652280	61	94.02	337387741	9460	91.4	24624519	6156129750	89.82	SRR8978929
XF35	Haobayong 1	O. sativa Geng group	China	77662783	23298834900	SRR8652273	63	90.79	327744371	18923	95.5	23290816	5822704000	87.85	SRR8978930
XF36	77-175	O. sativa Xian group	China	74659969	22397990700	SRR8652274	60	85.59	332440949	11411	93.6	26533507	6633376750	84.78	SRR8978931
XF37	Hongyun 33	O. sativa Xian group	China	70282913	21084873900	SRR8652275	57	84.1	326600444	19273	95.4	22861887	5715471750	81.43	SRR8978932
XF38	Jinnanwan	O. sativa Xian group	China	67365452	20209635600	SRR8652276	54	84.75	329512816	20921	95.5	24191241	6047810250	85.08	SRR8978933
XF39	II Xiang	O. sativa Xian group	Unknown	91462225	27438667500	SRR8652285	74	84.66	337385097	21776	96.3	27430696	6857674000	86.05	SRR8978924
XF40	Yuefeng	O. sativa Xian group	China	69209044	20762713200	SRR8652286	56	84.08	334895001	24177	95.6	28223678	7055919500	85.07	SRR8978925
XF41	Xieqingzao	O. sativa Xian group	China	94839064	28451719200	SRR8652328	76	84.3	336584878	25829	96.3	24744461	6186115250	85.68	SRR8978990
XF42	Huagengxian 74	O. sativa Xian group	China	76361540	22908462000	SRR8652327	62	90.41	386756123	5327	87.1	26689517	6672379250	84.05	SRR8978989
XF43	IR 58025	O. sativa Xian group	IRRI	75406819	22622045700	SRR8652304	61	84.27	329819853	21414	96.1	27143009	6785752250	83.63	SRR8978992
XF44	IR 36	O. sativa Xian group	IRRI	67101027	20130308100	SRR8652341	54	83.46	328572243	20549	96.1	25126407	6281601750	82.96	SRR8978991
XF45	IR 32	O. sativa Xian group	IRRI	75553506	22666051800	SRR8652337	61	83.88	331786446	24395	96	22642351	5660587750	83.42	SRR8978994
XF46	Yueguang	O. sativa Geng group	Japan	72750210	21825063000	SRR8652332	59	94.88	327004585	21329	96.2	22726765	5681691250	87.87	SRR8978993
XF47	IR 26	O. sativa Xian group	IRRI	62679463	18803838900	SRR8961813	51	83.92	327324739	20535	96	22594001	5648500250	84.01	SRR8978996
XF48	Gui 630	O. sativa Xian group	China	68129049	20438714700	SRR8652330	55	84.36	331187327	20349	96.1	24725026	6181256500	85.71	SRR8978995
XF49	Duoxi 1	O. sativa Xian group	China	79214741	23764422300	SRR8652312	64	84.18	328285369	20911	95.5	27989419	6997354750	82.48	SRR8978988
XF50	Bobai	O. sativa Xian group	China	67598686	20279605800	SRR8652299	55	84.53	330755814	23496	96.5	23435576	5858894000	84.73	SRR8978987
XF51	Longtepu	O. sativa Xian group	China	73004170	21901251000	SRR8652287	59	84.49	326940072	21151	96.6	24321190	6080297500	84.75	SRR8978918
XF52	Pusa 33	O. sativa Xian group	India	73139019	21941705700	SRR8652288	59	83.56	327977609	21008	95.8	22216929	5554232250	85.04	SRR8978919
XF53	IR 56	O. sativa Xian group	IRRI	75291707	22587512100	SRR8652267	61	84.19	329306255	21787	95.6	26599718	6649929500	83.42	SRR8978916
XF54	Yungeng 37	O. sativa Geng group	China	69787842	20936352600	SRR8652268	56	94.29	336818037	19997	95.8	25667599	6416899750	90.19	SRR8978917
XF55	Yanfeng 47	O. sativa Geng group	China	76256420	22876926000	SRR8652283	62	93.26	326293473	22243	96.2	26737546	6684386500	88.88	SRR8978922
XF56	Wuyungeng 7	O. sativa Geng group	China	80404095	24121228500	SRR8652284	65	92.66	326367448	22604	96	22888050	5722012500	88.98	SRR8978923
XF57	Nangeng 46	O. sativa Geng group	China	69486459	20845937700	SRR8652281	56	94.27	329522909	21397	95.6	26712182	6678045500	87.54	SRR8978920
XF58	Peta	O. sativa Xian group	Indonesia	69798752	20939625600	SRR8652290	56	83.47	327718628	21310	95.9	23180346	5795086500	85.69	SRR8978921
XF59	Miyang 42	O. sativa Xian group	Korea	76145269	22843580700	SRR8652301	62	84.63	329718212	21299	95.5	24301169	6075292250	84.56	SRR8978914
XF60	Kanto 51	O. sativa Geng group	Japan	79402974	23820892200	SRR8652272	64	93.2	323833627	21851	96.2	26481452	6620363000	89.75	SRR8978915
XF61	IR 24	O. sativa Xian group	IRRI	71059687	21317906100	SRR8652302	57	84.26	326301975	20703	95.5	22103268	5525817000	84.18	SRR8978957
XF62	Longgeng 21	O. sativa Geng group	China	60399583	18119874900	SRR8652271	49	93.72	329663006	20738	95.5	22070946	5517736500	90.60	SRR8978956
XF63	Longgeng 46	O. sativa Geng group	China	62715240	18814572000	SRR8652270	51	93.91	324511168	20437	96.4	21183007	5295751750	88.37	SRR8978955
XF64	Suigeng 4	O. sativa Geng group	China	72047082	21614124600	SRR8652305	58	94.66	327127533	21572	96.4	25148648	6287162000	89.41	SRR8978954
XF65	C bao	O. sativa Geng group	China	75468694	22640608200	SRR8652265	61	92.58	325732271	23188	96.3	27545258	6886314500	89.35	SRR8978961
XF66	Lansheng	O. sativa Geng group	China	74892889	22467866700	SRR8652264	60	94.1	324861031	22516	95.9	22459668	5614917000	86.63	SRR8978960
XF67	Hexi 22	O. sativa Geng group	China	65852137	19755641100	SRR8652334	53	94.02	324836960	22103	96.4	21210233	5302558250	89.77	SRR8978959
XF68	Chugeng 27	O. sativa Geng group	China	88601736	26580520800	SRR8652289	71	94.23	325982618	23732	96.4	24575584	6143896000	88.99	SRR8978958
XF69	Ganxiang	O. sativa Xian group	China	67426423	20227926900	SRR8961812	55	85.32	339259292	16208	94.4	20527961	5131990250	85.32	SRR8978963
XF70	Wanlox	O. sativa Geng group	Unknown	76353698	22906109400	SRR8652291	62	93.92	324351617	21721	96.3	21476539	5369134750	89.90	SRR8978962
XF71	Lenon	O. sativa Geng group	USA	84669020	25400706000	SRR8652292	68	90.44	326617113	22003	96.1	20349488	5087372000	87.48	SRR8978983
XF72	Jiahe 212	O. sativa Geng group	China	70666112	21199833600	SRR8652293	57	92.69	325285879	21619	96	22567550	5641887500	89.15	SRR8978984
XF73	Beitiandao	O. sativa Xian group	China	68976885	20693065500	SRR8652294	56	84.43	327225435	22221	96.4	23041011	5760252750	85.49	SRR8978985
XF74	Zhongzao 11	O. sativa Xian group	China	67351148	20205344400	SRR8652295	54	84.54	326074641	22916	96.2	21064710	5266177500	86.75	SRR8978986
XF75	Zhangu	O. sativa Xian group	China	95221402	28566420600	SRR8652296	77	85.53	333440882	24367	96	21888540	5472135000	84.37	SRR8978979
XF76	IR 40	O. sativa Xian group	IRRI	67349149	20204744700	SRR8652297	54	83.51	326641102	23519	95.9	25259299	6314824750	82.29	SRR8978980
XF77	Daw Dam	O. sativa Geng group	Thailand	74487682	22346304600	SRR8652298	60	91.97	379204815	4668	87.2	23800979	5950244750	89.53	SRR8978981
XF78	Dahanala 2220	O. sativa Xian group	Sri Lanka	69087787	20726336100	SRR8652340	56	84.92	326073993	22942	96.1	21393704	5348426000	85.38	SRR8978982
XF79	Asominori	O. sativa Geng group	Japan	78131695	23439508500	SRR8652339	63	96.06	337493370	19419	95.5	22791300	5697825000	87.79	SRR8978977
XF80	Zaoxiandang	O. sativa Xian group	China	77691024	23307307200	SRR8652338	63	84.34	336195680	20657	95.6	23927255	5981813750	84.05	SRR8978978
XF81	Dongye 1	O. sativa Geng group	China	66127648	19838294400	SRR8652336	53	93.31	324074750	20747	95.9	24097035	6024258750	87.27	SRR8978951
XF82	R 308	O. sativa Xian group	China	70426481	21127944300	SRR8652335	57	85.79	342800506	12916	94	24954842	6238710500	83.47	SRR8978950
XF83	Taidongludao	O. sativa Geng group	Taiwan	86358379	25907513700	SRR8652269	70	90.11	326804327	23691	96.3	24511748	6127937000	88.29	SRR8978953
XF84	Huangsiguizhan	O. sativa Xian group	China	86174708	25852412400	SRR8961815	70	84.72	328808862	23407	96.3	23824449	5956112250	83.68	SRR8978952
XF85	Zaoshunonghu 6	O. sativa Geng group	China	90897406	27269221800	SRR8652333	73	94.02	324895178	23748	96.4	23798879	5949719750	89.72	SRR8978947
XF86	Xiangai B	O. sativa Xian group	China	68723950	20617185000	SRR8961814	56	84.25	327613252	22030	96.3	22048956	5512239000	84.35	SRR8978946
XF87	C418	O. sativa Geng group	China	82682216	24804664800	SRR8652342	67	89.8	325776453	23206	96.3	25940023	6485005750	87.07	SRR8978949
XF88	Basmati 355	O. sativa Xian group	India	83737067	25121120100	SRR8692662	68	86.43	326972950	23043	95.9	22958782	5739695500	86.67	SRR8978948
XF89	Fanhaopi	O. sativa Xian group	China	79396491	23818947300	SRR8692663	64	84.41	328461289	24108	96	23439503	5859875750	87.01	SRR8978945
XF90	Maguzi	O. sativa Geng group	China	68537501	20561250300	SRR8692660	55	93.28	406815299	2301	79.9	27855593	6963898250	87.74	SRR8978944
XF91	Hanmadao	O. sativa Xian group	China	89061962	26718588600	SRR8961811	72	86.5	367858323	8558	90.8	23102310	5775577500	85.13	SRR8978965
XF92	Zhongnong 4	O. sativa Xian group	China	80901033	24270309900	SRR8692666	65	83.94	328205847	23084	96.5	24087042	6021760500	86.16	SRR8978966
XF93	Mamagu	O. sativa Xian group	China	70651766	21195529800	SRR8961810	57	84.11	328289241	23718	96.5	26324366	6581091500	84.70	SRR8978964
