# Supplementary material for: A genome-wide survey of copy number variations reveals an asymmetric evolution of duplicated genes in rice
Source: BMC Biol. 2020 Jun 26;18:73. doi: 10.1186/s12915-020-00798-0 (PMC7318451; doi:10.1186/s12915-020-00798-0)
Supplement: Supplementary file 4 — Additional file 4: Table S3. The tandem duplications identified around GL7 loci and the promotor of IPA1. a equal to Average_depthCNV/Average_depthChr. b the read with a insert size close to the length of the CNV. c the region within 500 bp upstream and downstream of the breakpoint were used to detect the discordant reads. Table S4. The copy number matrix of the 10 CNVs identified by qPCT. Table S5. Genes with high copy number (≥10) in more than 5 accessions. Table S6. The copy number matrices of 10 loci in 15 accessions called by CNVnator, Delly, and CtgRef-CNV. The DUP, DEL, and CN1 loci, were marked as yellow, purple, and green, respectively. Table S7. The weighted accuracies of three softwares based on the qPCT results of 10 loci in 15 accessions. Table S8. The comparisons of CNV results generated by three methods. Table S9. The accuracy of the selected 150 CNVs detected by CtgRef-CNV but not detected by CNVnator. Table S10. The accuracy of the selected 150 CNVs detected by CNVnator but not detected by CtgRef-CNV. Table S11. The comparison of CNVs between Yu et al. and present study. Table S12. The comparison of CNVs between Du et al. and present study. Table S13. The comparison of CNVs between Wang et al. (3 K rice genomes) and present study. Table S14. The comparison of CNVs between Fuentes et al. (3 K rice genomes) and present study. [file 12915_2020_798_MOESM4_ESM.xlsx]

## Sheet: Table S3
Table S3. The tandem duplications identified around GL7 loci and the promotor of IPA1.
Loci_name	Accession	Chr_id	Start	End	Length (bp)	CN_indexa	Coverage (%)	Number of discordant readsb
								Left breakpointc	Right breakpoint
GL7	XF19	Chr7	24664250	24681800	17551	2.86881	99.11	56	48
GL7	XF22	Chr7	24664250	24681500	17251	3.17609	99.64	72	63
GL7	XF40	Chr7	24664250	24682300	18051	2.06907	99.09	29	0
GL7	XF43	Chr7	24664250	24681800	17551	3.06244	99.1	36	31
GL7	XF71	Chr7	24664250	24681700	17451	3.07896	99.27	46	39
GL7	XF72	Chr7	24664250	24682100	17851	4.03457	99.12	58	39
GL7	XF75	Chr7	24664250	24681700	17451	4.10796	99.15	94	79
promotor of IPA1	XF80	Chr8	25282401	25285600	3200	2.98811	100	62	59
promotor of IPA1	XF86	Chr8	25282501	25285600	3100	2.85783	100	37	37

## Sheet: Table S4
Table S4. The copy number matrix of the 10 CNVs identified by qPCT.
LOC_id	LOC_name	XF01	XF02	XF03	XF04	XF05	XF06	XF07	XF08	XF09	XF10	XF11	XF14	XF16	XF19	XF24
qPCR01	LOC_Os01g58630	2	2	2	2	2	2	2	1	2	2	2	2	2	2	1
qPCR02	LOC_Os11g41970	1	1	1	1	1	0	0	0	0	1	1	0	1	0	1
qPCR03	LOC_Os03g17180	1	1	1	1	1	1	1	1	1	1	1	1	2	1	1
qPCR04	LOC_Os04g17050	1	1	2	2	1	1	1	1	1	1	1	1	1	2	3
qPCR05	LOC_Os05g48180	1	1	1	1	1	1	1	1	1	1	1	1	1	1	1
qPCR06	LOC_Os06g04399	0	0	0	1	0	0	0	0	0	2	0	0	1	1	1
qPCR07	LOC_Os07g12230	0	0	0	1	0	0	0	0	0	0	0	0	0	1	1
qPCR08	LOC_Os08g43310	0	0	0	0	0	0	0	0	0	1	0	0	0	1	1
qPCR09	LOC_Os10g27090	0	0	0	1	0	0	0	0	0	0	0	0	0	1	1
qPCR10	LOC_Os12g23780	0	0	0	1	0	0	0	0	0	0	1	0	0	1	1
			right	total	rate
			143	150	95.3333

## Sheet: Table S5
Table S5. Genes with high copy number (≥10) in more than 5 accessions.
LOC	MinCN	MaxCN	SumCN	CN_types	VST_val	Annotation
LOC_Os01g09710	1	15	399	12	0.0765	expressed protein
LOC_Os01g09720	1	15	379	12	0.0693	dof zinc finger domain containing protein, putative, expressed
LOC_Os01g22010	1	17	423	13	0.0008	S-adenosylmethionine synthetase, putative, expressed
LOC_Os01g34440	1	23	323	15	0.0683	expressed protein
LOC_Os01g34450	1	23	353	15	0.0322	expressed protein
LOC_Os01g56750	1	13	617	13	0.2593	OsFBDUF8 - F-box and DUF domain containing protein, expressed
LOC_Os01g57954	0	15	186	12	0.034	translation initiation factor IF-1, chloroplast, putative, expressed
LOC_Os01g57964	0	36	158	7	0.0532	photosystem I P700 chlorophyll a apoprotein A1, putative, expressed
LOC_Os01g57990	1	46	1962	24	0.1102	expressed protein
LOC_Os01g58010	1	31	1301	23	0.0025	ATP synthase, A subunit family protein, putative, expressed
LOC_Os01g58048	1	48	2241	28	0.0699	expressed protein
LOC_Os01g58049	1	32	595	19	0.1748	photosystem I assembly protein ycf4, putative, expressed
LOC_Os01g58340	1	20	447	12	0.396	expressed protein
LOC_Os01g59430	1	13	345	12	0.0329	expressed protein
LOC_Os02g02390	1	16	398	13	0.1536	S1 RNA binding domain containing protein, expressed
LOC_Os02g05090	0	13	487	14	0.0914	expressed protein
LOC_Os02g12700	1	13	341	12	0.2043	interferon-related developmental regulator family protein, putative, expressed
LOC_Os02g12710	1	23	380	14	0.0976	interferon-related developmental regulator family protein, putative, expressed
LOC_Os02g24598	1	34	929	22	0.4153	chloroplast envelope membrane protein, putative, expressed
LOC_Os02g32690	1	17	526	11	0.0083	pleiotropic drug resistance protein 15, putative, expressed
LOC_Os02g36210	1	12	222	12	0.0631	ent-kaurene synthase, chloroplast precursor, putative, expressed
LOC_Os02g41520	1	14	507	14	0	glycosyl transferase 8 domain containing protein, putative, expressed
LOC_Os02g41530	0	13	389	14	0.0001	expressed protein
LOC_Os02g57410	1	17	558	12	0.0544	OTU-like cysteine protease family protein, putative, expressed
LOC_Os02g58650	1	15	510	15	0.235	expressed protein
LOC_Os03g35960	1	36	1107	26	0.0284	expressed protein
LOC_Os03g42520	1	30	764	21	0.0033	expressed protein
LOC_Os03g44030	1	36	602	18	0.0687	expressed protein
LOC_Os03g44040	1	21	500	15	0.0408	expressed protein
LOC_Os03g44760	1	17	430	15	0.0066	SWI1, putative, expressed
LOC_Os03g44780	1	24	314	11	0.0003	elongation factor Tu family protein, putative, expressed
LOC_Os03g45710	1	15	492	13	0.0518	2Fe-2S iron-sulfur cluster binding domain containing protein, expressed
LOC_Os03g45990	1	18	638	12	0.0055	expressed protein
LOC_Os03g46010	1	22	850	18	0.0032	expressed protein
LOC_Os03g46030	1	19	755	17	0.0012	expressed protein
LOC_Os03g48471	0	37	460	16	0.0156	ATP synthase subunit alpha, putative, expressed
LOC_Os03g62910	1	14	198	10	0.2168	expressed protein
LOC_Os03g62920	1	14	232	11	0.1403	expressed protein
LOC_Os03g62950	1	51	1183	29	0.001	expressed protein
LOC_Os04g02530	0	10	247	9	0.0772	expressed protein
LOC_Os04g02550	1	10	233	7	0.038	expressed protein
LOC_Os04g16760	0	38	192	8	0.0032	photosystem I P700 chlorophyll a apoprotein A1, putative, expressed
LOC_Os04g16782	0	36	303	11	0.0959	chloroplast 50S ribosomal protein L23, putative
LOC_Os04g16798	0	43	169	6	0.0026	chloroplast 30S ribosomal protein S7, putative, expressed
LOC_Os04g16818	0	133	2735	32	0.0901	chloroplast 30S ribosomal protein S19, putative
LOC_Os04g16822	0	83	1773	29	0.1178	chloroplast 50S ribosomal protein L22, putative, expressed
LOC_Os04g16834	0	71	289	14	0.0955	translation initiation factor IF-1, chloroplast, putative, expressed
LOC_Os04g16866	1	50	1438	33	0.0207	photosystem II reaction center protein K precursor, putative, expressed
LOC_Os04g22130	1	43	526	11	0.0927	conserved hypothetical protein
LOC_Os04g32000	0	24	308	17	0.1299	expressed protein
LOC_Os04g32330	1	20	894	14	0.5905	dihydrolipoyllysine-residue succinyltransferase component of 2-oxoglutarate dehydrogenase complex, mitochondrial precursor, putative, expressed
LOC_Os04g32340	1	20	894	14	0.5503	RNA-binding motif protein, putative, expressed
LOC_Os04g32350	1	20	939	16	0.3572	RNA polymerase III RPC4 domain containing protein, expressed
LOC_Os04g39680	1	51	1017	30	0.0996	anthranilate phosphoribosyltransferase, putative, expressed
LOC_Os05g07320	1	29	684	17	0.6368	hypothetical protein
LOC_Os05g09060	1	19	285	13	0.0112	collagen alpha-2, putative, expressed
LOC_Os05g16490	1	33	491	17	0.1493	expressed protein
LOC_Os05g22712	0	32	345	18	0.0589	chloroplast 30S ribosomal protein S11, putative, expressed
LOC_Os05g22716	1	212	1112	27	0.037	translation initiation factor IF-1, chloroplast, putative, expressed
LOC_Os05g22718	0	32	437	21	0.1274	chloroplast 30S ribosomal protein S8, putative, expressed
LOC_Os05g22722	0	32	344	19	0.0636	chloroplast 50S ribosomal protein L14, putative, expressed
LOC_Os05g22724	0	32	340	18	0.0573	chloroplast 50S ribosomal protein L16, putative, expressed
LOC_Os05g33510	1	27	327	14	0.007	peptide methionine sulfoxide reductase msrB, putative, expressed
LOC_Os05g33514	1	27	371	15	0.0364	expressed protein
LOC_Os05g33520	1	45	573	22	0.0073	expressed protein
LOC_Os05g35330	1	161	670	6	0.0297	ribulose bisphosphate carboxylase large chain precursor, putative, expressed
LOC_Os06g02960	1	18	316	14	0.2457	expressed protein
LOC_Os06g02980	0	32	488	15	0.1268	ATP synthase F1, epsilon subunit family protein, expressed
LOC_Os06g12810	1	21	419	14	0.0729	proteins of unknown function domain containing protein, expressed
LOC_Os06g16380	1	27	490	18	0.1078	expressed protein
LOC_Os06g21680	1	18	376	11	0.0468	expressed protein
LOC_Os06g39744	0	53	721	23	0.1618	photosystem I assembly protein ycf4, putative, expressed
LOC_Os06g39748	0	30	246	11	0.216	expressed protein
LOC_Os06g39752	1	18	321	11	0.0769	expressed protein
LOC_Os06g46435	1	60	456	7	0.0139	NADPH-dependent oxidoreductase, putative, expressed
LOC_Os07g04310	0	12	415	12	0.0053	expressed protein
LOC_Os07g13090	1	27	178	6	0.0078	expressed protein
LOC_Os07g13100	0	39	860	20	0.0531	DNA binding protein, putative, expressed
LOC_Os07g25002	0	43	175	6	0	chloroplast 30S ribosomal protein S7, putative, expressed
LOC_Os07g25004	0	43	195	7	0.0029	NADPH-dependent oxidoreductase, putative, expressed
LOC_Os07g25014	0	37	312	11	0.0843	chloroplast 50S ribosomal protein L23, putative
LOC_Os07g38290	1	31	337	17	0.1602	plastocyanin-like domain containing protein, putative, expressed
LOC_Os07g41300	1	80	537	16	0.0045	respiratory-chain NADH dehydrogenase, 49 Kd subunit family protein, expressed
LOC_Os08g01110	1	15	435	15	0.3384	expressed protein
LOC_Os08g06770	0	20	292	11	0.2531	expressed protein
LOC_Os08g06780	0	13	301	12	0.2823	OsFBDUF43 - F-box and DUF domain containing protein, expressed
LOC_Os08g06790	0	13	304	12	0.2065	expressed protein
LOC_Os08g10080	1	16	442	10	0.1918	no apical meristem protein, putative, expressed
LOC_Os08g13070	1	20	466	11	0.2356	MBTB23 - Bric-a-Brac, Tramtrack, Broad Complex BTB domain with Meprin and TRAF Homology MATH domain, expressed
LOC_Os08g15248	0	42	160	10	0.0232	NADPH-dependent oxidoreductase, putative, expressed
LOC_Os08g15252	0	36	248	10	0.0977	uncharacterized protein ycf73, putative, expressed
LOC_Os08g15258	0	36	310	14	0.106	chloroplast 50S ribosomal protein L23, putative, expressed
LOC_Os08g15308	0	89	484	11	0.0299	chloroplast 30S ribosomal protein S18, putative, expressed
LOC_Os08g15312	0	43	209	11	0.0112	chloroplast 50S ribosomal protein L33, putative, expressed
LOC_Os08g17960	0	14	282	12	0.2239	hypothetical protein
LOC_Os08g17970	1	38	1308	22	0.2536	hypothetical protein
LOC_Os08g17980	1	51	1441	25	0.1956	photosystem II P680 chlorophyll A apoprotein, putative, expressed
LOC_Os08g20420	1	15	441	15	0.04	MGD2, putative, expressed
LOC_Os08g35420	0	58	296	6	0.0009	photosynthetic reaction center protein, putative, expressed
LOC_Os08g42670	0	13	260	11	0.0939	resistance protein, putative, expressed
LOC_Os08g42680	1	15	332	12	0.1808	expressed protein
LOC_Os09g07910	1	65	741	19	0.0139	DNA-directed RNA polymerase subunit alpha, putative, expressed
LOC_Os09g07920	1	24	614	17	0.0649	NOI protein, nitrate-induced, putative, expressed
LOC_Os09g08464	1	83	2748	39	0.0082	ATP synthase B chain, putative, expressed
LOC_Os09g08880	1	43	1758	22	0.09	ATP synthase like protein, putative, expressed
LOC_Os09g08890	1	56	2341	29	0.0866	mitochondrial 60S ribosomal protein L5, putative, expressed
LOC_Os09g08910	1	48	2124	25	0.0886	ATP synthase, putative, expressed
LOC_Os09g19950	1	20	282	13	0.0076	DUF260 domain containing protein, putative, expressed
LOC_Os09g19960	1	24	510	19	0.0027	expressed protein
LOC_Os10g08510	1	17	645	16	0.2306	hypothetical protein
LOC_Os10g11170	1	28	504	15	0.0159	expressed protein
LOC_Os10g21192	0	55	315	10	0.0487	photosystem Q, putative, expressed
LOC_Os10g21196	1	194	4206	30	0.0444	chloroplast 30S ribosomal protein S16, putative, expressed
LOC_Os10g21236	0	18	324	16	0.0009	chloroplast ATP synthase a chain precursor, putative, expressed
LOC_Os10g21250	0	35	216	11	0.0026	photosystem I P700 chlorophyll a apoprotein A1, putative, expressed
LOC_Os10g21266	0	37	500	15	0.0585	ATP synthase subunit beta, putative, expressed
LOC_Os10g21272	1	49	296	12	0.0339	expressed protein
LOC_Os10g21308	0	44	254	13	0.053	chloroplast 50S ribosomal protein L33, putative, expressed
LOC_Os10g21312	0	60	371	11	0.0722	chloroplast 30S ribosomal protein S18, putative, expressed
LOC_Os10g21314	0	24	194	13	0.0068	chloroplast 50S ribosomal protein L20, putative, expressed
LOC_Os10g21352	0	73	729	19	0.0105	chloroplast 30S ribosomal protein S19, putative, expressed
LOC_Os10g21358	0	34	307	11	0.1257	chloroplast 50S ribosomal protein L23, putative
LOC_Os10g21366	0	34	288	10	0.1161	uncharacterized protein ycf73, putative, expressed
LOC_Os10g21396	1	81	1425	24	0.0001	NADPH-dependent oxidoreductase, putative, expressed
LOC_Os10g21404	0	82	807	18	0.0937	NADPH-dependent oxidoreductase, putative
LOC_Os10g29190	1	15	246	13	0.4521	BTB/POZ domain containing protein, expressed
LOC_Os10g35920	1	17	418	15	0.0003	OsFBX389 - F-box domain containing protein, expressed
LOC_Os10g38206	1	28	437	20	0.2326	NADPH-dependent oxidoreductase, putative, expressed
LOC_Os10g38229	0	35	140	6	0.0129	photosystem I P700 chlorophyll a apoprotein A1, putative, expressed
LOC_Os10g38274	1	185	3412	23	0.0678	ATP synthase C chain, putative, expressed
LOC_Os10g38276	1	95	4328	42	0.3325	chloroplast ATP synthase a chain precursor, putative, expressed
LOC_Os10g39890	1	64	1544	38	0.0447	POEI31 - Pollen Ole e I allergen and extensin family protein precursor, putative, expressed
LOC_Os11g08445	1	19	367	14	0.0002	DnaK family protein, putative, expressed
LOC_Os11g15130	1	14	450	14	0.0015	jasmonate O-methyltransferase, putative, expressed
LOC_Os11g18170	1	13	511	12	0.0127	glutathione peroxidase, putative, expressed
LOC_Os11g32770	0	58	742	23	0.4233	ribulose bisphosphate carboxylase large chain precursor, putative, expressed
LOC_Os12g09220	1	19	681	19	0.4302	expressed protein
LOC_Os12g10570	0	48	489	14	0.023	ATP synthase subunit beta, putative, expressed
LOC_Os12g14910	1	37	1554	20	0.0032	hypothetical protein
LOC_Os12g14930	1	29	1506	18	0.0473	ATP synthase protein MI25, putative, expressed
LOC_Os12g14939	1	29	1506	18	0.0473	expressed protein
LOC_Os12g16190	1	17	468	13	0.0105	expressed protein
LOC_Os12g19430	0	23	148	5	0.0101	ATP synthase epsilon chain, putative, expressed
LOC_Os12g19580	1	25	332	12	0	photosynthetic reaction center protein, putative, expressed
LOC_Os12g23600	1	19	439	11	0.0389	expressed protein
LOC_Os12g30460	1	35	1235	28	0.3495	expressed protein
LOC_Os12g32010	0	82	1251	28	0.0805	expressed protein
LOC_Os12g33944	1	16	234	10	0.0054	ELF protein, expressed
LOC_Os12g33946	1	23	467	11	0.0358	cytochrome c oxidase subunit 1, putative, expressed
LOC_Os12g33956	1	39	2106	25	0.0083	maturase, putative, expressed
LOC_Os12g33958	1	39	2054	23	0.0176	NADH-ubiquinone oxidoreductase 49 kDa subunit, putative, expressed
LOC_Os12g33962	1	39	2051	24	0.0157	uncharacterized tatC-like protein ymf16, putative, expressed
LOC_Os12g34010	1	39	2051	24	0.0157	expressed protein
LOC_Os12g34012	1	39	2051	24	0.0157	cytochrome c biosynthesis ccmC-like mitochondrial protein, putative, expressed
LOC_Os12g34014	1	39	2051	24	0.0157	NADH-ubiquinone oxidoreductase chain 6, putative, expressed
LOC_Os12g34018	1	39	2051	24	0.0157	ATP synthase protein YMF19, putative, expressed
LOC_Os12g34045	1	39	1927	26	0.0029	mitochondrial ribosomal protein S7, putative, expressed
LOC_Os12g34094	2	35	1894	22	0.0028	NADH-ubiquinone oxidoreductase chain 4, putative, expressed
LOC_Os12g34096	2	35	1894	22	0.0028	expressed protein
LOC_Os12g34098	1	35	1807	21	0	hypothetical protein
LOC_Os12g34100	2	35	1815	20	0.0266	expressed protein
LOC_Os12g34102	1	35	1800	21	0.0002	expressed protein
LOC_Os12g34108	11	31	1829	20	0.0658	ATP synthase protein 9, mitochondrial, putative, expressed
LOC_Os12g37680	1	12	393	12	0.0378	hypothetical protein
LOC_Os12g39930	1	33	518	17	0	expressed protein

## Sheet: Table S6
Table S6. The copy number matrices of 10 loci in 15 accessions called by CNVnator, Delly, and CtgRef-CNV.
Software	LOC_id	LOC_name	XF01	XF02	XF03	XF04	XF05	XF06	XF07	XF08	XF09	XF10	XF11	XF14	XF16	XF19	XF24
CNVnator	qPCR01	LOC_Os01g58630	2	1	2	2	2	2	2	1	2	2	2	2	2	2	1
	qPCR02	LOC_Os11g41970	1	1	1	1	1	0	0	1	1	1	1	0	1	0	1
	qPCR03	LOC_Os03g17180	1	1	1	1	1	1	1	1	1	1	1	1	2	1	1
	qPCR04	LOC_Os04g17050	1	1	1	2	1	1	1	1	1	1	1	1	1	2	2
	qPCR05	LOC_Os05g48180	1	1	1	1	1	1	1	1	1	1	1	1	1	1	1
	qPCR06	LOC_Os06g04399	0	0	0	1	0	0	1	1	0	1	1	0	1	1	1
	qPCR07	LOC_Os07g12230	1	1	1	1	1	1	1	1	1	1	1	1	1	1	1
	qPCR08	LOC_Os08g43310	1	1	1	1	1	1	1	1	1	1	1	1	1	1	1
	qPCR09	LOC_Os10g27090	0	1	0	1	0	0	1	0	0	0	0	0	0	1	1
	qPCR10	LOC_Os12g23780	1	1	1	1	1	1	1	1	1	1	1	1	1	1	1
Delly	qPCR01	LOC_Os01g58630	1	1	1	1	1	1	1	1	1	1	1	1	1	1	1
	qPCR02	LOC_Os11g41970	1	1	1	1	1	0	0	0	0	1	1	0	1	0	1
	qPCR03	LOC_Os03g17180	1	1	1	1	1	1	1	1	1	1	1	1	2	1	1
	qPCR04	LOC_Os04g17050	1	1	1	1	1	1	1	1	1	1	1	1	1	1	1
	qPCR05	LOC_Os05g48180	1	1	1	1	1	1	1	1	1	1	1	1	1	1	1
	qPCR06	LOC_Os06g04399	0	0	0	1	0	0	0	0	0	1	0	0	1	1	1
	qPCR07	LOC_Os07g12230	0	0	0	1	0	0	0	0	0	0	0	0	0	1	1
	qPCR08	LOC_Os08g43310	0	0	0	0	0	0	0	0	0	1	0	0	0	1	1
	qPCR09	LOC_Os10g27090	0	0	0	1	0	0	0	0	0	0	0	0	0	1	1
	qPCR10	LOC_Os12g23780	0	0	0	1	0	0	0	0	0	0	1	0	0	1	1
CtgRef-CNV	qPCR01	LOC_Os01g58630	2	2	1	2	2	1	2	1	2	3	2	1	3	2	1
	qPCR02	LOC_Os11g41970	1	1	1	1	1	0	0	0	0	1	1	0	1	0	1
	qPCR03	LOC_Os03g17180	1	1	1	1	1	1	1	1	1	1	1	1	2	1	1
	qPCR04	LOC_Os04g17050	1	1	2	1	1	1	1	1	1	1	1	1	1	1	3
	qPCR05	LOC_Os05g48180	1	1	1	1	1	1	1	1	1	1	1	1	1	1	1
	qPCR06	LOC_Os06g04399	1	1	1	1	1	1	1	1	1	2	1	1	1	1	1
	qPCR07	LOC_Os07g12230	0	0	1	1	0	0	0	0	0	0	0	0	0	1	1
	qPCR08	LOC_Os08g43310	0	0	0	0	1	0	0	0	0	1	0	0	1	1	1
	qPCR09	LOC_Os10g27090	0	0	1	1	0	0	0	0	0	0	0	0	0	1	1
	qPCR10	LOC_Os12g23780	0	0	1	1	0	0	0	0	0	0	1	0	0	1	1

## Sheet: Table S7
Table S7. The weighted accuracies of three softwares based on the qPCT results of 10 loci in 15 accessions.
software	DEL_right	DEL_wrong	DEL_accuracy	DUP_right	DUP_wrong	DUP_accuracy	CN1_right	CN1_wrong	CN1_accuracy	weighted accuracy
CNVnator	20	44	0.3125	15	1	0.9375	68	2	0.9714	0.8484
Delly	62	2	0.9688	1	15	0.0625	69	1	0.9857	0.8626
CtgRef-CNV	49	15	0.7656	10	6	0.625	68	2	0.9714	0.8893

## Sheet: Table S8
Table S8. The comparisons of CNV results generated by three methods.
Sample_id	CtgRef-CNV	CNVnator	Delly	Overlap of CtgRef-CNV vs CNVnator	Overlap of CtgRef-CNV vs Delly	Overlap of CNVnator vs Delly	CtgRef-CNV minus CNVnator	CNVnator minus CtgRef-CNV	CtgRef-CNV minus Delly	Delly minus CtgRef-CNV
XF01	5216	2753	3582	488	578	1991	4728	2265	4638	3004
XF02	4360	669	2753	68	404	630	4292	601	3955	2348
XF03	3674	2668	3574	311	418	1886	3363	2357	3256	3156
XF04	4033	2098	2574	323	395	1450	3710	1775	3638	2179
XF05	5112	2668	3680	501	696	1895	4611	2167	4416	2984
XF06	4915	2620	3707	457	646	1905	4458	2163	4269	3061
XF07	4972	2658	3561	461	599	1916	4511	2197	4373	2962
XF08	4944	2657	3536	468	591	1915	4476	2189	4353	2945
XF09	5272	1755	3503	299	624	1476	4973	1456	4648	2879
XF10	5087	1736	3483	272	599	1471	4815	1464	4488	2884
XF11	4892	2592	3527	466	603	1862	4426	2126	4289	2924
XF14	5050	2100	3572	333	602	1659	4717	1767	4448	2970
XF16	4982	1596	3405	234	570	1353	4748	1362	4412	2835
XF19	3249	1047	1752	198	337	768	3051	849	2912	1414
XF24	1932	402	687	60	127	285	1872	342	1805	560
Total	67690	30019	46896	4939	7789	22462	62751	25080	59900	39105

## Sheet: Table S9
Table S9. The accuracy of the selected 150 CNVs detected by CtgRef-CNV but not detected by CNVnator.
Sample	CNV	CHR	Begin	End	Length	CN_index	Coverage	Breakpoints	depth_bias_to_Ref	Reliability	Delly_results
XF01	DEL	Chr2	24291750	24299000	7250	0.03	19.32	OK		OK	Undetected
XF01	DEL	Chr2	24319750	24320750	1000	0	14.69	OK		OK	Undetected
XF01	DEL	Chr2	24327250	24330000	2750	0.06	19.48	OK		Doubtful	Undetected
XF01	DEL	Chr2	24375750	24377750	2000	0.02	35.33	Imprecise		Imprecise	Undetected
XF01	DEL	Chr2	24392500	24394000	1500	0.03	20.99	OK		OK	Detected
XF01	DEL	Chr2	24469750	24471500	1750	0	35.64	OK		OK	Detected
XF01	DUP	Chr2	24800500	24802000	1500	2.07	100		Yes	OK	Undetected
XF01	DUP	Chr2	24833250	24838750	5500	4.67	100		Yes	OK	Undetected
XF01	DUP	Chr2	24839000	24847750	8750	3.06	99.5		OK	OK	Undetected
XF01	DUP	Chr2	24894250	24909000	14750	6.28	99	Imprecise	OK	Imprecise	Undetected
XF02	DUP	Chr4	5415500	5418500	3000	2.16	99.43		Yes	OK	Undetected
XF02	DUP	Chr4	5496000	5497250	1250	2.67	91.45		Partly	OK	Undetected
XF02	DEL	Chr4	5584750	5589000	4250	0.01	23.81	OK		OK	Undetected
XF02	DUP	Chr4	5630750	5632250	1500	1.83	97.87		Yes	OK	Undetected
XF02	DEL	Chr4	5678750	5680750	2000	0.05	42.33	OK		OK	Undetected
XF02	DEL	Chr4	5697000	5705250	8250	0.12	36.57	OK		OK	Undetected
XF02	DUP	Chr4	5707500	5710000	2500	2.61	94.68		Partly	OK	Undetected
XF02	DEL	Chr4	5712000	5715000	3000	0.08	43.22	OK		OK	Undetected
XF02	DEL	Chr4	5728250	5730500	2250	0.06	22.57	OK		OK	Undetected
XF02	DEL	Chr4	5856500	5859750	3250	0	45.77	OK		OK	Undetected
XF03	DEL	Chr5	27117250	27119500	2250	0.08	39.4	Imprecise		Imprecise	Undetected
XF03	DEL	Chr5	27125250	27143000	17750	0	1.27	Imprecise		Imprecise	Undetected
XF03	DEL	Chr5	27143500	27179500	36000	0.01	4.24	Imprecise		Imprecise	Undetected
XF03	DEL	Chr5	27537500	27539250	1750	0.04	3.37	OK		OK	Detected
XF03	DUP	Chr5	27987750	27988750	1000	2.25	100	OK		OK	Undetected
XF03	DUP	Chr5	27995500	28000000	4500	2.01	99.96		Partly	OK	Undetected
XF03	DEL	Chr5	28024500	28025500	1000	0.07	5.69	OK		OK	Detected
XF03	DUP	Chr5	28107500	28109250	1750	2.18	99.37	OK		OK	Undetected
XF03	DUP	Chr5	28376000	28381500	5500	1.96	99.73		Yes	OK	Undetected
XF03	DEL	Chr5	28414000	28415250	1250	0.08	38.69	OK		OK	Detected
XF04	DUP	Chr8	25165500	25166500	1000	2.09	100	OK		OK	Undetected
XF04	DUP	Chr8	25260750	25262750	2000	2.24	100	OK		OK	Undetected
XF04	DEL	Chr8	25518750	25522500	3750	0	47.37	OK		OK	Undetected
XF04	DEL	Chr8	25523750	25525750	2000	0.02	34.93	OK		OK	Undetected
XF04	DEL	Chr8	25545250	25546750	1500	0.05	0	Imprecise		Imprecise	Undetected
XF04	DEL	Chr8	25547250	25549750	2500	0.01	32.03	Imprecise		Imprecise	Undetected
XF04	DUP	Chr8	25789000	25806750	17750	1.81	100		Yes	OK	Undetected
XF04	DEL	Chr8	25969500	25970750	1250	0.05	8.47	OK		OK	Detected
XF04	DEL	Chr8	26258500	26259500	1000	0.02	27.57	OK		OK	Undetected
XF04	DUP	Chr8	26283250	26284500	1250	2.04	100		Yes	OK	Undetected
XF05	DUP	Chr3	15067000	15068500	1500	1.92	100	Imprecise	OK	Imprecise	Undetected
XF05	DUP	Chr3	15071500	15073750	2250	2.3	100	Imprecise	OK	Imprecise	Undetected
XF05	DEL	Chr3	15189000	15190250	1250	0.05	5.04	OK		OK	Detected
XF05	DEL	Chr3	15310000	15314250	4250	0.02	42.39	Imprecise		Imprecise	Undetected
XF05	DEL	Chr3	15316750	15317750	1000	0.07	5.09	OK		OK	Undetected
XF05	DUP	Chr3	15446000	15449250	3250	1.77	100		Partly	OK	Undetected
XF05	DEL	Chr3	15652500	15661500	9000	0.02	15.09	OK		OK	Undetected
XF05	DEL	Chr3	15670000	15671250	1250	0.09	8.95	OK		OK	Undetected
XF05	DEL	Chr3	15796250	15801500	5250	0	0	OK		OK	Undetected
XF05	DEL	Chr3	15805250	15808000	2750	0.15	33.66	OK		OK	Undetected
XF06	DEL	Chr6	17004250	17006500	2250	0.02	20.48	Imprecise		Imprecise	Undetected
XF06	DEL	Chr6	17008750	17022500	13750	0.02	13.45	OK		OK	Undetected
XF06	DEL	Chr6	17025500	17038000	12500	0.01	8.31	OK		OK	Undetected
XF06	DUP	Chr6	17543500	17547000	3500	1.8	100		Yes	OK	Undetected
XF06	DEL	Chr6	17627250	17630500	3250	0.06	27.87	OK		OK	Undetected
XF06	DEL	Chr6	17648250	17654000	5750	0.06	14.41	OK		OK	Undetected
XF06	DUP	Chr6	17714000	17715500	1500	1.86	100		Yes	OK	Undetected
XF06	DEL	Chr6	17855000	17863500	8500	0.09	22.95	OK		OK	Undetected
XF06	DUP	Chr6	18022750	18024500	1750	1.94	100		Partly	OK	Undetected
XF07	DUP	Chr1	29046000	29047000	1000	2.15	99.1	OK		OK	Undetected
XF07	DUP	Chr1	29295750	29297250	1500	2.21	100		Yes	OK	Undetected
XF07	DEL	Chr1	29557250	29558750	1500	0	20.65	Imprecise		Imprecise	Detected
XF07	DEL	Chr1	29594500	29597000	2500	0	42.98	OK		OK	Undetected
XF07	DEL	Chr1	29683500	29721250	37750	0.08	29.92	OK		OK	Undetected
XF07	DEL	Chr1	29721500	29722500	1000	0.21	34.17	OK		OK	Undetected
XF07	DEL	Chr1	30350750	30351750	1000	0.03	13.59	OK		OK	Undetected
XF07	DUP	Chr1	30392750	30401750	9000	1.99	99.1		Partly	OK	Undetected
XF07	DUP	Chr1	30403000	30404250	1250	1.86	100	OK		OK	Undetected
XF07	DUP	Chr1	30573250	30574500	1250	1.71	100		Yes	OK	Undetected
XF07	DUP	Chr1	30638500	30639500	1000	1.99	100		Partly	OK	Undetected
XF08	DEL	Chr12	8501500	8508250	6750	0.01	24.04	Imprecise		OK	Undetected
XF08	DEL	Chr12	8670500	8673250	2750	0.01	0.65	OK		OK	Undetected
XF08	DEL	Chr12	8674750	8676750	2000	0	12.54	OK		OK	Undetected
XF08	DUP	Chr12	8677000	8678500	1500	2.93	100		OK	OK	Undetected
XF08	DEL	Chr12	8678750	8681000	2250	0.07	3.55	OK		OK	Undetected
XF08	DEL	Chr12	8682000	8688250	6250	0.03	2.7	OK		OK	Undetected
XF08	DEL	Chr12	8689250	8690250	1000	0	13.89	Imprecise		Imprecise	Undetected
XF08	DUP	Chr12	8693500	8695000	1500	2.39	97.93		Partly	OK	Undetected
XF08	DUP	Chr12	8695500	8697000	1500	2.97	94.2		Partly	OK	Undetected
XF08	DEL	Chr12	8697250	8709250	12000	0	25.71	OK		OK	Undetected
XF09	DUP	Chr11	3565500	3568500	3000	2.09	100		Partly	OK	Undetected
XF09	DUP	Chr11	3702750	3705000	2250	1.91	100		OK	OK	Undetected
XF09	DEL	Chr11	3895000	3898000	3000	0.04	0	Imprecise		Imprecise	Undetected
XF09	DEL	Chr11	4014750	4016750	2000	0.01	43.63	Imprecise		Imprecise	Undetected
XF09	DEL	Chr11	4150750	4153500	2750	0.07	23.7	OK		OK	Undetected
XF09	DUP	Chr11	4167250	4172000	4750	2.47	100		OK	OK	Undetected
XF09	DEL	Chr11	4177750	4183500	5750	0	3.6	OK		OK	Undetected
XF09	DEL	Chr11	4185000	4187000	2000	0.04	42.73	OK		OK	Undetected
XF09	DEL	Chr11	4188250	4191750	3500	0.02	6.37	OK		OK	Undetected
XF09	DEL	Chr11	4214250	4220750	6500	0.09	23.43	OK		OK	Undetected
XF10	DUP	Chr10	20175250	20177750	2500	1.85	100		Yes	OK	Undetected
XF10	DUP	Chr10	20253500	20254500	1000	1.9	100		Partly	OK	Undetected
XF10	DEL	Chr10	20320000	20324750	4750	0	6.31	OK		OK	Undetected
XF10	DUP	Chr10	20334500	20336000	1500	1.85	100		Partly	OK	Undetected
XF10	DUP	Chr10	20362500	20365000	2500	2.38	100	OK	OK	OK	Undetected
XF10	DUP	Chr10	20365750	20368250	2500	2.62	100	OK	OK	OK	Undetected
XF10	DEL	Chr10	20450250	20452750	2500	0.04	0	Imprecise		Imprecise	Undetected
XF10	DEL	Chr10	20460500	20464750	4250	0	24.04	Imprecise		Imprecise	Undetected
XF10	DEL	Chr10	20465250	20467250	2000	0	29.74	Imprecise		Imprecise	Undetected
XF10	DEL	Chr10	20467500	20471250	3750	0	14.61	OK		OK	Undetected
XF11	DEL	Chr7	3372250	3373250	1000	0.04	0.63	OK		OK	Detected
XF11	DUP	Chr7	3509250	3513000	3750	4.89	39.15	OK	Partly	OK	Undetected
XF11	DUP	Chr7	3514000	3515750	1750	2.02	19.39	OK	Yes	OK	Undetected
XF11	DUP	Chr7	3632750	3634250	1500	2.78	38.49	OK	Yes	OK	Undetected
XF11	DEL	Chr7	3802500	3812500	10000	0.02	14.7	Imprecise		Imprecise	Undetected
XF11	DEL	Chr7	3872750	3883500	10750	0.1	4.14	OK		OK	Detected
XF11	DEL	Chr7	3885750	3909750	24000	0.01	0.59	OK		OK	Undetected
XF11	DEL	Chr7	3913000	3914750	1750	0	4.65	OK		OK	Undetected
XF11	DEL	Chr7	3922500	3926500	4000	0	0.96	OK		OK	Detected
XF11	DUP	Chr7	3951750	3952750	1000	2.8	71.56	OK	Partly	OK	Undetected
XF14	DEL	Chr9	11448750	11458500	9750	0.03	12.51	Imprecise		Doubtful	Undetected
XF14	DEL	Chr9	11460250	11516250	56000	0.11	1.41	OK		OK	Undetected
XF14	DEL	Chr9	11518000	11533750	15750	0.02	0.62	OK		OK	Undetected
XF14	DEL	Chr9	11535750	11539500	3750	0.02	0.24	OK		OK	Undetected
XF14	DUP	Chr9	11540750	11541750	1000	3.1	90.29	OK		OK	Undetected
XF14	DEL	Chr9	11556250	11565500	9250	0.01	0.78	OK		OK	Undetected
XF14	DUP	Chr9	11583500	11584500	1000	1.96	31.71	OK	Yes	OK	Undetected
XF14	DEL	Chr9	11588750	11597250	8500	0.04	2.09	OK		OK	Undetected
XF14	DUP	Chr9	11637750	11643500	5750	2.28	81.1	OK		OK	Undetected
XF14	DUP	Chr9	11650750	11655000	4250	2.43	84.97	Imprecise		Imprecise	Undetected
XF16	DUP	Chr1	15437500	15438500	1000	2.38	29.69	OK	Yes	OK	Undetected
XF16	DEL	Chr1	15469750	15472750	3000	0.01	1.08	OK		OK	Detected
XF16	DUP	Chr1	15542000	15544000	2000	2.08	69.58	OK	Partly	OK	Undetected
XF16	DUP	Chr1	15560750	15576750	16000	1.72	38.24	OK	Yes	OK	Undetected
XF16	DEL	Chr1	15580000	15589000	9000	0.11	9.36	Imprecise		Imprecise	Undetected
XF16	DEL	Chr1	15685750	15687500	1750	0.18	1.28	OK		OK	Undetected
XF16	DEL	Chr1	15726000	15733500	7500	0.05	1.07	Imprecise		OK	Undetected
XF16	DEL	Chr1	15799000	15802250	3250	0.01	0	Imprecise		OK	Undetected
XF16	DUP	Chr1	15809000	15813750	4750	3.47	51.1	OK	Partly	OK	Undetected
XF16	DEL	Chr1	15844250	15848750	4500	0	0.25	OK		OK	Detected
XF19	DUP	Chr3	29204750	29226250	21500	1.83	49.24	OK	Partly	OK	Undetected
XF19	DEL	Chr3	31123500	31124500	1000	0.02	0.68	OK		OK	Undetected
XF19	DUP	Chr3	31166250	31167500	1250	2.22	66.82	OK	Yes	OK	Undetected
XF19	DUP	Chr3	31170000	31171500	1500	2.29	95.32	OK		OK	Undetected
XF19	DUP	Chr3	31739500	31747000	7500	1.84	53.28	OK	Partly	OK	Undetected
XF19	DEL	Chr3	31809250	31812250	3000	0.04	59.8	OK		OK	Undetected
XF19	DEL	Chr3	31812500	31822000	9500	0.01	10.05	OK		OK	Undetected
XF19	DUP	Chr3	31980000	31981000	1000	1.86	64.98	OK		OK	Undetected
XF19	DUP	Chr3	31999750	32001250	1500	1.88	75.67	OK		OK	Undetected
XF19	DUP	Chr3	32300500	32309750	9250	1.73	47.22	OK	Yes	OK	Undetected
XF24	DEL	Chr4	22098750	22100000	1250	0.18	2.79	OK		OK	Undetected
XF24	DUP	Chr4	22147750	22167750	20000	1.75	41.94	OK	Partly	OK	Undetected
XF24	DEL	Chr4	22273500	22274500	1000	0.07	1.86	OK		OK	Undetected
XF24	DEL	Chr4	22542750	22544250	1500	0	0.2	OK		OK	Detected
XF24	DEL	Chr4	22752750	22754750	2000	0.04	9.04	Imprecise		Imprecise	Undetected
XF24	DEL	Chr4	22756750	22763250	6500	0.12	13.65	Imprecise		Imprecise	Undetected
XF24	DUP	Chr4	22820750	22826750	6000	2.93	37.28	OK	Yes	OK	Undetected
XF24	DUP	Chr4	22827500	22846250	18750	1.98	44.56	OK	Yes	OK	Undetected
XF24	DUP	Chr4	22848250	22858750	10500	3.42	44.24	OK	Yes	OK	Undetected
XF24	DUP	Chr4	23283500	23292000	8500	2.86	45.11	OK	Yes	OK	Undetected

## Sheet: Table S10
Table S10. The accuracy of the selected 150 CNVs detected by CNVnator but not detected by CtgRef-CNV.
Sample	CNV	CHR	Begin	End	Length	CN_index	Coverage	Breakpoints	depth_bias_to_Ref	Reliability	Delly_results
XF01	DEL	Chr5	348401	350100	1700	0.00337053	1.47	OK		OK	Detected
XF01	DEL	Chr5	614101	628900	14800	0	0	OK		OK	Detected
XF01	DEL	Chr5	706401	707800	1400	0.052621	8.64	OK		OK	Detected
XF01	DEL	Chr5	915101	917800	2700	0.00722954	2.37	OK		OK	Detected
XF01	DUP	Chr5	974301	978000	3700	4.46878	100	Imprecise		Imprecise	Undetected
XF01	DEL	Chr5	1091301	1102900	11600	0.00813446	11.11	Doubtful		Doubtful	Detected
XF01	DUP	Chr5	1317601	1322300	4700	4.09321	100	OK		OK	Undetected
XF01	DUP	Chr5	1406601	1409600	3000	2.15026	100	OK		OK	Undetected
XF01	DEL	Chr5	1409601	1412800	3200	0.00096964	0.53	OK		OK	Detected
XF01	DUP	Chr5	1412801	1415000	2200	2.1258	97.82	OK		OK	Undetected
XF02	DEL	Chr7	9358001	9363000	5000	0.0640791	39.96	Imprecise		Imprecise	Detected
XF02	DUP	Chr7	9482001	9554000	72000	1.76827	92.85	Imprecise	Partly	Imprecise	Undetected
XF02	DUP	Chr7	9565001	9575000	10000	2.20499	99.17	OK		OK	Undetected
XF02	DEL	Chr7	10161001	10169000	8000	0.0541585	12.1	OK		OK	Detected
XF02	DEL	Chr7	10236001	10247000	11000	0.0251121	12.65	OK		OK	Detected
XF02	DEL	Chr7	10618001	10629000	11000	0.0276119	9.91	OK		OK	Detected
XF02	DEL	Chr7	11000001	11006000	6000	0.019156	25.67	OK		OK	Detected
XF02	DEL	Chr7	11366001	11379000	13000	0.0261319	23.38	OK		OK	Detected
XF02	DEL	Chr7	11395001	11402000	7000	0.0383844	19.3	OK		OK	Detected
XF02	DUP	Chr7	11433001	11456000	23000	1.80972	100	OK	Partly	OK	Undetected
XF03	DEL	Chr9	5998001	6009600	11600	0.0602591	10.63	OK		OK	Detected
XF03	DEL	Chr9	6078301	6080100	1800	0.0037391	19.67	OK		OK	Detected
XF03	DUP	Chr9	6330601	6334600	4000	1.98794	100	Imprecise		Imprecise	Undetected
XF03	DUP	Chr9	6338601	6343200	4600	1.73253	100	OK		OK	Undetected
XF03	DEL	Chr9	6474701	6503300	28600	0.0350363	26.36	OK		OK	Detected
XF03	DEL	Chr9	6510301	6512100	1800	0.0721346	40.89	OK		OK	Detected
XF03	DEL	Chr9	6530001	6537000	7000	0.0600528	17.3	OK		OK	Detected
XF03	DUP	Chr9	6596501	6598600	2100	1.76943	100	Imprecise	Partly	Imprecise	Undetected
XF03	DEL	Chr9	6640701	6656000	15300	0.0985239	42.53	OK		OK	Detected
XF03	DUP	Chr9	6752801	6755900	3100	3.31364	100	OK		OK	Undetected
XF04	DEL	Chr12	157101	160700	3600	0.00236422	0.94	OK		OK	Detected
XF04	DUP	Chr12	278301	280300	2000	2.21797	100	OK		OK	Undetected
XF04	DEL	Chr12	503201	513800	10600	0.0057733	8.9	OK		OK	Detected
XF04	DEL	Chr12	715401	718500	3100	0.0250584	11.35	OK		OK	Detected
XF04	DEL	Chr12	828801	832600	3800	0.0118474	1.76	OK		OK	Detected
XF04	DUP	Chr12	921901	931500	9600	2.0596	99.94	OK		OK	Undetected
XF04	DUP	Chr12	1063001	1065800	2800	2.10315	100	OK		OK	Undetected
XF04	DEL	Chr12	1082601	1086700	4100	0.0678358	35.12	OK		OK	Detected
XF04	DUP	Chr12	1248601	1249800	1200	2.13213	100	OK		OK	Undetected
XF04	DUP	Chr12	1513801	1515900	2100	1.88913	100	Imprecise	Partly	Imprecise	Undetected
XF05	DEL	Chr10	6217501	6232300	14800	0.0144363	12.47	OK		OK	Detected
XF05	DEL	Chr10	6284001	6287600	3600	0.0567706	14.03	OK		OK	Detected
XF05	DEL	Chr10	6391701	6402900	11200	0.085489	32.61	OK		OK	Detected
XF05	DEL	Chr10	6408601	6421100	12500	0.0251873	13.65	OK		OK	Detected
XF05	DEL	Chr10	6703201	6708300	5100	0.00428437	12.08	OK		OK	Undetected
XF05	DUP	Chr10	7100301	7107000	6700	2.26297	100	Imprecise	Partly	OK	Undetected
XF05	DEL	Chr10	7141501	7153100	11600	0.0842127	31.91	OK		OK	Detected
XF05	DEL	Chr10	7154001	7217400	63400	0.142837	30.05	OK		Heterozygous	Detected
XF05	DUP	Chr10	7229001	7233900	4900	8.4685	100	Imprecise	Partly, should be 11.6 kb	tandem dup	Undetected
XF05	DUP	Chr10	7310501	7314400	3900	5.31663	100	OK		OK	Undetected
XF06	DUP	Chr6	15084201	15087500	3300	7.52192	99.91	OK		OK	Undetected
XF06	DEL	Chr6	15135901	15143700	7800	0.0236309	16.46	OK		OK	Detected
XF06	DEL	Chr6	15157601	15164000	6400	0	0.69	OK		OK	Detected
XF06	DUP	Chr6	15171901	15175700	3800	1.9493	100	OK		OK	Undetected
XF06	DEL	Chr6	15175701	15180200	4500	0.00848485	15.67	OK		OK	Detected
XF06	DUP	Chr6	15180201	15185600	5400	2.11203	100	OK		OK	Undetected
XF06	DEL	Chr6	15226801	15231100	4300	0.00356807	3.93	OK		OK	Detected
XF06	DUP	Chr6	15592401	15594100	1700	2.07861	100	Imprecise	Partly	Imprecise	Undetected
XF06	DEL	Chr6	15633301	15636500	3200	0.0365719	19.84	OK		OK	Detected
XF06	DUP	Chr6	15805101	15825200	20100	1.95635	99.54	OK		OK	Undetected
XF07	DEL	Chr1	10029901	10042900	13000	0.137932	30.88	OK		OK	Detected
XF07	DUP	Chr1	10148001	10150600	2600	1.81648	99.77	Imprecise	Partly	Imprecise	Undetected
XF07	DEL	Chr1	10247701	10259000	11300	0.00329223	2.91	OK		OK	Detected
XF07	DEL	Chr1	10380701	10387400	6700	0.0640706	36.99	OK		OK	Detected
XF07	DEL	Chr1	10403801	10426700	22900	0.0636064	43.66	OK		OK	Detected
XF07	DUP	Chr1	10501001	10504800	3800	3.82378	100	OK		OK	Undetected
XF07	DEL	Chr1	10851901	10868000	16100	0.0168287	20.12	OK		OK	Detected
XF07	DUP	Chr1	11382401	11384000	1600	2.04268	100	OK		OK	Undetected
XF07	DEL	Chr1	11439701	11450500	10800	0.00263059	8.03	OK		OK	Detected
XF07	DEL	Chr1	11561501	11569700	8200	0.000917179	3.41	OK		OK	Detected
XF08	DEL	Chr2	3043001	3048300	5300	0.00557771	0.66	OK		OK	Detected
XF08	DUP	Chr2	3085301	3086600	1300	1.92939	100	Imprecise	Partly	Imprecise	Undetected
XF08	DEL	Chr2	3104801	3108700	3900	0.00872533	5.08	OK		OK	Detected
XF08	DEL	Chr2	3433901	3439700	5800	0.00266661	6.91	OK		OK	Detected
XF08	DEL	Chr2	3911201	3924100	12900	0.00780721	9.18	OK		OK	Detected
XF08	DUP	Chr2	4018501	4023500	5000	2.08221	99.94	OK		OK	Undetected
XF08	DEL	Chr2	4067801	4069300	1500	0.0539575	29.6	OK		OK	Detected
XF08	DEL	Chr2	4670001	4676600	6600	0.00231174	7.48	OK		OK	Detected
XF08	DEL	Chr2	4749301	4751000	1700	0.185251	29.65	OK		OK	Detected
XF08	DEL	Chr2	4777401	4783600	6200	0.0636501	43.18	OK		OK	Detected
XF09	DEL	Chr3	29341201	29365200	24000	0.00797975	8.61	OK		OK	Detected
XF09	DEL	Chr3	29388901	29394600	5700	0.0310356	12.61	OK		OK	Detected
XF09	DUP	Chr3	30039301	30045600	6300	2.17756	99.76	Imprecise	Partly	Imprecise	Undetected
XF09	DEL	Chr3	30159301	30166200	6900	0.00137724	4.35	OK		OK	Detected
XF09	DEL	Chr3	30176101	30179100	3000	0	0	OK		OK	Detected
XF09	DEL	Chr3	30280801	30293700	12900	0.0227543	23.09	OK		OK	Detected
XF09	DEL	Chr3	30712801	30719100	6300	0.0191318	0.73	OK		OK	Detected
XF09	DEL	Chr3	30877801	30879600	1800	0.19568	32.11	Imprecise		Imprecise	Detected
XF09	DEL	Chr3	31158901	31164900	6000	0.034854	13.48	OK		OK	Detected
XF09	DEL	Chr3	31234201	31247100	12900	0.0244642	21.18	OK		OK	Detected
XF10	DEL	Chr4	6467701	6470700	3000	0.0147762	27.53	OK		OK	Undetected
XF10	DEL	Chr4	6546601	6557100	10500	0.00784335	8.99	OK		OK	Detected
XF10	DEL	Chr4	6586501	6591600	5100	0.0382964	48.22	OK		OK	Detected
XF10	DEL	Chr4	6601201	6613800	12600	0.00615847	14.52	OK		OK	Detected
XF10	DUP	Chr4	7229701	7235100	5400	1.6737	100	Imprecise	Partly	Imprecise	Undetected
XF10	DUP	Chr4	7533001	7539000	6000	4.20107	99.28	OK	Partly	OK	Undetected
XF10	DUP	Chr4	7930501	7935600	5100	2.16229	100	OK		OK	Undetected
XF10	DEL	Chr4	8464801	8471400	6600	0.169871	36.17	OK		OK	Detected
XF10	DEL	Chr4	8485801	8497200	11400	0.0407082	17.93	OK		OK	Detected
XF10	DEL	Chr4	8677501	8681100	3600	0.0794481	34.17	OK		OK	Detected
XF11	DEL	Chr8	18574101	18577400	3300	0.131366	47.52	OK		OK	Detected
XF11	DUP	Chr8	18652301	18655300	3000	1.8053	99.27	OK	Partly	OK	Undetected
XF11	DEL	Chr8	18729601	18731700	2100	0.124802	41.86	OK		OK	Detected
XF11	DUP	Chr8	19126301	19127900	1600	2.01106	100	OK		OK	Undetected
XF11	DUP	Chr8	19199301	19201000	1700	2.15292	100	OK		OK	Undetected
XF11	DEL	Chr8	19499301	19513600	14300	0.00757286	9.65	OK		OK	Detected
XF11	DEL	Chr8	19755001	19756200	1200	0.03043	31.25	OK		OK	Detected
XF11	DEL	Chr8	20028301	20029900	1600	0.0329851	26.56	OK		OK	Detected
XF11	DEL	Chr8	20168201	20171200	3000	0.0614341	38.5	OK		OK	Detected
XF11	DUP	Chr8	20234701	20237600	2900	1.99895	100	Imprecise	Partly	Imprecise	Undetected
XF14	DUP	Chr11	24441201	24445800	4600	2.06906	100	OK		OK	Undetected
XF14	DUP	Chr11	24448201	24454400	6200	1.84421	100	OK		OK	Undetected
XF14	DEL	Chr11	24685001	24700400	15400	0	0	OK		OK	Detected
XF14	DEL	Chr11	24941001	24945200	4200	0.0422507	29.26	OK		OK	Detected
XF14	DEL	Chr11	25234201	25244200	10000	0.0896797	16.05	OK		OK	Detected
XF14	DEL	Chr11	25269201	25275800	6600	0.246792	44.42	OK		OK	Detected
XF14	DEL	Chr11	25403801	25417200	13400	0.0278266	17.2	OK		OK	Detected
XF14	DUP	Chr11	25451801	25457800	6000	2.77064	100	OK		OK	Undetected
XF14	DUP	Chr11	25829401	25837400	8000	1.81107	99.96	OK	Partly	OK	Undetected
XF14	DUP	Chr11	25840201	25846800	6600	2.07948	100	OK		OK	Undetected
XF16	DEL	Chr2	16930201	16953300	23100	0.0172886	18.47	OK		OK	Detected
XF16	DEL	Chr2	17177701	17183400	5700	0.00494325	6.77	OK		OK	Detected
XF16	DEL	Chr2	18216601	18219000	2400	0.100702	34.88	OK		OK	Detected
XF16	DEL	Chr2	18221101	18222900	1800	0.0635716	18.72	OK		OK	Detected
XF16	DUP	Chr2	18483901	18488400	4500	1.91562	99.84	OK		OK	Undetected
XF16	DUP	Chr2	19402801	19415700	12900	2.908	99.92	Imprecise	Partly	Imprecise	Undetected
XF16	DEL	Chr2	19932301	19936200	3900	0.0613396	42.85	OK		OK	Detected
XF16	DEL	Chr2	20093101	20097600	4500	0.02708	8.89	OK		OK	Detected
XF16	DEL	Chr2	20114401	20115900	1500	0.0792595	19.4	OK		OK	Detected
XF16	DUP	Chr2	20322601	20327700	5100	2.29644	100	Imprecise	Partly	Imprecise	Undetected
XF19	DEL	Chr1	32752201	32756000	3800	0.0213525	22.76	OK		OK	Detected
XF19	DUP	Chr1	33516201	33522600	6400	14.9838	100	OK		OK	Undetected
XF19	DUP	Chr1	33534601	33539800	5200	14.9884	100	OK		OK	Undetected
XF19	DUP	Chr1	33549401	33552200	2800	12.0728	100	OK		OK	Undetected
XF19	DUP	Chr1	33582401	33587600	5200	16.5659	100	OK		OK	Undetected
XF19	DUP	Chr1	33782401	33786000	3600	2.46036	100	OK		OK	Undetected
XF19	DUP	Chr1	33893601	33896800	3200	2.22289	100	OK		OK	Undetected
XF19	DEL	Chr1	34076801	34080800	4000	0.10122	40.25	OK		OK	Detected
XF19	DEL	Chr1	34335601	34348000	12400	0.000638042	3.16	OK		OK	Detected
XF19	DUP	Chr1	34444401	34452400	8000	1.97292	99.9	OK	Partly	OK	Undetected
XF24	DUP	Chr4	14487001	14492100	5100	2.22762	100	OK		OK	Undetected
XF24	DEL	Chr4	14653501	14658000	4500	0.0259705	2.22	OK		OK	Detected
XF24	DUP	Chr4	16865101	16871700	6600	2.32855	100	OK		OK	Undetected
XF24	DUP	Chr4	17087701	17092800	5100	2.03382	100	OK		OK	Undetected
XF24	DEL	Chr4	17286601	17297400	10800	0.00679346	3.52	OK		OK	Detected
XF24	DEL	Chr4	18509701	18517800	8100	0.0196649	9.77	OK		OK	Detected
XF24	DUP	Chr4	19391101	19403100	12000	1.9528	99.78	Imprecise	Partly	Imprecise	Undetected
XF24	DEL	Chr4	20628901	20635200	6300	0.0010864	4.76	OK		OK	Detected
XF24	DEL	Chr4	22516801	22528500	11700	0.000611771	2.24	OK		OK	Detected
XF24	DEL	Chr4	22601701	22605900	4200	0.0687496	37.1	OK		OK	Detected

## Sheet: Table S11
Table S11. The comparison of CNVs between Yu et al. and present study.
Yu_CNVid	Yu_Chr	Yu_begin	Yu_end	XF07_CNVid	XF07_begin	XF07_end	Yu_coverage	XF07_coverage	Type_inf
Yu_001	Chr1	975349	998495	XF07_0023	958360	1001892	100	53.17	XF07>Yu
Yu_002	Chr1	2433445	2437974	XF07_0049	2426250	2458000	100	14.27	XF07>Yu
Yu_003	Chr1	2446577	2456967	XF07_0049	2426250	2458000	100	32.73	XF07>Yu
Yu_004	Chr1	2479473	2491148	XF07_0050	2479250	2531000	100	22.56	XF07>Yu
Yu_005	Chr1	3060855	3070202	XF07_0059	3061750	3078500	90.44	50.47	XF07>Yu
Yu_006	Chr1	3070657	3081019	XF07_0059	3061750	3078500	75.7	46.83	Overlap
Yu_006	Chr1	3070657	3081019	XF07_0060	3079785	3082456	11.92	46.22	Overlap
Yu_007	Chr1	3140747	3145826	XF07_0061	3141250	3179250	90.12	12.04	XF07>Yu
Yu_008	Chr1	3171989	3201693	XF07_0061	3141250	3179250	24.45	19.11	Overlap
Yu_008	Chr1	3171989	3201693	XF07_0062	3186250	3203250	51.99	90.84	XF07<Yu
Yu_009	Chr1	3272074	3276744	XF07_0069	3263500	3282668	100	24.37	XF07>Yu
Yu_010	Chr1	12761907	12780761	XF07_0224	12768000	12769000	5.31	100	XF07<Yu
Yu_010	Chr1	12761907	12780761	XF07_0225	12780001	12803500	4.04	3.24	Overlap
Yu_012	Chr1	13543610	13582174	XF07_0244	13579250	13580500	3.24	100	XF07<Yu
Yu_013	Chr1	13590704	13594964	XF07_0245	13585000	13593750	71.53	34.82	Overlap
Yu_017	Chr1	14740822	14748441	XF07_0281	14737000	14744250	45.01	47.3	Overlap
Yu_020	Chr1	15091885	15110351	XF07_0288	15064750	15111500	100	39.5	XF07>Yu
Yu_021	Chr1	15110806	15120358	XF07_0288	15064750	15111500	7.28	1.49	Overlap
Yu_023	Chr1	15487572	15526606	XF07_0308	15516701	15529500	25.38	77.39	Overlap
Yu_024	Chr1	15528351	15530042	XF07_0308	15516701	15529500	68.01	8.98	Overlap
Yu_028	Chr1	16669274	16673484	XF07_0346	16673401	16678500	2	1.65	Overlap
Yu_030	Chr1	20225143	20234474	XF07_0408	20219982	20231321	66.22	54.49	Overlap
Yu_034	Chr1	21340828	21342528	XF07_0426	21339500	21341500	39.59	33.65	Overlap
Yu_036	Chr1	21467787	21539012	XF07_0435	21475861	21479105	4.56	100	XF07<Yu
Yu_036	Chr1	21467787	21539012	XF07_0436	21487750	21489250	2.11	100	XF07<Yu
Yu_036	Chr1	21467787	21539012	XF07_0437	21490000	21579250	68.81	54.92	Overlap
Yu_037	Chr1	21539402	21542404	XF07_0437	21490000	21579250	100	3.36	XF07>Yu
Yu_038	Chr1	22442267	22449198	XF07_0453	22442000	22446250	57.48	93.74	XF07<Yu
Yu_040	Chr1	23150637	23231903	XF07_0459	23156250	23159000	3.39	100	XF07<Yu
Yu_042	Chr1	30768333	30798694	XF07_0583	30783001	30785750	9.06	100	XF07<Yu
Yu_056	Chr2	619603	623048	XF07_0807	619346	623119	100	91.31	XF07>Yu
Yu_057	Chr2	994768	996883	XF07_0814	994500	997500	100	70.53	XF07>Yu
Yu_058	Chr2	2695226	2698576	XF07_0841	2688250	2719800	100	10.62	XF07>Yu
Yu_059	Chr2	2699041	2716474	XF07_0841	2688250	2719800	100	55.26	XF07>Yu
Yu_060	Chr2	3386543	3407949	XF07_0853	3386500	3431000	100	48.11	XF07>Yu
Yu_061	Chr2	3408329	3422685	XF07_0853	3386500	3431000	100	32.26	XF07>Yu
Yu_062	Chr2	3427772	3430731	XF07_0853	3386500	3431000	100	6.65	XF07>Yu
Yu_063	Chr2	5396147	5398704	XF07_0872	5395601	5399500	100	65.59	XF07>Yu
Yu_064	Chr2	6489927	6499703	XF07_0901	6499500	6504500	2.09	4.08	Overlap
Yu_065	Chr2	6538046	6543125	XF07_0902	6504750	6544750	100	12.7	XF07>Yu
Yu_071	Chr2	7954579	7961426	XF07_0929	7951211	7956500	28.07	36.33	Overlap
Yu_072	Chr2	7969179	7973472	XF07_0931	7972000	7973500	34.31	98.2	XF07<Yu
Yu_074	Chr2	8636461	8651716	XF07_0954	8602250	8696659	100	16.16	XF07>Yu
Yu_075	Chr2	8663939	8683156	XF07_0954	8602250	8696659	100	20.36	XF07>Yu
Yu_076	Chr2	8683588	8689680	XF07_0954	8602250	8696659	100	6.45	XF07>Yu
Yu_077	Chr2	9160101	9167950	XF07_0969	9142250	9161250	14.65	6.05	Overlap
Yu_082	Chr2	10562674	10569853	XF07_0996	10568301	10571500	21.63	48.53	Overlap
Yu_086	Chr2	11798965	11814579	XF07_1013	11800901	11806778	37.65	100	XF07<Yu
Yu_086	Chr2	11798965	11814579	XF07_1014	11808250	11814500	40.03	100	XF07<Yu
Yu_088	Chr2	16342357	16347072	XF07_1101	16342967	16354021	87.08	37.14	Overlap
Yu_089	Chr2	17482566	17487327	XF07_1117	17480660	17484806	47.07	54.04	Overlap
Yu_090	Chr2	18152995	18159296	XF07_1131	18153500	18181750	92	20.52	XF07>Yu
Yu_091	Chr2	18178292	18184797	XF07_1131	18153500	18181750	53.17	12.24	Overlap
Yu_091	Chr2	18178292	18184797	XF07_1132	18182000	18188500	43.01	43.05	Overlap
Yu_092	Chr2	18186097	18189467	XF07_1132	18182000	18188500	71.34	36.98	Overlap
Yu_101	Chr2	21120578	21132989	XF07_1184	21132250	21133250	5.96	74	Overlap
Yu_102	Chr2	23623665	23672174	XF07_1239	23616501	23629500	12.03	44.89	Overlap
Yu_106	Chr2	25224075	25251800	XF07_1264	25243583	25250031	23.26	100	XF07<Yu
Yu_108	Chr2	25255252	25274733	XF07_1265	25262346	25265672	17.08	100	XF07<Yu
Yu_109	Chr2	25290186	25292821	XF07_1266	25288290	25303740	100	17.06	XF07>Yu
Yu_110	Chr2	25316917	25319451	XF07_1268	25305500	25317250	13.18	2.84	Overlap
Yu_114	Chr2	34538476	34545051	XF07_1403	34536500	34539000	7.98	21	Overlap
Yu_125	Chr3	6207650	6232083	XF07_1521	6206394	6212800	21.08	80.4	Overlap
Yu_128	Chr3	14018990	14034423	XF07_1588	14026409	14029352	19.08	100	XF07<Yu
Yu_128	Chr3	14018990	14034423	XF07_1589	14032500	14034834	12.47	82.4	Overlap
Yu_139	Chr3	27658875	27679300	XF07_1778	27658500	27659500	3.06	62.6	Overlap
Yu_141	Chr3	27787494	27794815	XF07_1780	27792786	27801537	27.73	23.19	Overlap
Yu_148	Chr4	873922	877295	XF07_1906	867701	895700	100	12.05	XF07>Yu
Yu_149	Chr4	877723	881128	XF07_1906	867701	895700	100	12.16	XF07>Yu
Yu_150	Chr4	905183	942597	XF07_1908	914401	930000	41.7	100	XF07<Yu
Yu_150	Chr4	905183	942597	XF07_1909	934701	956500	21.11	36.22	Overlap
Yu_152	Chr4	1509915	1563787	XF07_1929	1535500	1542500	13	100	XF07<Yu
Yu_152	Chr4	1509915	1563787	XF07_1930	1559250	1579250	8.42	22.69	Overlap
Yu_155	Chr4	1755773	1775763	XF07_1934	1768500	1779750	36.34	64.57	Overlap
Yu_156	Chr4	2079879	2089223	XF07_1945	2079250	2084750	52.14	88.58	Overlap
Yu_157	Chr4	2984976	2990476	XF07_1980	2970000	2988250	59.55	17.95	Overlap
Yu_160	Chr4	3283002	3285577	XF07_1987	3273000	3283750	29.09	6.97	Overlap
Yu_162	Chr4	4028979	4074419	XF07_2007	4034000	4058000	52.82	100	XF07<Yu
Yu_164	Chr4	7069548	7079583	XF07_2083	7073750	7093750	58.14	29.17	Overlap
Yu_165	Chr4	7568750	7580012	XF07_2096	7559750	7600750	100	27.47	XF07>Yu
Yu_166	Chr4	7930773	7938075	XF07_2103	7930501	7935600	66.12	94.67	XF07<Yu
Yu_166	Chr4	7930773	7938075	XF07_2104	7935750	7947250	31.85	20.23	Overlap
Yu_167	Chr4	7964610	7981925	XF07_2108	7964701	7966500	10.4	100	XF07<Yu
Yu_167	Chr4	7964610	7981925	XF07_2109	7968000	7969250	7.22	100	XF07<Yu
Yu_167	Chr4	7964610	7981925	XF07_2110	7969500	8039500	71.76	17.75	Overlap
Yu_168	Chr4	7983350	8004847	XF07_2110	7969500	8039500	100	30.71	XF07>Yu
Yu_169	Chr4	8005257	8023689	XF07_2110	7969500	8039500	100	26.33	XF07>Yu
Yu_170	Chr4	8024099	8028779	XF07_2110	7969500	8039500	100	6.69	XF07>Yu
Yu_171	Chr4	8617592	8620543	XF07_2134	8619169	8631232	46.59	11.4	Overlap
Yu_177	Chr4	12887299	12894074	XF07_2245	12883500	12896250	100	53.15	XF07>Yu
Yu_178	Chr4	14537400	14542075	XF07_2264	14534750	14564250	100	15.85	XF07>Yu
Yu_179	Chr4	15116450	15118535	XF07_2277	15114500	15135000	100	10.18	XF07>Yu
Yu_180	Chr4	18122042	18163526	XF07_2324	18137901	18143250	12.9	100	XF07<Yu
Yu_180	Chr4	18122042	18163526	XF07_2325	18155500	18157500	4.82	100	XF07<Yu
Yu_181	Chr4	18319275	18365887	XF07_2329	18284500	18339000	42.32	36.19	Overlap
Yu_181	Chr4	18319275	18365887	XF07_2330	18352250	18361250	19.31	100	XF07<Yu
Yu_186	Chr4	19401153	19411499	XF07_2360	19379901	19403300	20.76	9.18	Overlap
Yu_186	Chr4	19401153	19411499	XF07_2361	19406250	19424250	50.74	29.17	Overlap
Yu_187	Chr4	19412074	19425449	XF07_2361	19406250	19424250	91.04	67.65	XF07>Yu
Yu_188	Chr4	21059823	21077753	XF07_2387	21056763	21061437	9.01	34.55	Overlap
Yu_188	Chr4	21059823	21077753	XF07_2388	21066250	21076400	56.61	100	XF07<Yu
Yu_190	Chr4	21160750	21168383	XF07_2393	21159000	21176750	100	43.01	XF07>Yu
Yu_191	Chr4	21182417	21206073	XF07_2394	21178750	21194750	52.14	77.09	Overlap
Yu_191	Chr4	21182417	21206073	XF07_2395	21195500	21200500	21.14	100	XF07<Yu
Yu_191	Chr4	21182417	21206073	XF07_2396	21203750	21222750	9.82	12.23	Overlap
Yu_202	Chr4	32027753	32063401	XF07_2547	32051682	32058124	18.07	100	XF07<Yu
Yu_206	Chr4	35284253	35287273	XF07_2592	35283000	35286250	66.16	61.48	Overlap
Yu_214	Chr5	3355023	3365808	XF07_2668	3359750	3361250	13.92	100	XF07<Yu
Yu_215	Chr5	3389866	3395724	XF07_2669	3372250	3406750	100	16.98	XF07>Yu
Yu_216	Chr5	3397476	3403976	XF07_2669	3372250	3406750	100	18.84	XF07>Yu
Yu_217	Chr5	5507017	5511264	XF07_2699	5505750	5517500	100	36.15	XF07>Yu
Yu_218	Chr5	6884458	6886593	XF07_2730	6886305	6890002	13.54	7.82	Overlap
Yu_219	Chr5	7577298	7578598	XF07_2746	7565998	7622000	100	2.32	XF07>Yu
Yu_220	Chr5	8637306	8651008	XF07_2763	8621250	8644843	55.01	31.95	Overlap
Yu_225	Chr5	15504422	15507352	XF07_2838	15502301	15512500	100	28.74	XF07>Yu
Yu_227	Chr5	16398066	16401574	XF07_2864	16393500	16399500	40.91	23.91	Overlap
Yu_228	Chr5	17747228	17774527	XF07_2883	17753250	17774000	76.01	100	XF07<Yu
Yu_229	Chr5	17794054	17796206	XF07_2885	17785994	17795400	62.59	14.32	Overlap
Yu_230	Chr5	18349580	18354698	XF07_2899	18343083	18383750	100	12.59	XF07>Yu
Yu_231	Chr5	18355118	18366303	XF07_2899	18343083	18383750	100	27.51	XF07>Yu
Yu_236	Chr5	27191910	27203293	XF07_3033	27183801	27198300	56.15	44.08	Overlap
Yu_238	Chr6	1182598	1192528	XF07_3096	1184250	1194500	83.37	80.77	Overlap
Yu_239	Chr6	1884836	1890221	XF07_3104	1880500	1891500	100	48.96	XF07>Yu
Yu_240	Chr6	2105547	2111155	XF07_3110	2105500	2112750	100	77.37	XF07>Yu
Yu_241	Chr6	3050727	3053802	XF07_3127	3047000	3056750	100	31.55	XF07>Yu
Yu_242	Chr6	3515348	3536201	XF07_3142	3512000	3516250	4.33	21.25	Overlap
Yu_242	Chr6	3515348	3536201	XF07_3143	3516250	3537000	95.68	96.15	XF07<Yu
Yu_244	Chr6	4446149	4466758	XF07_3163	4446500	4464750	88.56	100	XF07<Yu
Yu_245	Chr6	4467313	4478986	XF07_3164	4467250	4483250	100	72.96	XF07>Yu
Yu_246	Chr6	4786601	4788346	XF07_3174	4787586	4789416	43.61	41.56	Overlap
Yu_247	Chr6	6514571	6517931	XF07_3188	6515301	6552750	78.3	7.03	Overlap
Yu_248	Chr6	7080255	7089172	XF07_3191	7056250	7092036	100	24.92	XF07>Yu
Yu_249	Chr6	7195369	7200044	XF07_3194	7195960	7201639	87.38	71.92	Overlap
Yu_250	Chr6	7426730	7432952	XF07_3208	7427250	7456649	91.66	19.4	XF07>Yu
Yu_251	Chr6	7436239	7455454	XF07_3208	7427250	7456649	100	65.36	XF07>Yu
Yu_252	Chr6	8461898	8469249	XF07_3230	8458929	8462657	10.34	20.38	Overlap
Yu_253	Chr6	9124975	9134038	XF07_3255	9125842	9137000	90.44	73.46	XF07>Yu
Yu_254	Chr6	9700574	9707840	XF07_3268	9702250	9714250	76.95	46.59	Overlap
Yu_255	Chr6	9715543	9718073	XF07_3269	9715000	9728250	100	19.1	XF07>Yu
Yu_256	Chr6	9718478	9725304	XF07_3269	9715000	9728250	100	51.52	XF07>Yu
Yu_257	Chr6	10391480	10403383	XF07_3281	10389920	10410391	100	58.15	XF07>Yu
Yu_258	Chr6	10438257	10449070	XF07_3284	10439500	10455500	88.51	59.82	Overlap
Yu_261	Chr6	13943282	13945446	XF07_3378	13937656	13944121	38.82	12.99	Overlap
Yu_263	Chr6	15137948	15156072	XF07_3398	15135801	15143700	31.74	72.82	Overlap
Yu_263	Chr6	15137948	15156072	XF07_3399	15148500	15152750	23.46	100	XF07<Yu
Yu_266	Chr6	21610433	21612553	XF07_3517	21594500	21618000	100	9.03	XF07>Yu
Yu_268	Chr6	23433006	23445976	XF07_3563	23420755	23436200	24.63	20.68	Overlap
Yu_270	Chr6	23487491	23497282	XF07_3565	23491000	23492500	15.33	100	XF07<Yu
Yu_271	Chr6	23566572	23643823	XF07_3568	23563250	23570000	4.44	50.8	Overlap
Yu_271	Chr6	23566572	23643823	XF07_3569	23571500	23574750	4.21	100	XF07<Yu
Yu_271	Chr6	23566572	23643823	XF07_3570	23575250	23580500	6.8	100	XF07<Yu
Yu_271	Chr6	23566572	23643823	XF07_3571	23581000	23582000	1.3	100	XF07<Yu
Yu_271	Chr6	23566572	23643823	XF07_3572	23590500	23592750	2.91	100	XF07<Yu
Yu_271	Chr6	23566572	23643823	XF07_3573	23596250	23598100	2.4	100	XF07<Yu
Yu_271	Chr6	23566572	23643823	XF07_3574	23601657	23602980	1.71	100	XF07<Yu
Yu_272	Chr6	23785875	23839006	XF07_3579	23793301	23795100	3.39	100	XF07<Yu
Yu_272	Chr6	23785875	23839006	XF07_3580	23795250	23798250	5.65	100	XF07<Yu
Yu_273	Chr6	23846449	23869197	XF07_3581	23865176	23866267	4.8	100	XF07<Yu
Yu_275	Chr6	25760872	25771946	XF07_3621	25767101	25770000	26.19	100	XF07<Yu
Yu_286	Chr7	894262	895962	XF07_3732	862601	897300	100	4.9	XF07>Yu
Yu_287	Chr7	949231	959833	XF07_3739	938801	949900	6.32	6.04	Overlap
Yu_287	Chr7	949231	959833	XF07_3740	949750	961000	95.11	89.64	XF07>Yu
Yu_288	Chr7	1673534	1681140	XF07_3753	1637500	1686849	100	15.41	XF07>Yu
Yu_291	Chr7	3912848	3941528	XF07_3797	3913000	3914750	6.11	100	XF07<Yu
Yu_291	Chr7	3912848	3941528	XF07_3798	3916782	3918348	5.46	100	XF07<Yu
Yu_291	Chr7	3912848	3941528	XF07_3799	3922500	3926589	14.26	100	XF07<Yu
Yu_291	Chr7	3912848	3941528	XF07_3800	3929144	3946985	43.18	69.41	Overlap
Yu_295	Chr7	6549348	6555695	XF07_3850	6552501	6555200	42.54	100	XF07<Yu
Yu_296	Chr7	6603202	6613899	XF07_3851	6568250	6617250	100	21.83	XF07>Yu
Yu_297	Chr7	6614304	6629119	XF07_3851	6568250	6617250	19.89	6.01	Overlap
Yu_297	Chr7	6614304	6629119	XF07_3852	6619500	6630000	64.93	91.62	XF07<Yu
Yu_298	Chr7	6629504	6631645	XF07_3852	6619500	6630000	23.21	4.73	Overlap
Yu_299	Chr7	6632054	6678891	XF07_3853	6632250	6654750	48.04	100	XF07<Yu
Yu_299	Chr7	6632054	6678891	XF07_3854	6671250	6683750	16.32	61.14	Overlap
Yu_306	Chr7	10358734	10386409	XF07_3932	10376701	10391939	35.08	63.71	Overlap
Yu_308	Chr7	11249591	11258762	XF07_3956	11248750	11252000	26.28	74.15	Overlap
Yu_309	Chr7	11361356	11366461	XF07_3959	11365501	11379400	18.82	6.91	Overlap
Yu_310	Chr7	13276966	13292285	XF07_3991	13268152	13278500	10.02	14.83	Overlap
Yu_311	Chr7	13292680	13294817	XF07_3992	13293500	13312983	61.68	6.76	Overlap
Yu_312	Chr7	13295255	13296937	XF07_3992	13293500	13312983	100	8.64	XF07>Yu
Yu_317	Chr7	15048151	15062547	XF07_4023	15043250	15057000	61.48	64.36	Overlap
Yu_317	Chr7	15048151	15062547	XF07_4024	15057500	15067000	35.07	53.14	Overlap
Yu_326	Chr7	18244692	18264444	XF07_4101	18255750	18257000	6.33	100	XF07<Yu
Yu_327	Chr7	18264919	18308876	XF07_4102	18272399	18306100	76.67	100	XF07<Yu
Yu_331	Chr7	21498476	21531326	XF07_4195	21483956	21502800	13.17	22.95	Overlap
Yu_331	Chr7	21498476	21531326	XF07_4196	21509750	21512750	9.14	100	XF07<Yu
Yu_331	Chr7	21498476	21531326	XF07_4197	21520000	21530750	32.73	100	XF07<Yu
Yu_340	Chr7	28098830	28111126	XF07_4357	28106250	28108250	16.27	100	XF07<Yu
Yu_344	Chr8	1240889	1243023	XF07_4394	1236750	1267750	100	6.89	XF07>Yu
Yu_345	Chr8	1243408	1246553	XF07_4394	1236750	1267750	100	10.15	XF07>Yu
Yu_346	Chr8	1246958	1249508	XF07_4394	1236750	1267750	100	8.23	XF07>Yu
Yu_347	Chr8	1302816	1307501	XF07_4396	1303388	1309052	87.81	72.62	Overlap
Yu_348	Chr8	1308016	1460009	XF07_4396	1303388	1309052	0.68	18.31	Overlap
Yu_348	Chr8	1308016	1460009	XF07_4397	1315250	1317750	1.65	100	XF07<Yu
Yu_348	Chr8	1308016	1460009	XF07_4398	1319709	1335647	10.49	100	XF07<Yu
Yu_348	Chr8	1308016	1460009	XF07_4399	1350500	1361750	7.4	100	XF07<Yu
Yu_348	Chr8	1308016	1460009	XF07_4400	1445000	1450750	3.78	100	XF07<Yu
Yu_348	Chr8	1308016	1460009	XF07_4401	1453000	1468500	4.61	45.23	Overlap
Yu_349	Chr8	1460429	1465567	XF07_4401	1453000	1468500	100	33.15	XF07>Yu
Yu_351	Chr8	2819976	2886627	XF07_4422	2818500	2822000	3.04	57.86	Overlap
Yu_351	Chr8	2819976	2886627	XF07_4423	2833500	2861000	41.26	100	XF07<Yu
Yu_354	Chr8	4099500	4114417	XF07_4457	4099000	4131250	100	46.26	XF07>Yu
Yu_355	Chr8	4437173	4438898	XF07_4473	4434250	4463500	100	5.9	XF07>Yu
Yu_356	Chr8	4439298	4446963	XF07_4473	4434250	4463500	100	26.21	XF07>Yu
Yu_357	Chr8	4447478	4454063	XF07_4473	4434250	4463500	100	22.52	XF07>Yu
Yu_358	Chr8	4454463	4462145	XF07_4473	4434250	4463500	100	26.27	XF07>Yu
Yu_359	Chr8	4466268	4485801	XF07_4474	4464000	4486750	100	85.86	XF07>Yu
Yu_360	Chr8	4782956	4798499	XF07_4481	4779750	4790750	50.15	70.86	Overlap
Yu_361	Chr8	5661909	5696372	XF07_4497	5662473	5673164	31.02	100	XF07<Yu
Yu_361	Chr8	5661909	5696372	XF07_4498	5676500	5682000	15.96	100	XF07<Yu
Yu_361	Chr8	5661909	5696372	XF07_4499	5689859	5697600	18.9	84.14	Overlap
Yu_362	Chr8	5703495	5706472	XF07_4500	5702870	5709047	100	48.2	XF07>Yu
Yu_364	Chr8	6310955	6326985	XF07_4513	6311250	6316750	34.32	100	XF07<Yu
Yu_367	Chr8	7769035	7774150	XF07_4532	7769101	7775251	98.73	82.1	XF07>Yu
Yu_368	Chr8	7779203	7781759	XF07_4533	7779250	7782750	98.2	71.71	XF07>Yu
Yu_369	Chr8	8163826	8173640	XF07_4546	8163500	8175500	100	81.79	XF07>Yu
Yu_370	Chr8	8242849	8247484	XF07_4550	8242500	8243750	19.46	72.16	Overlap
Yu_370	Chr8	8242849	8247484	XF07_4551	8243750	8248562	80.58	77.6	Overlap
Yu_371	Chr8	9136144	9140080	XF07_4570	9137000	9148250	78.28	27.39	Overlap
Yu_372	Chr8	11154048	11334775	XF07_4618	11154500	11246250	50.77	100	XF07<Yu
Yu_372	Chr8	11154048	11334775	XF07_4619	11330101	11333300	1.77	100	XF07<Yu
Yu_377	Chr8	14767448	14774287	XF07_4668	14766500	14781644	100	45.16	XF07>Yu
Yu_383	Chr8	17271678	17275123	XF07_4725	17273701	17299800	41.31	5.45	Overlap
Yu_385	Chr8	19789399	19797153	XF07_4781	19776426	19790250	10.99	6.16	Overlap
Yu_385	Chr8	19789399	19797153	XF07_4782	19790500	19794750	54.82	100	XF07<Yu
Yu_395	Chr9	8221965	8286661	XF07_5093	8255000	8280000	38.64	100	XF07<Yu
Yu_395	Chr9	8221965	8286661	XF07_5094	8282750	8286500	5.8	100	XF07<Yu
Yu_396	Chr9	8287091	8289306	XF07_5095	8287750	8298500	70.29	14.48	Overlap
Yu_397	Chr9	8289701	8313019	XF07_5095	8287750	8298500	37.74	81.86	Overlap
Yu_397	Chr9	8289701	8313019	XF07_5096	8299250	8304250	21.45	100	XF07<Yu
Yu_397	Chr9	8289701	8313019	XF07_5097	8304250	8305250	4.29	100	XF07<Yu
Yu_397	Chr9	8289701	8313019	XF07_5098	8307743	8310750	12.9	100	XF07<Yu
Yu_397	Chr9	8289701	8313019	XF07_5099	8311000	8322500	8.66	17.57	Overlap
Yu_398	Chr9	8783347	8786278	XF07_5106	8776750	8796250	100	15.04	XF07>Yu
Yu_401	Chr9	8835155	8878538	XF07_5107	8875366	8879328	7.31	80.07	Overlap
Yu_402	Chr9	8878928	8885303	XF07_5107	8875366	8879328	6.29	10.12	Overlap
Yu_402	Chr9	8878928	8885303	XF07_5108	8879301	8882250	46.27	100	XF07<Yu
Yu_403	Chr9	8908664	8914455	XF07_5109	8891201	8954750	100	9.11	XF07>Yu
Yu_404	Chr9	8914895	8917465	XF07_5109	8891201	8954750	100	4.05	XF07>Yu
Yu_405	Chr9	8942248	8946063	XF07_5109	8891201	8954750	100	6	XF07>Yu
Yu_406	Chr9	8947096	8953510	XF07_5109	8891201	8954750	100	10.09	XF07>Yu
Yu_417	Chr9	10371036	10390317	XF07_5147	10382000	10432000	43.14	16.64	Overlap
Yu_418	Chr9	10431218	10446466	XF07_5147	10382000	10432000	5.14	1.57	Overlap
Yu_418	Chr9	10431218	10446466	XF07_5148	10446000	10480500	3.06	1.35	Overlap
Yu_419	Chr9	10620288	10624953	XF07_5150	10527443	10733861	100	2.26	XF07>Yu
Yu_420	Chr9	10630113	10660778	XF07_5150	10527443	10733861	100	14.86	XF07>Yu
Yu_422	Chr9	10956664	10992826	XF07_5155	10948250	11019500	100	50.76	XF07>Yu
Yu_423	Chr9	11014626	11017602	XF07_5155	10948250	11019500	100	4.18	XF07>Yu
Yu_424	Chr9	11018032	11020194	XF07_5155	10948250	11019500	67.95	2.06	Overlap
Yu_425	Chr9	11020619	11037349	XF07_5156	11022703	11024000	7.76	100	XF07<Yu
Yu_426	Chr9	11037734	11042974	XF07_5157	11038939	11059817	77.02	19.33	Overlap
Yu_429	Chr9	11532200	11549309	XF07_5173	11533750	11535750	11.7	100	XF07<Yu
Yu_431	Chr9	11577748	11583671	XF07_5174	11583500	11584500	2.9	17.2	Overlap
Yu_434	Chr9	11953478	11960725	XF07_5182	11950500	11954250	10.67	20.61	Overlap
Yu_435	Chr9	11961575	11966699	XF07_5183	11966178	11971748	10.19	9.37	Overlap
Yu_436	Chr9	11976382	12026002	XF07_5184	11993500	11995000	3.02	100	XF07<Yu
Yu_436	Chr9	11976382	12026002	XF07_5185	12001000	12008750	15.62	100	XF07<Yu
Yu_439	Chr9	13082626	13091604	XF07_5208	13077398	13088711	67.79	53.79	Overlap
Yu_440	Chr9	13092059	13108166	XF07_5209	13102501	13114119	35.18	48.76	Overlap
Yu_442	Chr9	14262819	14271482	XF07_5232	14256750	14263000	2.1	2.91	Overlap
Yu_448	Chr9	16683831	16728707	XF07_5286	16695901	16697618	3.83	100	XF07<Yu
Yu_451	Chr9	20579528	20585524	XF07_5345	20575701	20579614	1.45	2.22	Overlap
Yu_454	Chr10	1031779	1061176	XF07_5403	1039701	1047900	27.89	100	XF07<Yu
Yu_454	Chr10	1031779	1061176	XF07_5404	1049000	1050250	4.26	100	XF07<Yu
Yu_454	Chr10	1031779	1061176	XF07_5405	1050496	1056338	19.88	100	XF07<Yu
Yu_454	Chr10	1031779	1061176	XF07_5406	1059750	1082250	4.85	6.34	Overlap
Yu_455	Chr10	1116729	1121051	XF07_5407	1120301	1121609	17.38	57.37	Overlap
Yu_456	Chr10	1140813	1143755	XF07_5408	1130901	1165000	100	8.63	XF07>Yu
Yu_457	Chr10	1554672	1595952	XF07_5420	1565500	1572250	16.35	100	XF07<Yu
Yu_457	Chr10	1554672	1595952	XF07_5421	1574750	1590750	38.76	100	XF07<Yu
Yu_457	Chr10	1554672	1595952	XF07_5422	1592500	1618500	8.36	13.28	Overlap
Yu_458	Chr10	1596410	1602219	XF07_5422	1592500	1618500	100	22.35	XF07>Yu
Yu_466	Chr10	6276023	6284678	XF07_5543	6270500	6284000	92.18	59.1	XF07>Yu
Yu_466	Chr10	6276023	6284678	XF07_5544	6284001	6287568	7.83	19	Overlap
Yu_467	Chr10	6285088	6286783	XF07_5544	6284001	6287568	100	47.53	XF07>Yu
Yu_485	Chr10	19858794	19870782	XF07_5875	19862500	19864300	15.02	100	XF07<Yu
Yu_485	Chr10	19858794	19870782	XF07_5876	19867286	19868828	12.87	100	XF07<Yu
Yu_486	Chr10	20250176	20256325	XF07_5885	20253500	20254500	16.28	100	XF07<Yu
Yu_492	Chr11	2066377	2072369	XF07_6028	2066000	2078250	100	48.92	XF07>Yu
Yu_493	Chr11	2072759	2076189	XF07_6028	2066000	2078250	100	28.01	XF07>Yu
Yu_494	Chr11	2076774	2079750	XF07_6028	2066000	2078250	49.63	12.06	Overlap
Yu_494	Chr11	2076774	2079750	XF07_6029	2078250	2104000	50.44	5.83	Overlap
Yu_495	Chr11	2080134	2083533	XF07_6029	2078250	2104000	100	13.2	XF07>Yu
Yu_498	Chr11	4497846	4503101	XF07_6087	4496750	4504000	100	72.5	XF07>Yu
Yu_499	Chr11	5756892	5783060	XF07_6140	5749500	5761750	18.57	39.67	Overlap
Yu_499	Chr11	5756892	5783060	XF07_6141	5761750	5766822	19.39	100	XF07<Yu
Yu_499	Chr11	5756892	5783060	XF07_6142	5770250	5772250	7.65	100	XF07<Yu
Yu_499	Chr11	5756892	5783060	XF07_6143	5774250	5799250	33.67	35.24	Overlap
Yu_501	Chr11	5831354	5855901	XF07_6145	5835501	5841600	24.85	100	XF07<Yu
Yu_501	Chr11	5831354	5855901	XF07_6146	5841801	5844900	12.63	100	XF07<Yu
Yu_501	Chr11	5831354	5855901	XF07_6147	5848500	5852000	14.26	100	XF07<Yu
Yu_501	Chr11	5831354	5855901	XF07_6148	5853500	5859750	9.79	38.43	Overlap
Yu_502	Chr11	5910266	5930797	XF07_6149	5926500	5947000	20.93	20.97	Overlap
Yu_505	Chr11	6423002	6432330	XF07_6163	6412750	6431000	85.75	43.83	Overlap
Yu_506	Chr11	6614501	6622205	XF07_6166	6605250	6645250	100	19.26	XF07>Yu
Yu_507	Chr11	6639262	6661462	XF07_6166	6605250	6645250	26.98	14.97	Overlap
Yu_507	Chr11	6639262	6661462	XF07_6167	6655500	6658750	14.64	100	XF07<Yu
Yu_508	Chr11	6661867	6681065	XF07_6168	6664000	6878560	88.89	7.95	Overlap
Yu_509	Chr11	6834200	6837998	XF07_6168	6664000	6878560	100	1.77	XF07>Yu
Yu_510	Chr11	6838464	6870578	XF07_6168	6664000	6878560	100	14.97	XF07>Yu
Yu_511	Chr11	6871003	6880551	XF07_6168	6664000	6878560	79.16	3.52	Overlap
Yu_512	Chr11	7362596	7373076	XF07_6186	7360444	7429250	100	15.23	XF07>Yu
Yu_513	Chr11	7406531	7410817	XF07_6186	7360444	7429250	100	6.23	XF07>Yu
Yu_514	Chr11	7411202	7429724	XF07_6186	7360444	7429250	97.45	26.23	XF07>Yu
Yu_515	Chr11	8156726	8160126	XF07_6199	8106500	8158502	52.26	3.42	Overlap
Yu_516	Chr11	8574226	8575936	XF07_6219	8572142	8574548	18.89	13.42	Overlap
Yu_517	Chr11	8900148	8901823	XF07_6234	8896500	8928000	100	5.32	XF07>Yu
Yu_518	Chr11	8910828	8922341	XF07_6234	8896500	8928000	100	36.55	XF07>Yu
Yu_520	Chr11	9548872	9554130	XF07_6247	9551901	9559600	42.41	28.96	Overlap
Yu_522	Chr11	9701527	9715126	XF07_6250	9697101	9701900	2.75	7.79	Overlap
Yu_522	Chr11	9701527	9715126	XF07_6251	9712901	9714900	14.71	100	XF07<Yu
Yu_524	Chr11	17499177	17518180	XF07_6429	17494438	17505785	34.78	58.24	Overlap
Yu_524	Chr11	17499177	17518180	XF07_6430	17511500	17513250	9.21	100	XF07<Yu
Yu_524	Chr11	17499177	17518180	XF07_6431	17515000	17573500	16.74	5.44	Overlap
Yu_526	Chr11	17780376	17787602	XF07_6437	17773327	17781531	16	14.09	Overlap
Yu_529	Chr11	18701922	18710447	XF07_6450	18688250	18702750	9.72	5.72	Overlap
Yu_529	Chr11	18701922	18710447	XF07_6451	18704625	18709303	54.89	100	XF07<Yu
Yu_529	Chr11	18701922	18710447	XF07_6452	18709494	18715932	11.19	14.82	Overlap
Yu_530	Chr11	18711222	18722848	XF07_6452	18709494	18715932	40.52	73.16	Overlap
Yu_536	Chr11	22204401	22236340	XF07_6552	22193250	22210000	17.53	33.43	Overlap
Yu_539	Chr11	22249741	22260597	XF07_6553	22259250	22260500	11.52	100	XF07<Yu
Yu_540	Chr11	22280458	22323643	XF07_6554	22282901	22284200	3.01	100	XF07<Yu
Yu_540	Chr11	22280458	22323643	XF07_6555	22319250	22363000	10.17	10.04	Overlap
Yu_542	Chr11	23124352	23133146	XF07_6584	23124945	23127520	29.29	100	XF07<Yu
Yu_543	Chr11	23504393	23509481	XF07_6589	23507750	23519500	34.04	14.74	Overlap
Yu_544	Chr11	23569400	23625398	XF07_6592	23565750	23576750	13.13	66.83	Overlap
Yu_544	Chr11	23569400	23625398	XF07_6593	23578750	23606750	50	100	XF07<Yu
Yu_544	Chr11	23569400	23625398	XF07_6594	23622394	23625869	5.37	86.45	Overlap
Yu_545	Chr11	23625793	23629647	XF07_6594	23622394	23625869	2	2.22	Overlap
Yu_549	Chr11	25348727	25360404	XF07_6647	25332750	25364000	100	37.37	XF07>Yu
Yu_550	Chr11	25370521	25390820	XF07_6650	25370201	25383200	62.47	97.54	XF07<Yu
Yu_553	Chr11	25402818	25450378	XF07_6651	25403859	25417155	27.96	100	XF07<Yu
Yu_553	Chr11	25402818	25450378	XF07_6652	25430318	25431419	2.32	100	XF07<Yu
Yu_553	Chr11	25402818	25450378	XF07_6653	25439250	25440500	2.63	100	XF07<Yu
Yu_553	Chr11	25402818	25450378	XF07_6654	25444500	25445500	2.1	100	XF07<Yu
Yu_554	Chr11	25641039	25644069	XF07_6659	25642000	25652750	68.32	19.26	Overlap
Yu_558	Chr11	25891777	25909154	XF07_6661	25898750	25902200	19.86	100	XF07<Yu
Yu_559	Chr11	25909614	25924510	XF07_6662	25911250	25912750	10.08	100	XF07<Yu
Yu_563	Chr11	27077228	27084468	XF07_6705	27076500	27078000	10.68	51.53	Overlap
Yu_563	Chr11	27077228	27084468	XF07_6706	27081052	27088154	47.2	48.11	Overlap
Yu_566	Chr11	27476738	27516559	XF07_6727	27498206	27505006	17.08	100	XF07<Yu
Yu_566	Chr11	27476738	27516559	XF07_6728	27515744	27519037	2.05	24.77	Overlap
Yu_567	Chr11	27516979	27542139	XF07_6728	27515744	27519037	8.18	62.51	Overlap
Yu_568	Chr11	27542574	27605055	XF07_6729	27543250	27564250	33.61	100	XF07<Yu
Yu_568	Chr11	27542574	27605055	XF07_6730	27564750	27571750	11.21	100	XF07<Yu
Yu_568	Chr11	27542574	27605055	XF07_6731	27574998	27577500	4.01	100	XF07<Yu
Yu_568	Chr11	27542574	27605055	XF07_6732	27579500	27590750	18.01	100	XF07<Yu
Yu_568	Chr11	27542574	27605055	XF07_6733	27598001	27603226	8.36	100	XF07<Yu
Yu_569	Chr11	27973362	28059903	XF07_6749	27935000	27987000	15.76	26.23	Overlap
Yu_569	Chr11	27973362	28059903	XF07_6750	27989000	27991548	2.95	100	XF07<Yu
Yu_569	Chr11	27973362	28059903	XF07_6751	28035265	28116231	28.47	30.43	Overlap
Yu_570	Chr11	28512534	28608702	XF07_6773	28487000	28516500	4.13	13.45	Overlap
Yu_586	Chr12	166246	170451	XF07_6799	162750	166750	12.01	12.62	Overlap
Yu_586	Chr12	166246	170451	XF07_6800	166750	171750	88.04	74.04	Overlap
Yu_587	Chr12	2035853	2045182	XF07_6872	2036750	2047500	90.4	78.45	XF07>Yu
Yu_588	Chr12	2254508	2256618	XF07_6873	2255498	2260750	53.13	21.34	Overlap
Yu_589	Chr12	3730163	3741806	XF07_6897	3730250	3743650	99.26	86.24	XF07>Yu
Yu_590	Chr12	3908221	3928275	XF07_6901	3908750	3921750	64.83	100	XF07<Yu
Yu_590	Chr12	3908221	3928275	XF07_6902	3922250	3926000	18.7	100	XF07<Yu
Yu_590	Chr12	3908221	3928275	XF07_6903	3926250	3928500	10.1	90.04	XF07<Yu
Yu_591	Chr12	4004662	4009730	XF07_6905	4003000	4028000	100	20.28	XF07>Yu
Yu_592	Chr12	4060062	4069868	XF07_6908	4059500	4076500	100	57.69	XF07>Yu
Yu_593	Chr12	4248523	4249798	XF07_6915	4249000	4252607	62.67	22.15	Overlap
Yu_594	Chr12	4395330	4400016	XF07_6918	4393500	4412500	100	24.67	XF07>Yu
Yu_595	Chr12	4997265	5005762	XF07_6936	4991250	5012000	100	40.95	XF07>Yu
Yu_596	Chr12	5041484	5043579	XF07_6937	5041250	5045000	100	55.89	XF07>Yu
Yu_597	Chr12	5136932	5142028	XF07_6940	5135500	5154750	100	26.48	XF07>Yu
Yu_598	Chr12	5142496	5145426	XF07_6940	5135500	5154750	100	15.23	XF07>Yu
Yu_599	Chr12	5145871	5151845	XF07_6940	5135500	5154750	100	31.04	XF07>Yu
Yu_600	Chr12	5152240	5299375	XF07_6940	5135500	5154750	1.71	13.04	Overlap
Yu_600	Chr12	5152240	5299375	XF07_6941	5158500	5166250	5.27	100	XF07<Yu
Yu_600	Chr12	5152240	5299375	XF07_6942	5167750	5169000	0.85	100	XF07<Yu
Yu_600	Chr12	5152240	5299375	XF07_6943	5174407	5375692	84.93	62.09	Overlap
Yu_601	Chr12	5299789	5302305	XF07_6943	5174407	5375692	100	1.25	XF07>Yu
Yu_602	Chr12	5418959	5421909	XF07_6948	5408750	5435500	100	11.03	XF07>Yu
Yu_603	Chr12	5900214	5906166	XF07_6972	5893500	5924000	100	19.52	XF07>Yu
Yu_604	Chr12	5906626	5916277	XF07_6972	5893500	5924000	100	31.65	XF07>Yu
Yu_605	Chr12	6639036	6671511	XF07_6990	6631500	6677500	100	70.6	XF07>Yu
Yu_606	Chr12	6671971	6676422	XF07_6990	6631500	6677500	100	9.68	XF07>Yu
Yu_607	Chr12	7136098	7163979	XF07_7009	7136701	7141400	16.86	100	XF07<Yu
Yu_607	Chr12	7136098	7163979	XF07_7010	7153250	7165000	38.48	91.32	XF07<Yu
Yu_608	Chr12	8259078	8306143	XF07_7045	8263000	8265750	5.85	100	XF07<Yu
Yu_608	Chr12	8259078	8306143	XF07_7046	8266991	8437250	83.19	23	Overlap
Yu_609	Chr12	8317103	8365065	XF07_7046	8266991	8437250	100	28.17	XF07>Yu
Yu_610	Chr12	8378443	8396403	XF07_7046	8266991	8437250	100	10.55	XF07>Yu
Yu_611	Chr12	8406249	8423756	XF07_7046	8266991	8437250	100	10.28	XF07>Yu
Yu_612	Chr12	8723208	8748600	XF07_7065	8745123	8746159	4.08	100	XF07<Yu
Yu_613	Chr12	8748990	8757079	XF07_7066	8749750	8759750	90.62	73.3	XF07>Yu
Yu_614	Chr12	9186173	9189553	XF07_7083	9186879	9190681	79.14	70.34	Overlap
Yu_615	Chr12	9300030	9320213	XF07_7087	9298500	9330250	100	63.57	XF07>Yu
Yu_616	Chr12	9942201	9982763	XF07_7103	9932204	9980500	94.42	79.3	XF07>Yu
Yu_616	Chr12	9942201	9982763	XF07_7104	9982500	9983750	0.65	21.12	Overlap
Yu_617	Chr12	10014726	10020631	XF07_7105	10012750	10024750	100	49.22	XF07>Yu
Yu_618	Chr12	10522753	10540028	XF07_7115	10523000	10532750	56.45	100	XF07<Yu
Yu_623	Chr12	15165094	15168478	XF07_7241	15159250	15171750	100	27.08	XF07>Yu
Yu_626	Chr12	19188351	19199572	XF07_7369	19188500	19190750	20.06	100	XF07<Yu
Yu_627	Chr12	19347325	19351978	XF07_7380	19351250	19354000	15.67	26.51	Overlap
Yu_628	Chr12	19352828	19386254	XF07_7380	19351250	19354000	3.51	42.65	Overlap
Yu_628	Chr12	19352828	19386254	XF07_7381	19370000	19374000	11.97	100	XF07<Yu
Yu_628	Chr12	19352828	19386254	XF07_7382	19383750	19384750	2.99	100	XF07<Yu
Yu_628	Chr12	19352828	19386254	XF07_7383	19385500	19386500	2.26	75.5	Overlap
Yu_630	Chr12	20278775	20303555	XF07_7406	20285500	20301250	63.56	100	XF07<Yu
Yu_630	Chr12	20278775	20303555	XF07_7407	20302000	20303500	6.06	100	XF07<Yu
Yu_632	Chr12	20610500	20613030	XF07_7422	20605750	20612250	69.21	26.94	Overlap
Yu_632	Chr12	20610500	20613030	XF07_7423	20610401	20615700	100	47.75	XF07>Yu
Yu_633	Chr12	20613470	20616694	XF07_7423	20610401	20615700	69.2	42.09	Overlap

## Sheet: Table S12
Table S12. The comparison of CNVs between Du et al. and present study.
CNV_type	Du_CNVid	Chr	Du_begin	Du_end	XF93_CNVid	XF93_begin	XF93_end	Du_coverage	XF93_coverage	Type_inf
DEL	Du_17genomes_DEL_13	Chr1	54575	57838	XF93CNV000002	52500	57839	100	61.12	XF93>Du
DEL	Du_17genomes_DEL_13	Chr1	54575	57838	XF93CNV000003	54574	57900	100	98.11	XF93>Du
DEL	Du_17genomes_DEL_973	Chr1	96251	97920	XF93CNV000004	94981	133857	100	4.3	XF93>Du
DEL	Du_17genomes_DEL_980	Chr1	184503	186071	XF93CNV000005	184500	186000	95.47	99.87	XF93<Du
DEL	Du_17genomes_DEL_362	Chr1	284050	292053	XF93CNV000009	283701	288015	49.55	91.91	XF93<Du
DEL	Du_17genomes_DEL_362	Chr1	284050	292053	XF93CNV000010	284000	294750	100	74.46	XF93>Du
DEL	Du_17genomes_DEL_705	Chr1	292555	294384	XF93CNV000010	284000	294750	100	17.02	XF93>Du
DEL	Du_17genomes_DEL_590	Chr1	403643	405121	XF93CNV000015	403301	405121	100	81.22	XF93>Du
DEL	Du_17genomes_DEL_68	Chr1	507320	508699	XF93CNV000018	507101	508700	100	86.25	XF93>Du
DEL	Du_17genomes_DEL_906	Chr1	687447	688356	XF93CNV000028	686750	711000	100	3.75	XF93>Du
DEL	Du_17genomes_DEL_154	Chr1	726798	727482	XF93CNV000031	726500	727500	100	68.5	XF93>Du
DEL	Du_17genomes_DEL_556	Chr1	749789	763630	XF93CNV000032	749500	763632	100	97.94	XF93>Du
DEL	Du_17genomes_DEL_651	Chr1	750916	752047	XF93CNV000032	749500	763632	100	8.01	XF93>Du
DEL	Du_17genomes_DEL_946	Chr1	832967	839857	XF93CNV000033	752552	840173	100	7.86	XF93>Du
DEL	Du_17genomes_DEL_556	Chr1	749789	763630	XF93CNV000033	752552	840173	80.04	12.64	Overlap
DEL	Du_17genomes_DEL_413	Chr1	803305	815045	XF93CNV000033	752552	840173	100	13.4	XF93>Du
DEL	Du_17genomes_DEL_946	Chr1	832967	839857	XF93CNV000034	773540	918500	100	4.75	XF93>Du
DEL	Du_17genomes_DEL_786	Chr1	856356	857116	XF93CNV000034	773540	918500	100	0.52	XF93>Du
DEL	Du_17genomes_DEL_413	Chr1	803305	815045	XF93CNV000034	773540	918500	100	8.1	XF93>Du
DEL	Du_17genomes_DEL_615	Chr1	871243	871859	XF93CNV000034	773540	918500	100	0.43	XF93>Du
DEL	Du_17genomes_DEL_132	Chr1	875252	879514	XF93CNV000034	773540	918500	100	2.94	XF93>Du
DEL	Du_17genomes_DEL_1079	Chr1	875863	879054	XF93CNV000034	773540	918500	100	2.2	XF93>Du
DEL	Du_17genomes_DEL_263	Chr1	870047	871859	XF93CNV000034	773540	918500	100	1.25	XF93>Du
DEL	Du_17genomes_DEL_1004	Chr1	938903	998060	XF93CNV000036	936106	961750	38.62	89.09	Overlap
DEL	Du_17genomes_DEL_876	Chr1	962398	999866	XF93CNV000037	936115	1001902	100	56.95	XF93>Du
DEL	Du_17genomes_DEL_1004	Chr1	938903	998060	XF93CNV000037	936115	1001902	100	89.92	XF93>Du
DEL	Du_17genomes_DEL_1074	Chr1	983645	984323	XF93CNV000037	936115	1001902	100	1.03	XF93>Du
DEL	Du_17genomes_DEL_876	Chr1	962398	999866	XF93CNV000038	958360	1001936	100	85.98	XF93>Du
DEL	Du_17genomes_DEL_1004	Chr1	938903	998060	XF93CNV000038	958360	1001936	67.11	91.11	XF93<Du
DEL	Du_17genomes_DEL_1074	Chr1	983645	984323	XF93CNV000038	958360	1001936	100	1.56	XF93>Du
DEL	Du_17genomes_DEL_479	Chr1	1042270	1043383	XF93CNV000040	1042201	1043400	100	92.83	XF93>Du
DEL	Du_17genomes_DEL_357	Chr1	1061820	1062766	XF93CNV000041	1061250	1062750	98.31	62.07	XF93>Du
DEL	Du_17genomes_DEL_180	Chr1	1273812	1277575	XF93CNV000049	1265500	1276000	58.16	20.85	Overlap
DEL	Du_17genomes_DEL_180	Chr1	1273812	1277575	XF93CNV000050	1265500	1295750	100	12.44	XF93>Du
DEL	Du_17genomes_DEL_180	Chr1	1273812	1277575	XF93CNV000051	1265500	1299000	100	11.24	XF93>Du
DEL	Du_17genomes_DEL_180	Chr1	1273812	1277575	XF93CNV000052	1265500	1301500	100	10.46	XF93>Du
DEL	Du_17genomes_DEL_31	Chr1	1318581	1323080	XF93CNV000053	1302250	1323000	98.22	21.3	XF93>Du
DEL	Du_17genomes_DEL_408	Chr1	1315736	1317630	XF93CNV000053	1302250	1323000	100	9.13	XF93>Du
DEL	Du_17genomes_DEL_265	Chr1	1303830	1304481	XF93CNV000053	1302250	1323000	100	3.14	XF93>Du
DEL	Du_17genomes_DEL_31	Chr1	1318581	1323080	XF93CNV000054	1318500	1323083	100	98.17	XF93>Du
DEL	Du_17genomes_DEL_1023	Chr1	1323451	1324981	XF93CNV000055	1323250	1325000	100	87.49	XF93>Du
DEL	Du_17genomes_DEL_708	Chr1	1348722	1349325	XF93CNV000057	1346250	1355500	100	6.53	XF93>Du
DEL	Du_17genomes_DEL_561	Chr1	1375756	1377281	XF93CNV000060	1375701	1377300	100	95.38	XF93>Du
DEL	Du_17genomes_DEL_596	Chr1	1386902	1396773	XF93CNV000062	1380000	1395000	82.04	53.99	Overlap
DEL	Du_17genomes_DEL_531	Chr1	1382344	1396740	XF93CNV000062	1380000	1395000	87.91	84.38	Overlap
DEL	Du_17genomes_DEL_596	Chr1	1386902	1396773	XF93CNV000063	1380000	1398000	100	54.84	XF93>Du
DEL	Du_17genomes_DEL_531	Chr1	1382344	1396740	XF93CNV000063	1380000	1398000	100	79.98	XF93>Du
DEL	Du_17genomes_DEL_596	Chr1	1386902	1396773	XF93CNV000064	1393500	1399000	33.16	59.53	Overlap
DEL	Du_17genomes_DEL_531	Chr1	1382344	1396740	XF93CNV000064	1393500	1399000	22.51	58.93	Overlap
DEL	Du_17genomes_DEL_978	Chr1	1524180	1531027	XF93CNV000069	1524001	1531027	100	97.45	XF93>Du
DEL	Du_17genomes_DEL_826	Chr1	1579868	1594616	XF93CNV000070	1579750	1594617	100	99.2	XF93>Du
DEL	Du_17genomes_DEL_70	Chr1	1646773	1647809	XF93CNV000072	1646701	1647900	100	86.42	XF93>Du
DEL	Du_17genomes_DEL_530	Chr1	1682294	1684032	XF93CNV000073	1682250	1684032	100	97.53	XF93>Du
DEL	Du_17genomes_DEL_254	Chr1	1708900	1709920	XF93CNV000074	1708801	1709921	100	91.08	XF93>Du
DEL	Du_17genomes_DEL_77	Chr1	1859588	1860765	XF93CNV000076	1859401	1860800	100	84.14	XF93>Du
DEL	Du_17genomes_DEL_398	Chr1	1926291	1929581	XF93CNV000078	1926000	1929581	100	91.88	XF93>Du
DEL	Du_17genomes_DEL_687	Chr1	1932440	1933743	XF93CNV000079	1932401	1933800	100	93.14	XF93>Du
DEL	Du_17genomes_DEL_1060	Chr1	1950970	1951479	XF93CNV000081	1949250	1952250	100	17	XF93>Du
DEL	Du_17genomes_DEL_24	Chr1	2004187	2005559	XF93CNV000088	2002500	2020542	100	7.61	XF93>Du
DEL	Du_17genomes_DEL_674	Chr1	2002512	2020540	XF93CNV000088	2002500	2020542	100	99.92	XF93>Du
DEL	Du_17genomes_DEL_589	Chr1	2005867	2007406	XF93CNV000088	2002500	2020542	100	8.54	XF93>Du
DEL	Du_17genomes_DEL_24	Chr1	2004187	2005559	XF93CNV000089	2002500	2022000	100	7.04	XF93>Du
DEL	Du_17genomes_DEL_674	Chr1	2002512	2020540	XF93CNV000089	2002500	2022000	100	92.45	XF93>Du
DEL	Du_17genomes_DEL_589	Chr1	2005867	2007406	XF93CNV000089	2002500	2022000	100	7.9	XF93>Du
DEL	Du_17genomes_DEL_914	Chr1	2024838	2050752	XF93CNV000090	2024000	2025750	3.52	52.17	Overlap
DEL	Du_17genomes_DEL_870	Chr1	2024838	2036585	XF93CNV000090	2024000	2025750	7.77	52.17	Overlap
DEL	Du_17genomes_DEL_914	Chr1	2024838	2050752	XF93CNV000091	2024000	2028750	15.1	82.38	Overlap
DEL	Du_17genomes_DEL_870	Chr1	2024838	2036585	XF93CNV000091	2024000	2028750	33.31	82.38	Overlap
DEL	Du_17genomes_DEL_914	Chr1	2024838	2050752	XF93CNV000092	2024000	2034250	36.32	91.83	XF93<Du
DEL	Du_17genomes_DEL_870	Chr1	2024838	2036585	XF93CNV000092	2024000	2034250	80.12	91.83	XF93<Du
DEL	Du_17genomes_DEL_914	Chr1	2024838	2050752	XF93CNV000093	2024000	2036500	45	93.3	XF93<Du
DEL	Du_17genomes_DEL_870	Chr1	2024838	2036585	XF93CNV000093	2024000	2036500	99.28	93.3	XF93>Du
DEL	Du_17genomes_DEL_914	Chr1	2024838	2050752	XF93CNV000094	2029500	2040000	40.52	100	XF93<Du
DEL	Du_17genomes_DEL_870	Chr1	2024838	2036585	XF93CNV000094	2029500	2040000	60.32	67.49	Overlap
DEL	Du_17genomes_DEL_851	Chr1	2232147	2238307	XF93CNV000101	2232001	2237500	86.9	97.35	XF93<Du
DEL	Du_17genomes_DEL_477	Chr1	2232147	2243780	XF93CNV000101	2232001	2237500	46.02	97.35	XF93<Du
DEL	Du_17genomes_DEL_514	Chr1	2363802	2370988	XF93CNV000104	2363545	2370854	98.14	96.48	XF93>Du
DEL	Du_17genomes_DEL_960	Chr1	2368747	2370003	XF93CNV000104	2363545	2370854	100	17.2	XF93>Du
DEL	Du_17genomes_DEL_962	Chr1	2370257	2371142	XF93CNV000104	2363545	2370854	67.49	8.18	Overlap
DEL	Du_17genomes_DEL_532	Chr1	2417031	2448790	XF93CNV000107	2407000	2422250	16.44	34.23	Overlap
DEL	Du_17genomes_DEL_424	Chr1	2415491	2416034	XF93CNV000107	2407000	2422250	100	3.57	XF93>Du
DEL	Du_17genomes_DEL_532	Chr1	2417031	2448790	XF93CNV000108	2417000	2424250	22.73	99.59	XF93<Du
DEL	Du_17genomes_DEL_532	Chr1	2417031	2448790	XF93CNV000109	2417000	2425500	26.67	99.65	XF93<Du
DEL	Du_17genomes_DEL_532	Chr1	2417031	2448790	XF93CNV000110	2417000	2432500	48.71	99.81	XF93<Du
DEL	Du_17genomes_DEL_532	Chr1	2417031	2448790	XF93CNV000111	2417000	2472000	100	57.75	XF93>Du
DEL	Du_17genomes_DEL_677	Chr1	2459666	2500242	XF93CNV000111	2417000	2472000	30.4	22.43	Overlap
DEL	Du_17genomes_DEL_594	Chr1	2458849	2459362	XF93CNV000111	2417000	2472000	100	0.93	XF93>Du
DEL	Du_17genomes_DEL_532	Chr1	2417031	2448790	XF93CNV000112	2426250	2472750	70.97	48.48	Overlap
DEL	Du_17genomes_DEL_677	Chr1	2459666	2500242	XF93CNV000112	2426250	2472750	32.25	28.14	Overlap
DEL	Du_17genomes_DEL_594	Chr1	2458849	2459362	XF93CNV000112	2426250	2472750	100	1.11	XF93>Du
DEL	Du_17genomes_DEL_532	Chr1	2417031	2448790	XF93CNV000113	2426250	2501131	70.97	30.1	Overlap
DEL	Du_17genomes_DEL_677	Chr1	2459666	2500242	XF93CNV000113	2426250	2501131	100	54.19	XF93>Du
DEL	Du_17genomes_DEL_594	Chr1	2458849	2459362	XF93CNV000113	2426250	2501131	100	0.69	XF93>Du
DEL	Du_17genomes_DEL_739	Chr1	2480994	2483575	XF93CNV000113	2426250	2501131	100	3.45	XF93>Du
DEL	Du_17genomes_DEL_532	Chr1	2417031	2448790	XF93CNV000114	2426250	2511750	70.97	26.36	Overlap
DEL	Du_17genomes_DEL_677	Chr1	2459666	2500242	XF93CNV000114	2426250	2511750	100	47.46	XF93>Du
DEL	Du_17genomes_DEL_594	Chr1	2458849	2459362	XF93CNV000114	2426250	2511750	100	0.6	XF93>Du
DEL	Du_17genomes_DEL_739	Chr1	2480994	2483575	XF93CNV000114	2426250	2511750	100	3.02	XF93>Du
DEL	Du_17genomes_DEL_532	Chr1	2417031	2448790	XF93CNV000115	2436537	2531000	38.58	12.97	Overlap
DEL	Du_17genomes_DEL_677	Chr1	2459666	2500242	XF93CNV000115	2436537	2531000	100	42.95	XF93>Du
DEL	Du_17genomes_DEL_594	Chr1	2458849	2459362	XF93CNV000115	2436537	2531000	100	0.54	XF93>Du
DEL	Du_17genomes_DEL_739	Chr1	2480994	2483575	XF93CNV000115	2436537	2531000	100	2.73	XF93>Du
DEL	Du_17genomes_DEL_537	Chr1	2535678	2539063	XF93CNV000117	2533000	2541500	100	39.84	XF93>Du
DEL	Du_17genomes_DEL_543	Chr1	2541573	2542881	XF93CNV000118	2533000	2560750	100	4.72	XF93>Du
DEL	Du_17genomes_DEL_537	Chr1	2535678	2539063	XF93CNV000118	2533000	2560750	100	12.2	XF93>Du
DEL	Du_17genomes_DEL_363	Chr1	2617120	2634923	XF93CNV000119	2617101	2634923	100	99.89	XF93>Du
DEL	Du_17genomes_DEL_552	Chr1	2630796	2631373	XF93CNV000119	2617101	2634923	100	3.24	XF93>Du
DEL	Du_17genomes_DEL_936	Chr1	2675952	2687319	XF93CNV000121	2687000	2688250	2.81	25.6	Overlap
DEL	Du_17genomes_DEL_548	Chr1	2730975	2740105	XF93CNV000122	2730901	2740200	100	98.18	XF93>Du
DEL	Du_17genomes_DEL_562	Chr1	2736843	2739974	XF93CNV000122	2730901	2740200	100	33.68	XF93>Du
DEL	Du_17genomes_DEL_548	Chr1	2730975	2740105	XF93CNV000123	2730974	2747871	100	54.04	XF93>Du
DEL	Du_17genomes_DEL_562	Chr1	2736843	2739974	XF93CNV000123	2730974	2747871	100	18.53	XF93>Du
DEL	Du_17genomes_DEL_667	Chr1	2752346	2753277	XF93CNV000124	2752250	2753250	97.1	90.5	XF93>Du
DEL	Du_17genomes_DEL_192	Chr1	2774641	2775930	XF93CNV000126	2774601	2775920	99.22	96.97	XF93>Du
DEL	Du_17genomes_DEL_192	Chr1	2774641	2775930	XF93CNV000127	2774641	2777000	100	54.66	XF93>Du
DEL	Du_17genomes_DEL_433	Chr1	2784795	2785722	XF93CNV000128	2784750	2785750	100	92.8	XF93>Du
DEL	Du_17genomes_DEL_666	Chr1	2807833	2808432	XF93CNV000129	2807750	2810250	100	24	XF93>Du
DEL	Du_17genomes_DEL_832	Chr1	2823539	2830028	XF93CNV000131	2821250	2825750	34.08	49.16	Overlap
DEL	Du_17genomes_DEL_769	Chr1	2827025	2828045	XF93CNV000132	2821250	2830250	100	11.34	XF93>Du
DEL	Du_17genomes_DEL_533	Chr1	2826810	2828319	XF93CNV000132	2821250	2830250	100	16.78	XF93>Du
DEL	Du_17genomes_DEL_720	Chr1	2826263	2827803	XF93CNV000132	2821250	2830250	100	17.12	XF93>Du
DEL	Du_17genomes_DEL_832	Chr1	2823539	2830028	XF93CNV000132	2821250	2830250	100	72.11	XF93>Du
DEL	Du_17genomes_DEL_493	Chr1	2859270	2861690	XF93CNV000133	2859201	2861750	100	94.94	XF93>Du
DEL	Du_17genomes_DEL_496	Chr1	2989449	2997975	XF93CNV000136	2989201	2998400	100	92.68	XF93>Du
DEL	Du_17genomes_DEL_541	Chr1	3001300	3002769	XF93CNV000137	3001201	3002800	100	91.88	XF93>Du
DEL	Du_17genomes_DEL_686	Chr1	3001353	3002410	XF93CNV000137	3001201	3002800	100	66.12	XF93>Du
DEL	Du_17genomes_DEL_544	Chr1	3007418	3012349	XF93CNV000138	3007201	3012349	100	95.79	XF93>Du
DEL	Du_17genomes_DEL_4	Chr1	3064117	3065029	XF93CNV000139	3061750	3071250	100	9.61	XF93>Du
DEL	Du_17genomes_DEL_4	Chr1	3064117	3065029	XF93CNV000140	3061750	3073750	100	7.61	XF93>Du
DEL	Du_17genomes_DEL_4	Chr1	3064117	3065029	XF93CNV000141	3061750	3078500	100	5.45	XF93>Du
DEL	Du_17genomes_DEL_529	Chr1	3079733	3082457	XF93CNV000142	3079601	3082457	100	95.38	XF93>Du
DEL	Du_17genomes_DEL_529	Chr1	3079733	3082457	XF93CNV000143	3079750	3083750	99.38	67.7	XF93>Du
DEL	Du_17genomes_DEL_535	Chr1	3150726	3152203	XF93CNV000145	3141000	3179250	100	3.86	XF93>Du
DEL	Du_17genomes_DEL_603	Chr1	3141137	3179165	XF93CNV000145	3141000	3179250	100	99.42	XF93>Du
DEL	Du_17genomes_DEL_540	Chr1	3175423	3176278	XF93CNV000145	3141000	3179250	100	2.24	XF93>Du
DEL	Du_17genomes_DEL_538	Chr1	3205016	3220280	XF93CNV000146	3185500	3228750	100	35.29	XF93>Du
DEL	Du_17genomes_DEL_979	Chr1	3186829	3187924	XF93CNV000146	3185500	3228750	100	2.53	XF93>Du
DEL	Du_17genomes_DEL_898	Chr1	3199329	3203170	XF93CNV000146	3185500	3228750	100	8.88	XF93>Du
DEL	Du_17genomes_DEL_1075	Chr1	3186330	3195125	XF93CNV000146	3185500	3228750	100	20.34	XF93>Du
DEL	Du_17genomes_DEL_599	Chr1	3186175	3191220	XF93CNV000146	3185500	3228750	100	11.67	XF93>Du
DEL	Du_17genomes_DEL_485	Chr1	3229317	3235886	XF93CNV000148	3229201	3235900	100	98.06	XF93>Du
DEL	Du_17genomes_DEL_389	Chr1	3237745	3238609	XF93CNV000149	3237250	3241750	100	19.22	XF93>Du
DEL	Du_17genomes_DEL_332	Chr1	3253164	3255633	XF93CNV000150	3242376	3256408	100	17.6	XF93>Du
DEL	Du_17genomes_DEL_502	Chr1	3265616	3269367	XF93CNV000151	3242376	3266000	10.26	1.63	Overlap
DEL	Du_17genomes_DEL_809	Chr1	3258198	3282826	XF93CNV000151	3242376	3266000	31.68	33.03	Overlap
DEL	Du_17genomes_DEL_332	Chr1	3253164	3255633	XF93CNV000151	3242376	3266000	100	10.46	XF93>Du
DEL	Du_17genomes_DEL_502	Chr1	3265616	3269367	XF93CNV000152	3242376	3275250	100	11.41	XF93>Du
DEL	Du_17genomes_DEL_809	Chr1	3258198	3282826	XF93CNV000152	3242376	3275250	69.24	51.87	Overlap
DEL	Du_17genomes_DEL_332	Chr1	3253164	3255633	XF93CNV000152	3242376	3275250	100	7.51	XF93>Du
DEL	Du_17genomes_DEL_320	Chr1	3269666	3282542	XF93CNV000152	3242376	3275250	43.37	16.99	Overlap
DEL	Du_17genomes_DEL_502	Chr1	3265616	3269367	XF93CNV000153	3258250	3282750	100	15.31	XF93>Du
DEL	Du_17genomes_DEL_928	Chr1	3278854	3282521	XF93CNV000153	3258250	3282750	100	14.97	XF93>Du
DEL	Du_17genomes_DEL_809	Chr1	3258198	3282826	XF93CNV000153	3258250	3282750	99.48	100	XF93<Du
DEL	Du_17genomes_DEL_320	Chr1	3269666	3282542	XF93CNV000153	3258250	3282750	100	52.56	XF93>Du
DEL	Du_17genomes_DEL_502	Chr1	3265616	3269367	XF93CNV000154	3261876	3285507	100	15.88	XF93>Du
DEL	Du_17genomes_DEL_928	Chr1	3278854	3282521	XF93CNV000154	3261876	3285507	100	15.52	XF93>Du
DEL	Du_17genomes_DEL_809	Chr1	3258198	3282826	XF93CNV000154	3261876	3285507	85.07	88.66	Overlap
DEL	Du_17genomes_DEL_320	Chr1	3269666	3282542	XF93CNV000154	3261876	3285507	100	54.49	XF93>Du
DEL	Du_17genomes_DEL_502	Chr1	3265616	3269367	XF93CNV000155	3263500	3287250	100	15.8	XF93>Du
DEL	Du_17genomes_DEL_928	Chr1	3278854	3282521	XF93CNV000155	3263500	3287250	100	15.44	XF93>Du
DEL	Du_17genomes_DEL_809	Chr1	3258198	3282826	XF93CNV000155	3263500	3287250	78.47	81.38	Overlap
DEL	Du_17genomes_DEL_320	Chr1	3269666	3282542	XF93CNV000155	3263500	3287250	100	54.22	XF93>Du
DEL	Du_17genomes_DEL_546	Chr1	3292839	3294105	XF93CNV000157	3292750	3294250	100	84.47	XF93>Du
DEL	Du_17genomes_DEL_419	Chr1	3310377	3312332	XF93CNV000161	3310000	3312500	100	78.21	XF93>Du
DEL	Du_17genomes_DEL_324	Chr1	3429829	3431497	XF93CNV000164	3429801	3431500	100	98.18	XF93>Du
DEL	Du_17genomes_DEL_106	Chr1	3800252	3801278	XF93CNV000170	3800201	3801300	100	93.36	XF93>Du
DEL	Du_17genomes_DEL_64	Chr1	3914078	3914799	XF93CNV000179	3913750	3914750	93.21	67.3	XF93>Du
DEL	Du_17genomes_DEL_135	Chr1	4450043	4485496	XF93CNV000183	4449250	4485600	100	97.53	XF93>Du
DEL	Du_17genomes_DEL_1087	Chr1	4458156	4458920	XF93CNV000183	4449250	4485600	100	2.1	XF93>Du
DEL	Du_17genomes_DEL_488	Chr1	4504387	4506851	XF93CNV000184	4504201	4506900	100	91.3	XF93>Du
DEL	Du_17genomes_DEL_580	Chr1	4597916	4611167	XF93CNV000187	4597601	4611200	100	97.44	XF93>Du
DEL	Du_17genomes_DEL_749	Chr1	4756582	4798270	XF93CNV000190	4775701	4782000	15.11	100	XF93<Du
DEL	Du_17genomes_DEL_749	Chr1	4756582	4798270	XF93CNV000191	4783801	4787731	9.43	100	XF93<Du
DEL	Du_17genomes_DEL_278	Chr1	4855916	4868802	XF93CNV000195	4855801	4868812	100	99.04	XF93>Du
DEL	Du_17genomes_DEL_508	Chr1	4932010	4943299	XF93CNV000196	4931601	4943305	100	96.45	XF93>Du
DEL	Du_17genomes_DEL_583	Chr1	5164235	5165457	XF93CNV000198	5148500	5165500	100	7.19	XF93>Du
DEL	Du_17genomes_DEL_583	Chr1	5164235	5165457	XF93CNV000199	5164201	5165550	100	90.59	XF93>Du
DEL	Du_17genomes_DEL_779	Chr1	5282152	5285656	XF93CNV000203	5282101	5285700	100	97.36	XF93>Du
DEL	Du_17genomes_DEL_10	Chr1	5347126	5351103	XF93CNV000205	5346601	5351108	100	88.24	XF93>Du
DEL	Du_17genomes_DEL_907	Chr1	5386522	5388402	XF93CNV000206	5386201	5388500	100	81.78	XF93>Du
DEL	Du_17genomes_DEL_888	Chr1	5730353	5732784	XF93CNV000210	5730250	5732800	100	95.34	XF93>Du
DEL	Du_17genomes_DEL_72	Chr1	5736020	5741175	XF93CNV000211	5735401	5741200	100	88.9	XF93>Du
DEL	Du_17genomes_DEL_918	Chr1	5749573	5760389	XF93CNV000212	5749500	5750500	8.58	92.8	XF93<Du
DEL	Du_17genomes_DEL_918	Chr1	5749573	5760389	XF93CNV000213	5749500	5760392	100	99.3	XF93>Du
DEL	Du_17genomes_DEL_568	Chr1	5779251	5780325	XF93CNV000214	5779244	5780325	100	99.35	XF93>Du
DEL	Du_17genomes_DEL_494	Chr1	5803558	5806705	XF93CNV000215	5803501	5806710	100	98.07	XF93>Du
DEL	Du_17genomes_DEL_260	Chr1	5819338	5823212	XF93CNV000216	5819301	5823220	100	98.85	XF93>Du
DEL	Du_17genomes_DEL_450	Chr1	6048635	6050151	XF93CNV000218	6048635	6050149	99.87	100	XF93<Du
DEL	Du_17genomes_DEL_221	Chr1	6066252	6071002	XF93CNV000220	6062301	6073500	100	42.42	XF93>Du
DEL	Du_17genomes_DEL_456	Chr1	6062956	6073496	XF93CNV000220	6062301	6073500	100	94.12	XF93>Du
DEL	Du_17genomes_DEL_221	Chr1	6066252	6071002	XF93CNV000221	6062601	6074750	100	39.1	XF93>Du
DEL	Du_17genomes_DEL_456	Chr1	6062956	6073496	XF93CNV000221	6062601	6074750	100	86.76	XF93>Du
DEL	Du_17genomes_DEL_387	Chr1	6085869	6089972	XF93CNV000222	6085750	6090000	100	96.54	XF93>Du
DEL	Du_17genomes_DEL_111	Chr1	6161902	6167719	XF93CNV000223	6161901	6167725	100	99.88	XF93>Du
DEL	Du_17genomes_DEL_207	Chr1	6174315	6178140	XF93CNV000224	6174201	6178200	100	95.65	XF93>Du
DEL	Du_17genomes_DEL_48	Chr1	6262593	6263842	XF93CNV000226	6262301	6263847	100	80.8	XF93>Du
DEL	Du_17genomes_DEL_875	Chr1	6287874	6290689	XF93CNV000227	6287401	6291250	100	73.14	XF93>Du
DEL	Du_17genomes_DEL_762	Chr1	6371720	6376047	XF93CNV000229	6371250	6376052	100	90.11	XF93>Du
DEL	Du_17genomes_DEL_630	Chr1	6734118	6735374	XF93CNV000234	6734000	6735370	99.68	91.39	XF93>Du
DEL	Du_17genomes_DEL_190	Chr1	6954325	6955599	XF93CNV000236	6954301	6955700	100	91.07	XF93>Du
DEL	Du_17genomes_DEL_410	Chr1	7538616	7539618	XF93CNV000244	7538500	7539622	100	89.31	XF93>Du
DEL	Du_17genomes_DEL_993	Chr1	7640052	7642620	XF93CNV000245	7640052	7642620	100	100	XF93<Du
DEL	Du_17genomes_DEL_972	Chr1	7657165	7658955	XF93CNV000246	7656500	7658250	60.64	62.06	Overlap
DEL	Du_17genomes_DEL_972	Chr1	7657165	7658955	XF93CNV000247	7657101	7659000	100	94.26	XF93>Du
DEL	Du_17genomes_DEL_199	Chr1	7781170	7792368	XF93CNV000249	7780501	7792400	100	94.11	XF93>Du
DEL	Du_17genomes_DEL_981	Chr1	7780614	7795660	XF93CNV000249	7780501	7792400	78.33	99.05	XF93<Du
DEL	Du_17genomes_DEL_865	Chr1	7824149	7838519	XF93CNV000250	7824001	7838400	99.17	98.97	XF93>Du
DEL	Du_17genomes_DEL_745	Chr1	7947097	7950239	XF93CNV000252	7947096	7950250	100	99.62	XF93>Du
DEL	Du_17genomes_DEL_944	Chr1	7951481	7964570	XF93CNV000253	7957250	7958250	7.65	100	XF93<Du
DEL	Du_17genomes_DEL_944	Chr1	7951481	7964570	XF93CNV000254	7959750	7961000	9.56	100	XF93<Du
DEL	Du_17genomes_DEL_522	Chr1	8504063	8531673	XF93CNV000260	8527500	8530500	10.87	100	XF93<Du
DEL	Du_17genomes_DEL_718	Chr1	8542121	8543052	XF93CNV000262	8542000	8543000	94.42	88	XF93>Du
DEL	Du_17genomes_DEL_112	Chr1	8673653	8674804	XF93CNV000266	8673500	8674813	100	87.67	XF93>Du
DEL	Du_17genomes_DEL_663	Chr1	8744576	8745413	XF93CNV000267	8744500	8745500	100	83.8	XF93>Du
DEL	Du_17genomes_DEL_148	Chr1	8774642	8781447	XF93CNV000268	8774401	8781446	99.99	96.58	XF93>Du
DEL	Du_17genomes_DEL_41	Chr1	8862519	8875550	XF93CNV000277	8862001	8876000	100	93.09	XF93>Du
DEL	Du_17genomes_DEL_98	Chr1	9111025	9112014	XF93CNV000281	9111000	9112000	98.59	97.6	XF93>Du
DEL	Du_17genomes_DEL_520	Chr1	9212005	9214097	XF93CNV000282	9214001	9221000	4.63	1.39	Overlap
DEL	Du_17genomes_DEL_232	Chr1	9361048	9363777	XF93CNV000285	9360901	9363900	100	91	XF93>Du
DEL	Du_17genomes_DEL_83	Chr1	9531180	9544427	XF93CNV000291	9531001	9544433	100	98.62	XF93>Du
DEL	Du_17genomes_DEL_281	Chr1	9619046	9624783	XF93CNV000293	9619201	9624712	96.06	100	XF93<Du
DEL	Du_17genomes_DEL_871	Chr1	9989029	10001967	XF93CNV000294	9989001	10001973	100	99.74	XF93>Du
DEL	Du_17genomes_DEL_579	Chr1	10030397	10042892	XF93CNV000295	10029801	10042900	100	95.39	XF93>Du
DEL	Du_17genomes_DEL_143	Chr1	10275993	10284360	XF93CNV000299	10275992	10284400	100	99.51	XF93>Du
DEL	Du_17genomes_DEL_143	Chr1	10275993	10284360	XF93CNV000300	10275992	10285500	100	88	XF93>Du
DEL	Du_17genomes_DEL_1080	Chr1	10379659	10387887	XF93CNV000301	10380601	10387440	83.12	100	XF93<Du
DEL	Du_17genomes_DEL_242	Chr1	10380648	10387440	XF93CNV000301	10380601	10387440	100	99.31	XF93>Du
DEL	Du_17genomes_DEL_819	Chr1	10403790	10426741	XF93CNV000303	10402001	10426800	100	92.55	XF93>Du
DEL	Du_17genomes_DEL_819	Chr1	10403790	10426741	XF93CNV000304	10403789	10427000	100	98.88	XF93>Du
DEL	Du_17genomes_DEL_420	Chr1	10441744	10445233	XF93CNV000305	10441743	10445236	100	99.89	XF93>Du
DEL	Du_17genomes_DEL_899	Chr1	10500976	10504774	XF93CNV000307	10501000	10505500	99.37	83.89	XF93>Du
DEL	Du_17genomes_DEL_588	Chr1	10539565	10540891	XF93CNV000308	10539501	10540900	100	94.79	XF93>Du
DEL	Du_17genomes_DEL_97	Chr1	10671172	10672651	XF93CNV000310	10671000	10672750	100	84.57	XF93>Du
DEL	Du_17genomes_DEL_248	Chr1	10698401	10700846	XF93CNV000312	10692000	10700846	100	27.65	XF93>Du
DEL	Du_17genomes_DEL_248	Chr1	10698401	10700846	XF93CNV000313	10693750	10700866	100	34.37	XF93>Du
DEL	Du_17genomes_DEL_516	Chr1	10704548	10705555	XF93CNV000314	10704250	10705500	94.54	76.24	XF93>Du
DEL	Du_17genomes_DEL_18	Chr1	10851874	10867979	XF93CNV000321	10851601	10867988	100	98.28	XF93>Du
DEL	Du_17genomes_DEL_983	Chr1	10882372	10887010	XF93CNV000322	10881801	10887010	100	89.04	XF93>Du
DEL	Du_17genomes_DEL_151	Chr1	10893938	10894938	XF93CNV000323	10893801	10895000	100	83.42	XF93>Du
DEL	Du_17genomes_DEL_920	Chr1	10926365	10927622	XF93CNV000324	10926250	10929130	100	43.67	XF93>Du
DEL	Du_17genomes_DEL_212	Chr1	10948738	10949259	XF93CNV000325	10948401	10949400	100	52.2	XF93>Du
DEL	Du_17genomes_DEL_582	Chr1	10948713	10949297	XF93CNV000325	10948401	10949400	100	58.5	XF93>Du
DEL	Du_17genomes_DEL_62	Chr1	10974391	10975715	XF93CNV000326	10974000	10975000	46.04	61	Overlap
DEL	Du_17genomes_DEL_62	Chr1	10974391	10975715	XF93CNV000327	10974390	10975750	100	97.35	XF93>Du
DEL	Du_17genomes_DEL_534	Chr1	11130150	11130759	XF93CNV000329	11127250	11132500	100	11.62	XF93>Du
DEL	Du_17genomes_DEL_534	Chr1	11130150	11130759	XF93CNV000330	11128750	11132750	100	15.25	XF93>Du
DEL	Du_17genomes_DEL_71	Chr1	11196348	11197105	XF93CNV000332	11196301	11197300	100	75.8	XF93>Du
DEL	Du_17genomes_DEL_609	Chr1	11207577	11208525	XF93CNV000333	11207500	11208500	97.37	92.4	XF93>Du
DEL	Du_17genomes_DEL_262	Chr1	11300358	11307154	XF93CNV000336	11300359	11307159	99.99	99.93	XF93>Du
DEL	Du_17genomes_DEL_188	Chr1	11368781	11369489	XF93CNV000338	11360000	11381500	100	3.3	XF93>Du
DEL	Du_17genomes_DEL_1103	Chr1	11498819	11501219	XF93CNV000342	11498601	11501250	100	90.6	XF93>Du
DEL	Du_17genomes_DEL_237	Chr1	11682436	11683405	XF93CNV000347	11682301	11683400	99.48	87.73	XF93>Du
DEL	Du_17genomes_DEL_457	Chr1	11761028	11764925	XF93CNV000349	11760901	11764925	100	96.84	XF93>Du
DEL	Du_17genomes_DEL_523	Chr1	11765486	11767291	XF93CNV000350	11765485	11767292	100	99.89	XF93>Du
DEL	Du_17genomes_DEL_422	Chr1	11869483	11873335	XF93CNV000351	11869101	11873335	100	90.98	XF93>Du
DEL	Du_17genomes_DEL_252	Chr1	11885734	11893272	XF93CNV000352	11885101	11893214	99.23	92.2	XF93>Du
DEL	Du_17genomes_DEL_172	Chr1	12095542	12096698	XF93CNV000357	12095462	12096698	100	93.53	XF93>Du
DEL	Du_17genomes_DEL_87	Chr1	12097408	12102653	XF93CNV000358	12097201	12102600	98.99	96.17	XF93>Du
DEL	Du_17genomes_DEL_1053	Chr1	12136054	12136645	XF93CNV000360	12136204	12138250	74.66	21.59	Overlap
DEL	Du_17genomes_DEL_634	Chr1	12374939	12375592	XF93CNV000366	12375250	12376500	52.45	27.44	Overlap
DEL	Du_17genomes_DEL_634	Chr1	12374939	12375592	XF93CNV000367	12375500	12377750	14.22	4.13	Overlap
DEL	Du_17genomes_DEL_803	Chr1	12512017	12517722	XF93CNV000373	12513801	12517728	68.73	99.85	XF93<Du
DEL	Du_17genomes_DEL_777	Chr1	12619309	12620107	XF93CNV000378	12616631	12639642	100	3.47	XF93>Du
DEL	Du_17genomes_DEL_611	Chr1	12617224	12638765	XF93CNV000378	12616631	12639642	100	93.61	XF93>Du
DEL	Du_17genomes_DEL_1078	Chr1	12631695	12637622	XF93CNV000378	12616631	12639642	100	25.76	XF93>Du
DEL	Du_17genomes_DEL_777	Chr1	12619309	12620107	XF93CNV000379	12616750	12641750	100	3.2	XF93>Du
DEL	Du_17genomes_DEL_611	Chr1	12617224	12638765	XF93CNV000379	12616750	12641750	100	86.17	XF93>Du
DEL	Du_17genomes_DEL_1078	Chr1	12631695	12637622	XF93CNV000379	12616750	12641750	100	23.71	XF93>Du
DEL	Du_17genomes_DEL_56	Chr1	12640928	12641837	XF93CNV000379	12616750	12641750	90.44	3.29	XF93>Du
DEL	Du_17genomes_DEL_56	Chr1	12640928	12641837	XF93CNV000380	12640601	12642000	100	65	XF93>Du
DEL	Du_17genomes_DEL_638	Chr1	12718710	12724835	XF93CNV000383	12718401	12724835	100	95.2	XF93>Du
DEL	Du_17genomes_DEL_843	Chr1	12841300	12844716	XF93CNV000387	12841301	12844721	99.97	99.85	XF93>Du
DEL	Du_17genomes_DEL_909	Chr1	12899765	12904875	XF93CNV000390	12899501	12904900	100	94.65	XF93>Du
DEL	Du_17genomes_DEL_626	Chr1	12977878	12978945	XF93CNV000393	12977750	12979000	100	85.44	XF93>Du
DEL	Du_17genomes_DEL_67	Chr1	12988241	13092064	XF93CNV000394	12982750	12990500	2.18	29.16	Overlap
DEL	Du_17genomes_DEL_984	Chr1	12982832	13140041	XF93CNV000394	12982750	12990500	4.88	98.95	XF93<Du
DEL	Du_17genomes_DEL_67	Chr1	12988241	13092064	XF93CNV000395	12988240	13092069	100	99.99	XF93>Du
DEL	Du_17genomes_DEL_984	Chr1	12982832	13140041	XF93CNV000395	12988240	13092069	66.05	100	XF93<Du
DEL	Du_17genomes_DEL_984	Chr1	12982832	13140041	XF93CNV000396	13106250	13141750	21.49	95.19	XF93<Du
DEL	Du_17genomes_DEL_266	Chr1	13126174	13127046	XF93CNV000396	13106250	13141750	100	2.46	XF93>Du
DEL	Du_17genomes_DEL_694	Chr1	13152956	13196403	XF93CNV000397	13145000	13153000	0.1	0.56	Overlap
DEL	Du_17genomes_DEL_334	Chr1	13161173	13164228	XF93CNV000398	13145000	13165000	100	15.28	XF93>Du
DEL	Du_17genomes_DEL_694	Chr1	13152956	13196403	XF93CNV000398	13145000	13165000	27.72	60.23	Overlap
DEL	Du_17genomes_DEL_334	Chr1	13161173	13164228	XF93CNV000399	13152955	13196404	100	7.03	XF93>Du
DEL	Du_17genomes_DEL_694	Chr1	13152956	13196403	XF93CNV000399	13152955	13196404	100	100	XF93<Du
DEL	Du_17genomes_DEL_694	Chr1	13152956	13196403	XF93CNV000400	13191250	13196500	11.86	98.17	XF93<Du
DEL	Du_17genomes_DEL_1055	Chr1	13206722	13207561	XF93CNV000401	13204179	13207500	92.74	23.45	XF93>Du
DEL	Du_17genomes_DEL_952	Chr1	13399047	13400418	XF93CNV000403	13389500	13401500	100	11.43	XF93>Du
DEL	Du_17genomes_DEL_845	Chr1	13390880	13391433	XF93CNV000403	13389500	13401500	100	4.62	XF93>Du
DEL	Du_17genomes_DEL_807	Chr1	13436315	13436947	XF93CNV000404	13389500	13440250	100	1.25	XF93>Du
DEL	Du_17genomes_DEL_170	Chr1	13418997	13420001	XF93CNV000404	13389500	13440250	100	1.98	XF93>Du
DEL	Du_17genomes_DEL_952	Chr1	13399047	13400418	XF93CNV000404	13389500	13440250	100	2.7	XF93>Du
DEL	Du_17genomes_DEL_845	Chr1	13390880	13391433	XF93CNV000404	13389500	13440250	100	1.09	XF93>Du
DEL	Du_17genomes_DEL_658	Chr1	13447624	13452993	XF93CNV000405	13443500	13458920	100	34.82	XF93>Du
DEL	Du_17genomes_DEL_856	Chr1	13445653	13458920	XF93CNV000405	13443500	13458920	100	86.04	XF93>Du
DEL	Du_17genomes_DEL_658	Chr1	13447624	13452993	XF93CNV000406	13445727	13458948	100	40.61	XF93>Du
DEL	Du_17genomes_DEL_856	Chr1	13445653	13458920	XF93CNV000406	13445727	13458948	99.44	99.79	XF93<Du
DEL	Du_17genomes_DEL_105	Chr1	13471243	13472581	XF93CNV000408	13471201	13472600	100	95.64	XF93>Du
DEL	Du_17genomes_DEL_689	Chr1	13543428	13544300	XF93CNV000410	13542688	13548200	100	15.84	XF93>Du
DEL	Du_17genomes_DEL_558	Chr1	13547849	13548419	XF93CNV000410	13542688	13548200	61.65	6.38	Overlap
DEL	Du_17genomes_DEL_37	Chr1	13577402	13579976	XF93CNV000412	13577392	13580000	100	98.7	XF93>Du
DEL	Du_17genomes_DEL_567	Chr1	13598519	13599028	XF93CNV000416	13585000	13602500	100	2.91	XF93>Du
DEL	Du_17genomes_DEL_703	Chr1	13606504	13702090	XF93CNV000417	13585000	13606750	0.26	1.14	Overlap
DEL	Du_17genomes_DEL_567	Chr1	13598519	13599028	XF93CNV000417	13585000	13606750	100	2.34	XF93>Du
DEL	Du_17genomes_DEL_703	Chr1	13606504	13702090	XF93CNV000418	13585000	13611750	5.49	19.61	Overlap
DEL	Du_17genomes_DEL_567	Chr1	13598519	13599028	XF93CNV000418	13585000	13611750	100	1.91	XF93>Du
DEL	Du_17genomes_DEL_703	Chr1	13606504	13702090	XF93CNV000419	13585000	13615000	8.89	28.32	Overlap
DEL	Du_17genomes_DEL_567	Chr1	13598519	13599028	XF93CNV000419	13585000	13615000	100	1.7	XF93>Du
DEL	Du_17genomes_DEL_703	Chr1	13606504	13702090	XF93CNV000420	13585000	13620500	14.64	39.43	Overlap
DEL	Du_17genomes_DEL_567	Chr1	13598519	13599028	XF93CNV000420	13585000	13620500	100	1.44	XF93>Du
DEL	Du_17genomes_DEL_837	Chr1	13624758	13635014	XF93CNV000421	13585000	13625000	2.37	0.61	Overlap
DEL	Du_17genomes_DEL_703	Chr1	13606504	13702090	XF93CNV000421	13585000	13625000	19.35	46.24	Overlap
DEL	Du_17genomes_DEL_567	Chr1	13598519	13599028	XF93CNV000421	13585000	13625000	100	1.27	XF93>Du
DEL	Du_17genomes_DEL_837	Chr1	13624758	13635014	XF93CNV000422	13585000	13626750	19.43	4.77	Overlap
DEL	Du_17genomes_DEL_703	Chr1	13606504	13702090	XF93CNV000422	13585000	13626750	21.18	48.5	Overlap
DEL	Du_17genomes_DEL_567	Chr1	13598519	13599028	XF93CNV000422	13585000	13626750	100	1.22	XF93>Du
DEL	Du_17genomes_DEL_837	Chr1	13624758	13635014	XF93CNV000423	13585000	13628000	31.62	7.54	Overlap
DEL	Du_17genomes_DEL_703	Chr1	13606504	13702090	XF93CNV000423	13585000	13628000	22.49	49.99	Overlap
DEL	Du_17genomes_DEL_567	Chr1	13598519	13599028	XF93CNV000423	13585000	13628000	100	1.19	XF93>Du
DEL	Du_17genomes_DEL_837	Chr1	13624758	13635014	XF93CNV000424	13585000	13636000	100	20.11	XF93>Du
DEL	Du_17genomes_DEL_703	Chr1	13606504	13702090	XF93CNV000424	13585000	13636000	30.86	57.84	Overlap
DEL	Du_17genomes_DEL_567	Chr1	13598519	13599028	XF93CNV000424	13585000	13636000	100	1	XF93>Du
DEL	Du_17genomes_DEL_837	Chr1	13624758	13635014	XF93CNV000425	13632750	13643250	22.08	21.57	Overlap
DEL	Du_17genomes_DEL_703	Chr1	13606504	13702090	XF93CNV000425	13632750	13643250	10.99	100	XF93<Du
DEL	Du_17genomes_DEL_703	Chr1	13606504	13702090	XF93CNV000426	13636250	13645500	9.68	100	XF93<Du
DEL	Du_17genomes_DEL_703	Chr1	13606504	13702090	XF93CNV000427	13651250	13654250	3.14	100	XF93<Du
DEL	Du_17genomes_DEL_703	Chr1	13606504	13702090	XF93CNV000428	13658829	13661977	3.29	100	XF93<Du
DEL	Du_17genomes_DEL_703	Chr1	13606504	13702090	XF93CNV000429	13661750	13670750	9.42	100	XF93<Du
DEL	Du_17genomes_DEL_703	Chr1	13606504	13702090	XF93CNV000430	13664753	13702274	39.06	99.51	XF93<Du
DEL	Du_17genomes_DEL_701	Chr1	13711267	13711823	XF93CNV000431	13709500	13712750	100	17.14	XF93>Du
DEL	Du_17genomes_DEL_701	Chr1	13711267	13711823	XF93CNV000432	13711500	13720750	58.17	3.5	Overlap
DEL	Du_17genomes_DEL_858	Chr1	13749590	13752716	XF93CNV000434	13749589	13752717	100	99.94	XF93>Du
DEL	Du_17genomes_DEL_867	Chr1	13763075	13766066	XF93CNV000435	13763001	13766072	100	97.4	XF93>Du
DEL	Du_17genomes_DEL_867	Chr1	13763075	13766066	XF93CNV000436	13766000	13770750	2.24	1.41	Overlap
DEL	Du_17genomes_DEL_867	Chr1	13763075	13766066	XF93CNV000437	13766000	13774250	2.24	0.81	Overlap
DEL	Du_17genomes_DEL_652	Chr1	13775822	13777141	XF93CNV000440	13775750	13777140	99.92	94.82	XF93>Du
DEL	Du_17genomes_DEL_730	Chr1	13818260	13819015	XF93CNV000443	13817000	13819500	100	30.24	XF93>Du
DEL	Du_17genomes_DEL_327	Chr1	13820085	13820916	XF93CNV000444	13817000	13821000	100	20.8	XF93>Du
DEL	Du_17genomes_DEL_730	Chr1	13818260	13819015	XF93CNV000444	13817000	13821000	100	18.9	XF93>Du
DEL	Du_17genomes_DEL_5	Chr1	13857878	13859082	XF93CNV000448	13857750	13860250	100	48.2	XF93>Du
DEL	Du_17genomes_DEL_393	Chr1	13906884	13914186	XF93CNV000449	13906500	13914500	100	91.29	XF93>Du
DEL	Du_17genomes_DEL_393	Chr1	13906884	13914186	XF93CNV000450	13906500	13917250	100	67.93	XF93>Du
DEL	Du_17genomes_DEL_86	Chr1	13914888	13915891	XF93CNV000450	13906500	13917250	100	9.34	XF93>Du
DEL	Du_17genomes_DEL_129	Chr1	13937553	13938528	XF93CNV000452	13936250	13941000	100	20.55	XF93>Du
DEL	Du_17genomes_DEL_632	Chr1	14065305	14066988	XF93CNV000457	14065101	14067100	100	84.2	XF93>Du
DEL	Du_17genomes_DEL_644	Chr1	14099430	14101804	XF93CNV000460	14099387	14101805	100	98.18	XF93>Du
DEL	Du_17genomes_DEL_682	Chr1	14115635	14116710	XF93CNV000462	14115500	14116750	100	86.08	XF93>Du
DEL	Du_17genomes_DEL_99	Chr1	14119208	14121878	XF93CNV000463	14118500	14142123	100	11.31	XF93>Du
DEL	Du_17genomes_DEL_608	Chr1	14118637	14142124	XF93CNV000463	14118500	14142123	100	99.42	XF93>Du
DEL	Du_17genomes_DEL_61	Chr1	14141408	14143157	XF93CNV000463	14118500	14142123	40.91	3.03	Overlap
DEL	Du_17genomes_DEL_608	Chr1	14118637	14142124	XF93CNV000464	14138250	14144000	16.5	67.39	Overlap
DEL	Du_17genomes_DEL_61	Chr1	14141408	14143157	XF93CNV000464	14138250	14144000	100	30.43	XF93>Du
DEL	Du_17genomes_DEL_846	Chr1	14160150	14163292	XF93CNV000465	14140500	14160250	3.21	0.51	Overlap
DEL	Du_17genomes_DEL_608	Chr1	14118637	14142124	XF93CNV000465	14140500	14160250	6.92	8.23	Overlap
DEL	Du_17genomes_DEL_61	Chr1	14141408	14143157	XF93CNV000465	14140500	14160250	100	8.86	XF93>Du
DEL	Du_17genomes_DEL_846	Chr1	14160150	14163292	XF93CNV000466	14160150	14163300	100	99.75	XF93>Du
DEL	Du_17genomes_DEL_1021	Chr1	14170352	14177524	XF93CNV000467	14170250	14176250	82.24	98.32	XF93<Du
DEL	Du_17genomes_DEL_631	Chr1	14194868	14195519	XF93CNV000469	14193500	14199000	100	11.85	XF93>Du
DEL	Du_17genomes_DEL_631	Chr1	14194868	14195519	XF93CNV000470	14193500	14207750	100	4.58	XF93>Du
DEL	Du_17genomes_DEL_714	Chr1	14205877	14208912	XF93CNV000470	14193500	14207750	61.73	13.15	Overlap
DEL	Du_17genomes_DEL_631	Chr1	14194868	14195519	XF93CNV000471	14193500	14210500	100	3.84	XF93>Du
DEL	Du_17genomes_DEL_714	Chr1	14205877	14208912	XF93CNV000471	14193500	14210500	100	17.86	XF93>Du
DEL	Du_17genomes_DEL_1017	Chr1	14215027	14215728	XF93CNV000473	14212250	14217500	100	13.37	XF93>Du
DEL	Du_17genomes_DEL_1017	Chr1	14215027	14215728	XF93CNV000474	14213847	14217578	100	18.81	XF93>Du
DEL	Du_17genomes_DEL_153	Chr1	14219896	14223559	XF93CNV000475	14219801	14225000	100	70.46	XF93>Du
DEL	Du_17genomes_DEL_550	Chr1	14224451	14231986	XF93CNV000475	14219801	14225000	7.3	10.58	Overlap
DEL	Du_17genomes_DEL_226	Chr1	14229097	14230259	XF93CNV000476	14224001	14232000	100	14.54	XF93>Du
DEL	Du_17genomes_DEL_550	Chr1	14224451	14231986	XF93CNV000476	14224001	14232000	100	94.2	XF93>Du
DEL	Du_17genomes_DEL_659	Chr1	14233578	14246769	XF93CNV000477	14233500	14238500	37.32	98.46	XF93<Du
DEL	Du_17genomes_DEL_723	Chr1	14233722	14234646	XF93CNV000477	14233500	14238500	100	18.5	XF93>Du
DEL	Du_17genomes_DEL_659	Chr1	14233578	14246769	XF93CNV000478	14237401	14243971	49.81	100	XF93<Du
DEL	Du_17genomes_DEL_894	Chr1	14249696	14252645	XF93CNV000479	14249696	14252645	100	100	XF93<Du
DEL	Du_17genomes_DEL_417	Chr1	14268228	14274454	XF93CNV000482	14268227	14274500	100	99.25	XF93>Du
DEL	Du_17genomes_DEL_417	Chr1	14268228	14274454	XF93CNV000483	14268227	14275750	100	82.76	XF93>Du
DEL	Du_17genomes_DEL_417	Chr1	14268228	14274454	XF93CNV000484	14271500	14280750	47.45	31.95	Overlap
DEL	Du_17genomes_DEL_566	Chr1	14282478	14283040	XF93CNV000485	14281250	14287250	100	9.38	XF93>Du
DEL	Du_17genomes_DEL_566	Chr1	14282478	14283040	XF93CNV000486	14281250	14291250	100	5.63	XF93>Du
DEL	Du_17genomes_DEL_506	Chr1	14292912	14293919	XF93CNV000488	14292919	14293920	99.31	99.9	XF93<Du
DEL	Du_17genomes_DEL_879	Chr1	14364305	14374855	XF93CNV000490	14364301	14374858	100	99.93	XF93>Du
DEL	Du_17genomes_DEL_929	Chr1	14490135	14502764	XF93CNV000492	14490001	14502770	100	98.9	XF93>Du
DEL	Du_17genomes_DEL_797	Chr1	14524165	14525239	XF93CNV000493	14518750	14534750	100	6.72	XF93>Du
DEL	Du_17genomes_DEL_797	Chr1	14524165	14525239	XF93CNV000494	14518750	14539250	100	5.24	XF93>Du
DEL	Du_17genomes_DEL_976	Chr1	14634624	14635631	XF93CNV000500	14634615	14635631	100	99.12	XF93>Du
DEL	Du_17genomes_DEL_647	Chr1	14638018	14639165	XF93CNV000501	14638000	14639250	100	91.84	XF93>Du
DEL	Du_17genomes_DEL_940	Chr1	14658103	14659492	XF93CNV000502	14647301	14659360	90.5	10.43	XF93>Du
DEL	Du_17genomes_DEL_555	Chr1	14647756	14659392	XF93CNV000502	14647301	14659360	99.73	96.23	XF93>Du
DEL	Du_17genomes_DEL_940	Chr1	14658103	14659492	XF93CNV000503	14650509	14659364	90.79	14.25	XF93>Du
DEL	Du_17genomes_DEL_555	Chr1	14647756	14659392	XF93CNV000503	14650509	14659364	76.1	100	XF93<Du
DEL	Du_17genomes_DEL_577	Chr1	14760562	14763042	XF93CNV000506	14760500	14763042	100	97.56	XF93>Du
DEL	Du_17genomes_DEL_1036	Chr1	14766224	14770538	XF93CNV000507	14765000	14770500	99.12	77.76	XF93>Du
DEL	Du_17genomes_DEL_397	Chr1	14797618	14802947	XF93CNV000510	14797500	14803000	100	96.91	XF93>Du
DEL	Du_17genomes_DEL_587	Chr1	14797618	14798206	XF93CNV000510	14797500	14803000	100	10.71	XF93>Du
DEL	Du_17genomes_DEL_849	Chr1	14834208	14850849	XF93CNV000511	14834187	14850770	99.53	99.87	XF93<Du
DEL	Du_17genomes_DEL_109	Chr1	14851143	14853428	XF93CNV000512	14851124	14856100	100	45.93	XF93>Du
DEL	Du_17genomes_DEL_842	Chr1	14851143	14856068	XF93CNV000512	14851124	14856100	100	98.98	XF93>Du
DEL	Du_17genomes_DEL_47	Chr1	14853706	14856068	XF93CNV000512	14851124	14856100	100	47.48	XF93>Du
DEL	Du_17genomes_DEL_842	Chr1	14851143	14856068	XF93CNV000513	14853500	14856500	52.15	85.63	Overlap
DEL	Du_17genomes_DEL_47	Chr1	14853706	14856068	XF93CNV000513	14853500	14856500	100	78.77	XF93>Du
DEL	Du_17genomes_DEL_641	Chr1	14899676	14900708	XF93CNV000515	14858500	14935750	100	1.34	XF93>Du
DEL	Du_17genomes_DEL_893	Chr1	14933539	14934478	XF93CNV000515	14858500	14935750	100	1.22	XF93>Du
DEL	Du_17genomes_DEL_358	Chr1	14905447	14908938	XF93CNV000515	14858500	14935750	100	4.52	XF93>Du
DEL	Du_17genomes_DEL_63	Chr1	14905511	14908555	XF93CNV000515	14858500	14935750	100	3.94	XF93>Du
DEL	Du_17genomes_DEL_641	Chr1	14899676	14900708	XF93CNV000516	14867250	14942000	100	1.38	XF93>Du
DEL	Du_17genomes_DEL_893	Chr1	14933539	14934478	XF93CNV000516	14867250	14942000	100	1.26	XF93>Du
DEL	Du_17genomes_DEL_358	Chr1	14905447	14908938	XF93CNV000516	14867250	14942000	100	4.67	XF93>Du
DEL	Du_17genomes_DEL_63	Chr1	14905511	14908555	XF93CNV000516	14867250	14942000	100	4.07	XF93>Du
DEL	Du_17genomes_DEL_641	Chr1	14899676	14900708	XF93CNV000517	14887000	14943250	100	1.84	XF93>Du
DEL	Du_17genomes_DEL_893	Chr1	14933539	14934478	XF93CNV000517	14887000	14943250	100	1.67	XF93>Du
DEL	Du_17genomes_DEL_358	Chr1	14905447	14908938	XF93CNV000517	14887000	14943250	100	6.21	XF93>Du
DEL	Du_17genomes_DEL_63	Chr1	14905511	14908555	XF93CNV000517	14887000	14943250	100	5.41	XF93>Du
DEL	Du_17genomes_DEL_641	Chr1	14899676	14900708	XF93CNV000518	14887000	14949500	100	1.65	XF93>Du
DEL	Du_17genomes_DEL_100	Chr1	14943272	14943839	XF93CNV000518	14887000	14949500	100	0.91	XF93>Du
DEL	Du_17genomes_DEL_893	Chr1	14933539	14934478	XF93CNV000518	14887000	14949500	100	1.5	XF93>Du
DEL	Du_17genomes_DEL_358	Chr1	14905447	14908938	XF93CNV000518	14887000	14949500	100	5.59	XF93>Du
DEL	Du_17genomes_DEL_63	Chr1	14905511	14908555	XF93CNV000518	14887000	14949500	100	4.87	XF93>Du
DEL	Du_17genomes_DEL_641	Chr1	14899676	14900708	XF93CNV000519	14887000	14968250	100	1.27	XF93>Du
DEL	Du_17genomes_DEL_100	Chr1	14943272	14943839	XF93CNV000519	14887000	14968250	100	0.7	XF93>Du
DEL	Du_17genomes_DEL_893	Chr1	14933539	14934478	XF93CNV000519	14887000	14968250	100	1.16	XF93>Du
DEL	Du_17genomes_DEL_358	Chr1	14905447	14908938	XF93CNV000519	14887000	14968250	100	4.3	XF93>Du
DEL	Du_17genomes_DEL_63	Chr1	14905511	14908555	XF93CNV000519	14887000	14968250	100	3.75	XF93>Du
DEL	Du_17genomes_DEL_641	Chr1	14899676	14900708	XF93CNV000520	14887000	14984000	100	1.06	XF93>Du
DEL	Du_17genomes_DEL_100	Chr1	14943272	14943839	XF93CNV000520	14887000	14984000	100	0.59	XF93>Du
DEL	Du_17genomes_DEL_893	Chr1	14933539	14934478	XF93CNV000520	14887000	14984000	100	0.97	XF93>Du
DEL	Du_17genomes_DEL_358	Chr1	14905447	14908938	XF93CNV000520	14887000	14984000	100	3.6	XF93>Du
DEL	Du_17genomes_DEL_63	Chr1	14905511	14908555	XF93CNV000520	14887000	14984000	100	3.14	XF93>Du
DEL	Du_17genomes_DEL_57	Chr1	15036633	15049409	XF93CNV000526	14991000	15050250	100	21.56	XF93>Du
DEL	Du_17genomes_DEL_57	Chr1	15036633	15049409	XF93CNV000527	15048000	15051250	11.04	43.38	Overlap
DEL	Du_17genomes_DEL_919	Chr1	15095667	15096927	XF93CNV000528	15053500	15106750	100	2.37	XF93>Du
DEL	Du_17genomes_DEL_910	Chr1	15068265	15069781	XF93CNV000528	15053500	15106750	100	2.85	XF93>Du
DEL	Du_17genomes_DEL_934	Chr1	15070961	15071753	XF93CNV000528	15053500	15106750	100	1.49	XF93>Du
DEL	Du_17genomes_DEL_53	Chr1	15089056	15090269	XF93CNV000528	15053500	15106750	100	2.28	XF93>Du
DEL	Du_17genomes_DEL_927	Chr1	15064841	15065701	XF93CNV000528	15053500	15106750	100	1.62	XF93>Du
DEL	Du_17genomes_DEL_919	Chr1	15095667	15096927	XF93CNV000529	15064750	15111500	100	2.7	XF93>Du
DEL	Du_17genomes_DEL_910	Chr1	15068265	15069781	XF93CNV000529	15064750	15111500	100	3.24	XF93>Du
DEL	Du_17genomes_DEL_934	Chr1	15070961	15071753	XF93CNV000529	15064750	15111500	100	1.7	XF93>Du
DEL	Du_17genomes_DEL_53	Chr1	15089056	15090269	XF93CNV000529	15064750	15111500	100	2.6	XF93>Du
DEL	Du_17genomes_DEL_927	Chr1	15064841	15065701	XF93CNV000529	15064750	15111500	100	1.84	XF93>Du
DEL	Du_17genomes_DEL_919	Chr1	15095667	15096927	XF93CNV000530	15064750	15112750	100	2.63	XF93>Du
DEL	Du_17genomes_DEL_910	Chr1	15068265	15069781	XF93CNV000530	15064750	15112750	100	3.16	XF93>Du
DEL	Du_17genomes_DEL_934	Chr1	15070961	15071753	XF93CNV000530	15064750	15112750	100	1.65	XF93>Du
DEL	Du_17genomes_DEL_53	Chr1	15089056	15090269	XF93CNV000530	15064750	15112750	100	2.53	XF93>Du
DEL	Du_17genomes_DEL_927	Chr1	15064841	15065701	XF93CNV000530	15064750	15112750	100	1.79	XF93>Du
DEL	Du_17genomes_DEL_919	Chr1	15095667	15096927	XF93CNV000531	15065250	15127750	100	2.02	XF93>Du
DEL	Du_17genomes_DEL_910	Chr1	15068265	15069781	XF93CNV000531	15065250	15127750	100	2.43	XF93>Du
DEL	Du_17genomes_DEL_934	Chr1	15070961	15071753	XF93CNV000531	15065250	15127750	100	1.27	XF93>Du
DEL	Du_17genomes_DEL_53	Chr1	15089056	15090269	XF93CNV000531	15065250	15127750	100	1.94	XF93>Du
DEL	Du_17genomes_DEL_927	Chr1	15064841	15065701	XF93CNV000531	15065250	15127750	52.5	0.72	Overlap
DEL	Du_17genomes_DEL_210	Chr1	15161540	15166174	XF93CNV000532	15161250	15166250	100	92.7	XF93>Du
DEL	Du_17genomes_DEL_210	Chr1	15161540	15166174	XF93CNV000533	15161301	15169500	100	56.52	XF93>Du
DEL	Du_17genomes_DEL_621	Chr1	15182855	15184329	XF93CNV000535	15182801	15184325	99.73	96.46	XF93>Du
DEL	Du_17genomes_DEL_504	Chr1	15210584	15211146	XF93CNV000537	15196081	15215381	100	2.92	XF93>Du
DEL	Du_17genomes_DEL_173	Chr1	15211818	15215385	XF93CNV000537	15196081	15215381	99.89	18.47	XF93>Du
DEL	Du_17genomes_DEL_173	Chr1	15211818	15215385	XF93CNV000538	15211201	15215400	100	84.95	XF93>Du
DEL	Du_17genomes_DEL_205	Chr1	15218115	15222375	XF93CNV000539	15218247	15222373	96.86	100	XF93<Du
DEL	Du_17genomes_DEL_303	Chr1	15222942	15231101	XF93CNV000540	15223000	15231099	99.26	100	XF93<Du
DEL	Du_17genomes_DEL_581	Chr1	15231634	15280064	XF93CNV000541	15231750	15237000	10.84	100	XF93<Du
DEL	Du_17genomes_DEL_581	Chr1	15231634	15280064	XF93CNV000542	15244500	15281250	73.43	96.78	XF93<Du
DEL	Du_17genomes_DEL_44	Chr1	15256236	15281179	XF93CNV000542	15244500	15281250	100	67.87	XF93>Du
DEL	Du_17genomes_DEL_702	Chr1	15301259	15307713	XF93CNV000543	15301201	15307719	100	99.02	XF93>Du
DEL	Du_17genomes_DEL_884	Chr1	15318758	15321380	XF93CNV000544	15318601	15321382	100	94.28	XF93>Du
DEL	Du_17genomes_DEL_671	Chr1	15337661	15342765	XF93CNV000545	15337750	15342764	98.24	100	XF93<Du
DEL	Du_17genomes_DEL_229	Chr1	15348565	15352305	XF93CNV000546	15348001	15352306	100	86.88	XF93>Du
DEL	Du_17genomes_DEL_1045	Chr1	15362446	15364991	XF93CNV000547	15359750	15363500	41.44	28.13	Overlap
DEL	Du_17genomes_DEL_36	Chr1	15360845	15362453	XF93CNV000547	15359750	15363500	100	42.91	XF93>Du
DEL	Du_17genomes_DEL_286	Chr1	15364178	15365836	XF93CNV000548	15364101	15365838	100	95.45	XF93>Du
DEL	Du_17genomes_DEL_1045	Chr1	15362446	15364991	XF93CNV000548	15364101	15365838	35	51.27	Overlap
DEL	Du_17genomes_DEL_167	Chr1	15516709	15529225	XF93CNV000553	15516001	15529229	100	94.62	XF93>Du
DEL	Du_17genomes_DEL_886	Chr1	15583791	15605480	XF93CNV000555	15576601	15589000	24.02	42.02	Overlap
DEL	Du_17genomes_DEL_886	Chr1	15583791	15605480	XF93CNV000556	15576699	15590750	32.09	49.53	Overlap
DEL	Du_17genomes_DEL_675	Chr1	15610411	15616863	XF93CNV000557	15610384	15616862	99.98	99.58	XF93>Du
DEL	Du_17genomes_DEL_866	Chr1	15637332	15638982	XF93CNV000558	15624704	15640584	100	10.4	XF93>Du
DEL	Du_17genomes_DEL_866	Chr1	15637332	15638982	XF93CNV000559	15624744	15641750	100	9.71	XF93>Du
DEL	Du_17genomes_DEL_1073	Chr1	15683143	15686272	XF93CNV000562	15680001	15687390	100	42.35	XF93>Du
DEL	Du_17genomes_DEL_640	Chr1	15680355	15687390	XF93CNV000562	15680001	15687390	100	95.21	XF93>Du
DEL	Du_17genomes_DEL_1073	Chr1	15683143	15686272	XF93CNV000563	15685750	15687500	16.71	29.89	Overlap
DEL	Du_17genomes_DEL_640	Chr1	15680355	15687390	XF93CNV000563	15685750	15687500	23.32	93.77	XF93<Du
DEL	Du_17genomes_DEL_381	Chr1	15695051	15714204	XF93CNV000564	15695194	15714202	99.24	100	XF93<Du
DEL	Du_17genomes_DEL_223	Chr1	15701906	15705032	XF93CNV000564	15695194	15714202	100	16.45	XF93>Du
DEL	Du_17genomes_DEL_196	Chr1	15759956	15763906	XF93CNV000572	15745000	15777354	100	12.21	XF93>Du
DEL	Du_17genomes_DEL_815	Chr1	15768743	15777339	XF93CNV000572	15745000	15777354	100	26.57	XF93>Du
DEL	Du_17genomes_DEL_526	Chr1	15767499	15777354	XF93CNV000572	15745000	15777354	100	30.46	XF93>Du
DEL	Du_17genomes_DEL_323	Chr1	15759721	15766276	XF93CNV000572	15745000	15777354	100	20.26	XF93>Du
DEL	Du_17genomes_DEL_196	Chr1	15759956	15763906	XF93CNV000573	15759717	15778250	100	21.32	XF93>Du
DEL	Du_17genomes_DEL_815	Chr1	15768743	15777339	XF93CNV000573	15759717	15778250	100	46.39	XF93>Du
DEL	Du_17genomes_DEL_526	Chr1	15767499	15777354	XF93CNV000573	15759717	15778250	100	53.18	XF93>Du
DEL	Du_17genomes_DEL_323	Chr1	15759721	15766276	XF93CNV000573	15759717	15778250	100	35.37	XF93>Du
DEL	Du_17genomes_DEL_430	Chr1	15782885	15807343	XF93CNV000574	15782884	15805944	94.28	100	XF93<Du
DEL	Du_17genomes_DEL_92	Chr1	15798383	15802268	XF93CNV000574	15782884	15805944	100	16.85	XF93>Du
DEL	Du_17genomes_DEL_681	Chr1	15807971	15809069	XF93CNV000575	15807901	15809100	100	91.58	XF93>Du
DEL	Du_17genomes_DEL_355	Chr1	15826534	15828169	XF93CNV000576	15826401	15828164	99.69	92.46	XF93>Du
DEL	Du_17genomes_DEL_557	Chr1	15844268	15848802	XF93CNV000578	15837500	15848801	99.98	40.12	XF93>Du
DEL	Du_17genomes_DEL_557	Chr1	15844268	15848802	XF93CNV000579	15840000	15848802	100	51.52	XF93>Du
DEL	Du_17genomes_DEL_557	Chr1	15844268	15848802	XF93CNV000580	15844250	15848900	100	97.51	XF93>Du
DEL	Du_17genomes_DEL_471	Chr1	15856167	15860219	XF93CNV000581	15854750	15860250	100	73.69	XF93>Du
DEL	Du_17genomes_DEL_309	Chr1	15883576	15917256	XF93CNV000582	15888015	15898942	32.45	100	XF93<Du
DEL	Du_17genomes_DEL_614	Chr1	15888018	15898945	XF93CNV000582	15888015	15898942	99.97	99.97	XF93<Du
DEL	Du_17genomes_DEL_309	Chr1	15883576	15917256	XF93CNV000583	15905701	15914200	25.24	100	XF93<Du
DEL	Du_17genomes_DEL_560	Chr1	15915241	15917804	XF93CNV000584	15915241	15917803	99.96	100	XF93<Du
DEL	Du_17genomes_DEL_309	Chr1	15883576	15917256	XF93CNV000584	15915241	15917803	5.99	78.66	Overlap
DEL	Du_17genomes_DEL_368	Chr1	15941828	15947491	XF93CNV000585	15941601	15948000	100	88.5	XF93>Du
DEL	Du_17genomes_DEL_435	Chr1	15952981	15954423	XF93CNV000587	15947500	15953000	1.39	0.36	Overlap
DEL	Du_17genomes_DEL_435	Chr1	15952981	15954423	XF93CNV000588	15947500	15957500	100	14.43	XF93>Du
DEL	Du_17genomes_DEL_484	Chr1	16001518	16002725	XF93CNV000595	16001500	16002750	100	96.64	XF93>Du
DEL	Du_17genomes_DEL_415	Chr1	16004621	16020255	XF93CNV000596	16004500	16020255	100	99.23	XF93>Du
DEL	Du_17genomes_DEL_572	Chr1	16021765	16026296	XF93CNV000597	16021750	16026294	99.96	99.67	XF93>Du
DEL	Du_17genomes_DEL_616	Chr1	16031004	16033783	XF93CNV000598	16031001	16033800	100	99.29	XF93>Du
DEL	Du_17genomes_DEL_692	Chr1	16040687	16045657	XF93CNV000600	16040201	16045700	100	90.38	XF93>Du
DEL	Du_17genomes_DEL_466	Chr1	16056228	16058218	XF93CNV000601	16056201	16058055	91.81	98.54	XF93<Du
DEL	Du_17genomes_DEL_46	Chr1	16080436	16081880	XF93CNV000602	16078500	16081750	91	40.46	XF93>Du
DEL	Du_17genomes_DEL_46	Chr1	16080436	16081880	XF93CNV000603	16080401	16081900	100	96.33	XF93>Du
DEL	Du_17genomes_DEL_629	Chr1	16103702	16108379	XF93CNV000606	16103701	16108380	100	99.96	XF93>Du
DEL	Du_17genomes_DEL_790	Chr1	16102818	16104243	XF93CNV000606	16103701	16108380	38.08	11.6	Overlap
DEL	Du_17genomes_DEL_225	Chr1	16179186	16184713	XF93CNV000607	16183000	16184000	18.11	100	XF93<Du
DEL	Du_17genomes_DEL_627	Chr1	16179693	16183877	XF93CNV000607	16183000	16184000	20.98	87.8	Overlap
DEL	Du_17genomes_DEL_225	Chr1	16179186	16184713	XF93CNV000608	16183500	16184750	21.96	97.12	XF93<Du
DEL	Du_17genomes_DEL_627	Chr1	16179693	16183877	XF93CNV000608	16183500	16184750	9.03	30.24	Overlap
DEL	Du_17genomes_DEL_475	Chr1	16267409	16267989	XF93CNV000611	16211895	16289605	100	0.75	XF93>Du
DEL	Du_17genomes_DEL_1057	Chr1	16288262	16288773	XF93CNV000611	16211895	16289605	100	0.66	XF93>Du
DEL	Du_17genomes_DEL_497	Chr1	16268971	16278417	XF93CNV000611	16211895	16289605	100	12.16	XF93>Du
DEL	Du_17genomes_DEL_840	Chr1	16267412	16278417	XF93CNV000611	16211895	16289605	100	14.16	XF93>Du
DEL	Du_17genomes_DEL_998	Chr1	16354094	16355870	XF93CNV000613	16353601	16355900	100	77.26	XF93>Du
DEL	Du_17genomes_DEL_576	Chr1	16437449	16442142	XF93CNV000614	16436601	16442300	100	82.35	XF93>Du
DEL	Du_17genomes_DEL_28	Chr1	16574116	16586634	XF93CNV000618	16573501	16586700	100	94.84	XF93>Du
DEL	Du_17genomes_DEL_200	Chr1	16661410	16662517	XF93CNV000620	16661409	16662521	100	99.55	XF93>Du
DEL	Du_17genomes_DEL_649	Chr1	16673763	16678475	XF93CNV000622	16672901	16678500	100	84.16	XF93>Du
DEL	Du_17genomes_DEL_15	Chr1	16704740	16705793	XF93CNV000623	16704601	16705800	100	87.83	XF93>Du
DEL	Du_17genomes_DEL_680	Chr1	16724818	16725733	XF93CNV000624	16724701	16725750	100	87.24	XF93>Du
DEL	Du_17genomes_DEL_678	Chr1	17039850	17040470	XF93CNV000630	17034201	17040900	100	9.27	XF93>Du
DEL	Du_17genomes_DEL_722	Chr1	17034569	17040470	XF93CNV000630	17034201	17040900	100	88.09	XF93>Du
DEL	Du_17genomes_DEL_455	Chr1	17073686	17076172	XF93CNV000632	17073301	17076200	100	85.76	XF93>Du
DEL	Du_17genomes_DEL_602	Chr1	17086370	17100289	XF93CNV000633	17083043	17100532	100	79.59	XF93>Du
DEL	Du_17genomes_DEL_553	Chr1	17327597	17333909	XF93CNV000637	17327596	17333915	100	99.89	XF93>Du
DEL	Du_17genomes_DEL_290	Chr1	17369796	17373732	XF93CNV000638	17369101	17373738	100	84.89	XF93>Du
DEL	Du_17genomes_DEL_380	Chr1	17448621	17449542	XF93CNV000640	17448601	17449600	100	92.2	XF93>Du
DEL	Du_17genomes_DEL_115	Chr1	17604276	17604952	XF93CNV000642	17604301	17605300	96.31	65.2	XF93>Du
DEL	Du_17genomes_DEL_50	Chr1	17699911	17705443	XF93CNV000644	17699401	17705449	100	91.47	XF93>Du
DEL	Du_17genomes_DEL_637	Chr1	17774894	17784553	XF93CNV000647	17772601	17777226	24.15	50.43	Overlap
DEL	Du_17genomes_DEL_108	Chr1	17926160	17927244	XF93CNV000648	17926159	17927254	100	99	XF93>Du
DEL	Du_17genomes_DEL_597	Chr1	17931296	17932407	XF93CNV000649	17931250	17932500	100	88.96	XF93>Du
DEL	Du_17genomes_DEL_220	Chr1	18021322	18021903	XF93CNV000651	18019250	18025750	100	8.95	XF93>Du
DEL	Du_17genomes_DEL_220	Chr1	18021322	18021903	XF93CNV000652	18019250	18027000	100	7.51	XF93>Du
DEL	Du_17genomes_DEL_1062	Chr1	18114661	18116791	XF93CNV000653	18114660	18116795	100	99.77	XF93>Du
DEL	Du_17genomes_DEL_573	Chr1	18407093	18407854	XF93CNV000660	18405000	18412250	100	10.51	XF93>Du
DEL	Du_17genomes_DEL_467	Chr1	18409840	18411271	XF93CNV000660	18405000	18412250	100	19.75	XF93>Du
DEL	Du_17genomes_DEL_158	Chr1	18410070	18410782	XF93CNV000660	18405000	18412250	100	9.83	XF93>Du
DEL	Du_17genomes_DEL_137	Chr1	18442744	18459488	XF93CNV000661	18441750	18459500	100	94.34	XF93>Du
DEL	Du_17genomes_DEL_799	Chr1	18446806	18464020	XF93CNV000661	18441750	18459500	73.74	71.52	Overlap
DEL	Du_17genomes_DEL_137	Chr1	18442744	18459488	XF93CNV000662	18452301	18463700	42.93	63.05	Overlap
DEL	Du_17genomes_DEL_799	Chr1	18446806	18464020	XF93CNV000662	18452301	18463700	66.22	100	XF93<Du
DEL	Du_17genomes_DEL_813	Chr1	18526789	18527720	XF93CNV000664	18525000	18530000	100	18.64	XF93>Du
DEL	Du_17genomes_DEL_925	Chr1	18558429	18559016	XF93CNV000667	18540750	18577750	100	1.59	XF93>Du
DEL	Du_17genomes_DEL_343	Chr1	18561645	18566012	XF93CNV000667	18540750	18577750	100	11.81	XF93>Du
DEL	Du_17genomes_DEL_925	Chr1	18558429	18559016	XF93CNV000668	18540750	18582750	100	1.4	XF93>Du
DEL	Du_17genomes_DEL_343	Chr1	18561645	18566012	XF93CNV000668	18540750	18582750	100	10.4	XF93>Du
DEL	Du_17genomes_DEL_925	Chr1	18558429	18559016	XF93CNV000669	18540750	18589000	100	1.22	XF93>Du
DEL	Du_17genomes_DEL_343	Chr1	18561645	18566012	XF93CNV000669	18540750	18589000	100	9.05	XF93>Du
DEL	Du_17genomes_DEL_925	Chr1	18558429	18559016	XF93CNV000670	18552000	18589250	100	1.58	XF93>Du
DEL	Du_17genomes_DEL_343	Chr1	18561645	18566012	XF93CNV000670	18552000	18589250	100	11.73	XF93>Du
DEL	Du_17genomes_DEL_121	Chr1	18632119	18636997	XF93CNV000671	18624000	18660750	100	13.28	XF93>Du
DEL	Du_17genomes_DEL_1040	Chr1	18652655	18653784	XF93CNV000671	18624000	18660750	100	3.07	XF93>Du
DEL	Du_17genomes_DEL_1047	Chr1	18626051	18651835	XF93CNV000671	18624000	18660750	100	70.16	XF93>Du
DEL	Du_17genomes_DEL_672	Chr1	18665998	18666679	XF93CNV000672	18666000	18668750	99.71	24.73	XF93>Du
DEL	Du_17genomes_DEL_1048	Chr1	18701867	18707623	XF93CNV000676	18700500	18707268	93.83	79.8	XF93>Du
DEL	Du_17genomes_DEL_183	Chr1	18702096	18707274	XF93CNV000676	18700500	18707268	99.88	76.42	XF93>Du
DEL	Du_17genomes_DEL_1048	Chr1	18701867	18707623	XF93CNV000677	18701901	18707300	93.8	100	XF93<Du
DEL	Du_17genomes_DEL_183	Chr1	18702096	18707274	XF93CNV000677	18701901	18707300	100	95.91	XF93>Du
DEL	Du_17genomes_DEL_660	Chr1	18737074	18739478	XF93CNV000678	18726089	18742804	100	14.39	XF93>Du
DEL	Du_17genomes_DEL_785	Chr1	18858828	18859427	XF93CNV000685	18858188	18872750	100	4.12	XF93>Du
DEL	Du_17genomes_DEL_791	Chr1	18874441	18887712	XF93CNV000686	18874443	18887714	99.98	99.98	XF93<Du
DEL	Du_17genomes_DEL_315	Chr1	18890601	18892292	XF93CNV000687	18890000	18892300	100	73.53	XF93>Du
DEL	Du_17genomes_DEL_351	Chr1	18946757	18957764	XF93CNV000689	18946756	18957767	100	99.96	XF93>Du
DEL	Du_17genomes_DEL_623	Chr1	19021848	19022617	XF93CNV000691	19021750	19023250	100	51.33	XF93>Du
DEL	Du_17genomes_DEL_613	Chr1	19031984	19036651	XF93CNV000692	19029750	19036750	100	66.69	XF93>Du
DEL	Du_17genomes_DEL_613	Chr1	19031984	19036651	XF93CNV000693	19031750	19036800	100	92.42	XF93>Du
DEL	Du_17genomes_DEL_890	Chr1	19124464	19129348	XF93CNV000694	19124401	19129348	100	98.73	XF93>Du
DEL	Du_17genomes_DEL_890	Chr1	19124464	19129348	XF93CNV000695	19124401	19130500	100	80.08	XF93>Du
DEL	Du_17genomes_DEL_288	Chr1	19210371	19226264	XF93CNV000697	19209901	19226400	100	96.33	XF93>Du
DEL	Du_17genomes_DEL_559	Chr1	19328572	19329850	XF93CNV000698	19328401	19330000	100	79.94	XF93>Du
DEL	Du_17genomes_DEL_1077	Chr1	19363948	19365242	XF93CNV000699	19363948	19365750	100	71.82	XF93>Du
DEL	Du_17genomes_DEL_1077	Chr1	19363948	19365242	XF93CNV000700	19363948	19367500	100	36.45	XF93>Du
DEL	Du_17genomes_DEL_868	Chr1	19493911	19502776	XF93CNV000705	19493910	19502775	99.99	99.99	XF93<Du
DEL	Du_17genomes_DEL_635	Chr1	19511053	19516831	XF93CNV000706	19510980	19512529	25.56	95.29	XF93<Du
DEL	Du_17genomes_DEL_635	Chr1	19511053	19516831	XF93CNV000707	19510999	19516800	99.46	99.07	XF93>Du
DEL	Du_17genomes_DEL_578	Chr1	19697251	19909781	XF93CNV000717	19678750	19706000	4.12	32.11	Overlap
DEL	Du_17genomes_DEL_578	Chr1	19697251	19909781	XF93CNV000718	19678750	19709250	5.65	39.34	Overlap
DEL	Du_17genomes_DEL_926	Chr1	19726467	19727540	XF93CNV000719	19697201	19909781	100	0.51	XF93>Du
DEL	Du_17genomes_DEL_578	Chr1	19697251	19909781	XF93CNV000719	19697201	19909781	100	99.98	XF93>Du
DEL	Du_17genomes_DEL_939	Chr1	19806855	19810563	XF93CNV000719	19697201	19909781	100	1.74	XF93>Du
DEL	Du_17genomes_DEL_405	Chr1	19821300	19827303	XF93CNV000719	19697201	19909781	100	2.82	XF93>Du
DEL	Du_17genomes_DEL_578	Chr1	19697251	19909781	XF93CNV000720	19873750	19910000	16.95	99.4	XF93<Du
DEL	Du_17genomes_DEL_578	Chr1	19697251	19909781	XF93CNV000721	19896000	19910500	6.48	95.05	XF93<Du
DEL	Du_17genomes_DEL_1039	Chr1	19982433	19983636	XF93CNV000723	19982432	19983643	100	99.34	XF93>Du
DEL	Du_17genomes_DEL_633	Chr1	20089623	20090851	XF93CNV000733	20085000	20090846	99.59	20.93	XF93>Du
DEL	Du_17genomes_DEL_633	Chr1	20089623	20090851	XF93CNV000734	20085000	20094000	100	13.66	XF93>Du
DEL	Du_17genomes_DEL_382	Chr1	20093386	20100994	XF93CNV000734	20085000	20094000	8.08	6.83	Overlap
DEL	Du_17genomes_DEL_382	Chr1	20093386	20100994	XF93CNV000735	20093342	20100991	99.96	99.42	XF93>Du
DEL	Du_17genomes_DEL_382	Chr1	20093386	20100994	XF93CNV000736	20097000	20101000	52.5	99.88	XF93<Du
DEL	Du_17genomes_DEL_452	Chr1	20108561	20120504	XF93CNV000737	20108561	20120501	99.97	100	XF93<Du
DEL	Du_17genomes_DEL_385	Chr1	20132928	20133920	XF93CNV000738	20125766	20155186	100	3.38	XF93>Du
DEL	Du_17genomes_DEL_784	Chr1	20126000	20154890	XF93CNV000738	20125766	20155186	100	98.2	XF93>Du
DEL	Du_17genomes_DEL_607	Chr1	20130831	20131689	XF93CNV000738	20125766	20155186	100	2.92	XF93>Du
DEL	Du_17genomes_DEL_784	Chr1	20126000	20154890	XF93CNV000739	20144500	20155500	35.97	94.46	XF93<Du
DEL	Du_17genomes_DEL_377	Chr1	20197000	20200405	XF93CNV000743	20196701	20200500	100	89.63	XF93>Du
DEL	Du_17genomes_DEL_239	Chr1	20765156	20768728	XF93CNV000761	20763250	20765250	2.66	4.75	Overlap
DEL	Du_17genomes_DEL_1050	Chr1	20818542	20819932	XF93CNV000763	20780250	20823500	100	3.22	XF93>Du
DEL	Du_17genomes_DEL_1063	Chr1	20820817	20821915	XF93CNV000763	20780250	20823500	100	2.54	XF93>Du
DEL	Du_17genomes_DEL_1050	Chr1	20818542	20819932	XF93CNV000764	20785250	20875680	100	1.54	XF93>Du
DEL	Du_17genomes_DEL_1063	Chr1	20820817	20821915	XF93CNV000764	20785250	20875680	100	1.22	XF93>Du
DEL	Du_17genomes_DEL_1050	Chr1	20818542	20819932	XF93CNV000765	20796500	20875681	100	1.76	XF93>Du
DEL	Du_17genomes_DEL_1063	Chr1	20820817	20821915	XF93CNV000765	20796500	20875681	100	1.39	XF93>Du
DEL	Du_17genomes_DEL_1050	Chr1	20818542	20819932	XF93CNV000766	20804000	20875682	100	1.94	XF93>Du
DEL	Du_17genomes_DEL_1063	Chr1	20820817	20821915	XF93CNV000766	20804000	20875682	100	1.53	XF93>Du
DEL	Du_17genomes_DEL_1010	Chr1	21041519	21044354	XF93CNV000775	21041500	21044800	100	85.91	XF93>Du
DEL	Du_17genomes_DEL_1015	Chr1	21279919	21281578	XF93CNV000782	21279919	21281578	100	100	XF93<Du
DEL	Du_17genomes_DEL_204	Chr1	21360245	21360839	XF93CNV000790	21360250	21361250	99.16	59	XF93>Du
DEL	Du_17genomes_DEL_570	Chr1	21369719	21372988	XF93CNV000791	21363000	21447000	100	3.89	XF93>Du
DEL	Du_17genomes_DEL_887	Chr1	21417955	21422766	XF93CNV000791	21363000	21447000	100	5.73	XF93>Du
DEL	Du_17genomes_DEL_970	Chr1	21418479	21419022	XF93CNV000791	21363000	21447000	100	0.65	XF93>Du
DEL	Du_17genomes_DEL_6	Chr1	21390625	21392367	XF93CNV000791	21363000	21447000	100	2.08	XF93>Du
DEL	Du_17genomes_DEL_30	Chr1	21643384	21656851	XF93CNV000804	21643384	21656848	99.98	100	XF93<Du
DEL	Du_17genomes_DEL_721	Chr1	21667331	21677146	XF93CNV000806	21667250	21677152	100	99.12	XF93>Du
DEL	Du_17genomes_DEL_1100	Chr1	21670442	21671161	XF93CNV000806	21667250	21677152	100	7.27	XF93>Du
DEL	Du_17genomes_DEL_1043	Chr1	21713717	21714959	XF93CNV000808	21713701	21715250	100	80.19	XF93>Du
DEL	Du_17genomes_DEL_710	Chr1	21746920	21750683	XF93CNV000811	21746701	21750692	100	94.29	XF93>Du
DEL	Du_17genomes_DEL_880	Chr1	21828584	21832275	XF93CNV000814	21812500	21839250	100	13.8	XF93>Du
DEL	Du_17genomes_DEL_775	Chr1	21828465	21854923	XF93CNV000814	21812500	21839250	40.76	40.32	Overlap
DEL	Du_17genomes_DEL_776	Chr1	21820397	21821843	XF93CNV000814	21812500	21839250	100	5.41	XF93>Du
DEL	Du_17genomes_DEL_787	Chr1	21822782	21826966	XF93CNV000814	21812500	21839250	100	15.64	XF93>Du
DEL	Du_17genomes_DEL_854	Chr1	21842243	21846275	XF93CNV000815	21841250	21846275	100	80.24	XF93>Du
DEL	Du_17genomes_DEL_775	Chr1	21828465	21854923	XF93CNV000815	21841250	21846275	19	100	XF93<Du
DEL	Du_17genomes_DEL_80	Chr1	21852267	21871291	XF93CNV000816	21852001	21871292	100	98.62	XF93>Du
DEL	Du_17genomes_DEL_775	Chr1	21828465	21854923	XF93CNV000816	21852001	21871292	11.05	15.15	Overlap
DEL	Du_17genomes_DEL_34	Chr1	21950027	21955962	XF93CNV000818	21950001	21955967	100	99.48	XF93>Du
DEL	Du_17genomes_DEL_902	Chr1	22004693	22005889	XF93CNV000820	22004670	22005880	99.25	98.1	XF93>Du
DEL	Du_17genomes_DEL_850	Chr1	22041830	22042614	XF93CNV000821	22041750	22043000	100	62.8	XF93>Du
DEL	Du_17genomes_DEL_379	Chr1	22049838	22061251	XF93CNV000822	22049000	22060961	97.46	92.99	XF93>Du
DEL	Du_17genomes_DEL_1027	Chr1	22149869	22160952	XF93CNV000823	22149801	22161000	100	98.96	XF93>Du
DEL	Du_17genomes_DEL_428	Chr1	22196364	22196905	XF93CNV000826	22196250	22197250	100	54.2	XF93>Du
DEL	Du_17genomes_DEL_565	Chr1	22381683	22382597	XF93CNV000832	22366001	22382500	89.4	4.96	Overlap
DEL	Du_17genomes_DEL_438	Chr1	22366494	22380298	XF93CNV000832	22366001	22382500	100	83.67	XF93>Du
DEL	Du_17genomes_DEL_565	Chr1	22381683	22382597	XF93CNV000833	22381750	22382750	92.68	84.8	XF93>Du
DEL	Du_17genomes_DEL_459	Chr1	22412370	22416562	XF93CNV000834	22412201	22416600	100	95.3	XF93>Du
DEL	Du_17genomes_DEL_592	Chr1	22417199	22418197	XF93CNV000835	22417152	22418250	100	90.9	XF93>Du
DEL	Du_17genomes_DEL_474	Chr1	22420331	22421129	XF93CNV000836	22420250	22422250	100	39.95	XF93>Du
DEL	Du_17genomes_DEL_476	Chr1	22442018	22442519	XF93CNV000838	22442000	22446250	100	11.81	XF93>Du
DEL	Du_17genomes_DEL_725	Chr1	22501583	22502956	XF93CNV000841	22501501	22503000	100	91.6	XF93>Du
DEL	Du_17genomes_DEL_782	Chr1	22508720	22520664	XF93CNV000842	22507101	22521352	100	83.81	XF93>Du
DEL	Du_17genomes_DEL_668	Chr1	22528258	22531763	XF93CNV000843	22528201	22531700	98.2	98.37	XF93<Du
DEL	Du_17genomes_DEL_668	Chr1	22528258	22531763	XF93CNV000844	22528201	22533250	100	69.43	XF93>Du
DEL	Du_17genomes_DEL_817	Chr1	22628220	22629201	XF93CNV000846	22628220	22629300	100	90.84	XF93>Du
DEL	Du_17genomes_DEL_191	Chr1	22638893	22641254	XF93CNV000847	22638892	22641239	99.36	99.96	XF93<Du
DEL	Du_17genomes_DEL_35	Chr1	23014179	23015199	XF93CNV000850	23013101	23022750	100	10.58	XF93>Du
DEL	Du_17genomes_DEL_931	Chr1	23019484	23020474	XF93CNV000850	23013101	23022750	100	10.27	XF93>Du
DEL	Du_17genomes_DEL_585	Chr1	23013682	23022746	XF93CNV000850	23013101	23022750	100	93.94	XF93>Du
DEL	Du_17genomes_DEL_35	Chr1	23014179	23015199	XF93CNV000851	23013601	23032250	100	5.47	XF93>Du
DEL	Du_17genomes_DEL_1097	Chr1	23030773	23081767	XF93CNV000851	23013601	23032250	2.9	7.92	Overlap
DEL	Du_17genomes_DEL_462	Chr1	23025516	23083290	XF93CNV000851	23013601	23032250	11.66	36.11	Overlap
DEL	Du_17genomes_DEL_931	Chr1	23019484	23020474	XF93CNV000851	23013601	23032250	100	5.31	XF93>Du
DEL	Du_17genomes_DEL_585	Chr1	23013682	23022746	XF93CNV000851	23013601	23032250	100	48.61	XF93>Du
DEL	Du_17genomes_DEL_1097	Chr1	23030773	23081767	XF93CNV000852	23038500	23045000	12.75	100	XF93<Du
DEL	Du_17genomes_DEL_462	Chr1	23025516	23083290	XF93CNV000852	23038500	23045000	11.25	100	XF93<Du
DEL	Du_17genomes_DEL_89	Chr1	23050714	23063675	XF93CNV000853	23050401	23063700	100	97.46	XF93>Du
DEL	Du_17genomes_DEL_1097	Chr1	23030773	23081767	XF93CNV000853	23050401	23063700	26.08	100	XF93<Du
DEL	Du_17genomes_DEL_462	Chr1	23025516	23083290	XF93CNV000853	23050401	23063700	23.02	100	XF93<Du
DEL	Du_17genomes_DEL_89	Chr1	23050714	23063675	XF93CNV000854	23062750	23068750	7.14	15.43	Overlap
DEL	Du_17genomes_DEL_1097	Chr1	23030773	23081767	XF93CNV000854	23062750	23068750	11.77	100	XF93<Du
DEL	Du_17genomes_DEL_462	Chr1	23025516	23083290	XF93CNV000854	23062750	23068750	10.39	100	XF93<Du
DEL	Du_17genomes_DEL_89	Chr1	23050714	23063675	XF93CNV000855	23062750	23075250	7.14	7.41	Overlap
DEL	Du_17genomes_DEL_1097	Chr1	23030773	23081767	XF93CNV000855	23062750	23075250	24.51	100	XF93<Du
DEL	Du_17genomes_DEL_462	Chr1	23025516	23083290	XF93CNV000855	23062750	23075250	21.64	100	XF93<Du
DEL	Du_17genomes_DEL_1097	Chr1	23030773	23081767	XF93CNV000856	23070250	23083250	22.59	88.6	Overlap
DEL	Du_17genomes_DEL_1012	Chr1	23077562	23081902	XF93CNV000856	23070250	23083250	100	33.39	XF93>Du
DEL	Du_17genomes_DEL_462	Chr1	23025516	23083290	XF93CNV000856	23070250	23083250	22.5	100	XF93<Du
DEL	Du_17genomes_DEL_1097	Chr1	23030773	23081767	XF93CNV000857	23075500	23084250	12.29	71.63	Overlap
DEL	Du_17genomes_DEL_1012	Chr1	23077562	23081902	XF93CNV000857	23075500	23084250	100	49.61	XF93>Du
DEL	Du_17genomes_DEL_462	Chr1	23025516	23083290	XF93CNV000857	23075500	23084250	13.49	89.04	Overlap
DEL	Du_17genomes_DEL_861	Chr1	23085759	23087326	XF93CNV000858	23085101	23087326	100	70.44	XF93>Du
DEL	Du_17genomes_DEL_127	Chr1	23089518	23090607	XF93CNV000859	23089500	23090500	90.18	98.3	XF93<Du
DEL	Du_17genomes_DEL_152	Chr1	23156355	23158525	XF93CNV000862	23124079	23160218	100	6.01	XF93>Du
DEL	Du_17genomes_DEL_392	Chr1	23122384	23166498	XF93CNV000862	23124079	23160218	81.92	100	XF93<Du
DEL	Du_17genomes_DEL_392	Chr1	23122384	23166498	XF93CNV000863	23161000	23163000	4.54	100	XF93<Du
DEL	Du_17genomes_DEL_392	Chr1	23122384	23166498	XF93CNV000864	23164500	23165626	2.55	100	XF93<Du
DEL	Du_17genomes_DEL_883	Chr1	23303929	23306993	XF93CNV000867	23303928	23306933	98.04	99.97	XF93<Du
DEL	Du_17genomes_DEL_107	Chr1	23369144	23369923	XF93CNV000869	23369001	23370100	100	70.91	XF93>Du
DEL	Du_17genomes_DEL_536	Chr1	23427670	23430723	XF93CNV000872	23427669	23430724	100	99.93	XF93>Du
DEL	Du_17genomes_DEL_758	Chr1	23449988	23455543	XF93CNV000875	23449988	23455542	99.98	100	XF93<Du
DEL	Du_17genomes_DEL_758	Chr1	23449988	23455543	XF93CNV000876	23452401	23456000	56.57	87.31	Overlap
DEL	Du_17genomes_DEL_563	Chr1	23528952	23530003	XF93CNV000883	23528801	23530004	100	87.38	XF93>Du
DEL	Du_17genomes_DEL_208	Chr1	23536196	23540500	XF93CNV000884	23536101	23541000	100	87.86	XF93>Du
DEL	Du_17genomes_DEL_249	Chr1	23557805	23559572	XF93CNV000888	23557801	23559600	100	98.22	XF93>Du
DEL	Du_17genomes_DEL_249	Chr1	23557805	23559572	XF93CNV000889	23558250	23568200	74.83	13.3	Overlap
DEL	Du_17genomes_DEL_808	Chr1	23628818	23630653	XF93CNV000892	23627000	23635336	100	22.02	XF93>Du
DEL	Du_17genomes_DEL_916	Chr1	23626978	23635336	XF93CNV000892	23627000	23635336	99.74	100	XF93<Du
DEL	Du_17genomes_DEL_598	Chr1	23644610	23646480	XF93CNV000893	23644500	23646500	100	93.55	XF93>Du
DEL	Du_17genomes_DEL_1106	Chr1	23636719	23648092	XF93CNV000893	23644500	23646500	17.59	100	XF93<Du
DEL	Du_17genomes_DEL_598	Chr1	23644610	23646480	XF93CNV000894	23644500	23651500	100	26.73	XF93>Du
DEL	Du_17genomes_DEL_1106	Chr1	23636719	23648092	XF93CNV000894	23644500	23651500	31.59	51.33	Overlap
DEL	Du_17genomes_DEL_52	Chr1	23719965	23721255	XF93CNV000896	23719979	23721252	98.68	100	XF93<Du
DEL	Du_17genomes_DEL_394	Chr1	23772145	23773278	XF93CNV000898	23772000	23773278	100	88.66	XF93>Du
DEL	Du_17genomes_DEL_394	Chr1	23772145	23773278	XF93CNV000899	23772000	23776250	100	26.68	XF93>Du
DEL	Du_17genomes_DEL_1014	Chr1	23781738	23789530	XF93CNV000900	23786000	23787500	19.26	100	XF93<Du
DEL	Du_17genomes_DEL_93	Chr1	23789750	23791229	XF93CNV000901	23789701	23791233	100	96.54	XF93>Du
DEL	Du_17genomes_DEL_492	Chr1	23792146	23797487	XF93CNV000902	23792101	23797501	100	98.91	XF93>Du
DEL	Du_17genomes_DEL_545	Chr1	23804348	23805507	XF93CNV000903	23804750	23806000	65.34	60.64	Overlap
DEL	Du_17genomes_DEL_66	Chr1	23864039	23864610	XF93CNV000906	23862250	23864500	80.77	20.53	Overlap
DEL	Du_17genomes_DEL_43	Chr1	23872042	23875263	XF93CNV000907	23871401	23875270	100	83.26	XF93>Du
DEL	Du_17genomes_DEL_142	Chr1	23902730	23908425	XF93CNV000909	23902000	23906000	57.43	81.78	Overlap
DEL	Du_17genomes_DEL_142	Chr1	23902730	23908425	XF93CNV000910	23902000	23907500	83.76	86.75	Overlap
DEL	Du_17genomes_DEL_142	Chr1	23902730	23908425	XF93CNV000911	23902000	23909000	100	81.37	XF93>Du
DEL	Du_17genomes_DEL_257	Chr1	24020708	24023121	XF93CNV000913	24020000	24047500	100	8.78	XF93>Du
DEL	Du_17genomes_DEL_642	Chr1	24057912	24058778	XF93CNV000914	24057801	24061000	100	27.09	XF93>Du
DEL	Du_17genomes_DEL_968	Chr1	24096718	24098870	XF93CNV000916	24097362	24098800	66.84	100	XF93<Du
DEL	Du_17genomes_DEL_968	Chr1	24096718	24098870	XF93CNV000917	24097401	24100000	68.28	56.54	Overlap
DEL	Du_17genomes_DEL_458	Chr1	24102917	24104398	XF93CNV000918	24101500	24103500	39.41	29.2	Overlap
DEL	Du_17genomes_DEL_454	Chr1	24100506	24102081	XF93CNV000918	24101500	24103500	36.93	29.1	Overlap
DEL	Du_17genomes_DEL_94	Chr1	24492043	24495860	XF93CNV000922	24491501	24495900	100	86.77	XF93>Du
DEL	Du_17genomes_DEL_859	Chr1	24660899	24663473	XF93CNV000924	24660701	24663500	100	91.96	XF93>Du
DEL	Du_17genomes_DEL_234	Chr1	24742858	24748435	XF93CNV000926	24742801	24748434	99.98	98.99	XF93>Du
DEL	Du_17genomes_DEL_2	Chr1	24774739	24779568	XF93CNV000927	24774794	24779567	98.84	100	XF93<Du
DEL	Du_17genomes_DEL_326	Chr1	24806972	24808286	XF93CNV000928	24806971	24808287	100	99.85	XF93>Du
DEL	Du_17genomes_DEL_862	Chr1	24828646	24832417	XF93CNV000929	24828601	24832410	99.81	98.82	XF93>Du
DEL	Du_17genomes_DEL_827	Chr1	25093643	25097487	XF93CNV000932	25093601	25097500	100	98.59	XF93>Du
DEL	Du_17genomes_DEL_860	Chr1	25099691	25112989	XF93CNV000933	25099606	25112613	97.17	99.35	XF93<Du
DEL	Du_17genomes_DEL_511	Chr1	25620444	25624251	XF93CNV000945	25620401	25624248	99.92	98.88	XF93>Du
DEL	Du_17genomes_DEL_171	Chr1	25653459	25664751	XF93CNV000946	25653301	25664757	100	98.57	XF93>Du
DEL	Du_17genomes_DEL_331	Chr1	25822859	25823913	XF93CNV000949	25822858	25823918	100	99.43	XF93>Du
DEL	Du_17genomes_DEL_896	Chr1	25856890	25860272	XF93CNV000950	25856889	25860278	100	99.79	XF93>Du
DEL	Du_17genomes_DEL_1008	Chr1	25856524	25860464	XF93CNV000950	25856889	25860278	86.02	100	XF93<Du
DEL	Du_17genomes_DEL_228	Chr1	25937891	25948071	XF93CNV000951	25937401	25947358	93	95.08	XF93<Du
DEL	Du_17genomes_DEL_1016	Chr1	26339339	26341525	XF93CNV000954	26339601	26341200	73.16	100	XF93<Du
DEL	Du_17genomes_DEL_995	Chr1	26339636	26341178	XF93CNV000954	26339601	26341200	100	96.44	XF93>Du
DEL	Du_17genomes_DEL_16	Chr1	26562091	26563196	XF93CNV000958	26562001	26563200	100	92.17	XF93>Du
DEL	Du_17genomes_DEL_897	Chr1	26574645	26575913	XF93CNV000960	26574701	26575913	95.59	100	XF93<Du
DEL	Du_17genomes_DEL_274	Chr1	26625190	26626277	XF93CNV000961	26625190	26626273	99.63	100	XF93<Du
DEL	Du_17genomes_DEL_185	Chr1	26659223	26679358	XF93CNV000962	26658801	26679400	100	97.75	XF93>Du
DEL	Du_17genomes_DEL_741	Chr1	26899614	26904189	XF93CNV000967	26899501	26904300	100	95.33	XF93>Du
DEL	Du_17genomes_DEL_863	Chr1	27070358	27073982	XF93CNV000970	27070101	27074004	100	92.85	XF93>Du
DEL	Du_17genomes_DEL_825	Chr1	27162809	27164123	XF93CNV000972	27162750	27164124	100	95.64	XF93>Du
DEL	Du_17genomes_DEL_515	Chr1	27496904	27499268	XF93CNV000980	27496801	27499265	99.87	95.82	XF93>Du
DEL	Du_17genomes_DEL_335	Chr1	27517651	27518912	XF93CNV000981	27517501	27519000	100	84.13	XF93>Du
DEL	Du_17genomes_DEL_305	Chr1	27533526	27534740	XF93CNV000982	27532500	27538000	100	22.09	XF93>Du
DEL	Du_17genomes_DEL_305	Chr1	27533526	27534740	XF93CNV000983	27532750	27539250	100	18.69	XF93>Du
DEL	Du_17genomes_DEL_305	Chr1	27533526	27534740	XF93CNV000984	27532750	27540500	100	15.68	XF93>Du
DEL	Du_17genomes_DEL_554	Chr1	27550516	27554428	XF93CNV000986	27550301	27554428	100	94.79	XF93>Du
DEL	Du_17genomes_DEL_275	Chr1	28035991	28048884	XF93CNV000988	28035501	28048900	100	96.22	XF93>Du
DEL	Du_17genomes_DEL_503	Chr1	28224062	28231414	XF93CNV000989	28224001	28231000	94.37	99.13	XF93<Du
DEL	Du_17genomes_DEL_848	Chr1	28294987	28296847	XF93CNV000990	28294401	28296900	100	74.44	XF93>Du
DEL	Du_17genomes_DEL_269	Chr1	28317271	28318121	XF93CNV000991	28317201	28318200	100	85.1	XF93>Du
DEL	Du_17genomes_DEL_269	Chr1	28317271	28318121	XF93CNV000992	28317500	28319000	73.09	41.47	Overlap
DEL	Du_17genomes_DEL_236	Chr1	28360986	28362167	XF93CNV000993	28360750	28362250	100	78.8	XF93>Du
DEL	Du_17genomes_DEL_233	Chr1	28476427	28477601	XF93CNV000994	28476301	28477650	100	87.04	XF93>Du
DEL	Du_17genomes_DEL_574	Chr1	28503638	28504293	XF93CNV000997	28503500	28505000	100	43.73	XF93>Du
DEL	Du_17genomes_DEL_574	Chr1	28503638	28504293	XF93CNV000998	28503500	28516500	100	5.05	XF93>Du
DEL	Du_17genomes_DEL_831	Chr1	28505094	28509374	XF93CNV000998	28503500	28516500	100	32.93	XF93>Du
DEL	Du_17genomes_DEL_162	Chr1	28520174	28521523	XF93CNV001000	28520101	28521523	100	94.87	XF93>Du
DEL	Du_17genomes_DEL_1054	Chr1	28530476	28531437	XF93CNV001005	28530500	28532500	97.51	46.9	XF93>Du
DEL	Du_17genomes_DEL_564	Chr1	28644685	28648958	XF93CNV001007	28644101	28649000	100	87.22	XF93>Du
DEL	Du_17genomes_DEL_118	Chr1	28856251	28863522	XF93CNV001011	28855901	28863600	100	94.44	XF93>Du
DEL	Du_17genomes_DEL_118	Chr1	28856251	28863522	XF93CNV001012	28862500	28864000	14.07	68.2	Overlap
DEL	Du_17genomes_DEL_160	Chr1	28916548	28917234	XF93CNV001013	28916250	28917250	100	68.7	XF93>Du
DEL	Du_17genomes_DEL_114	Chr1	29083648	29096565	XF93CNV001017	29082901	29096570	100	94.5	XF93>Du
DEL	Du_17genomes_DEL_816	Chr1	29178747	29182855	XF93CNV001019	29178701	29182865	100	98.66	XF93>Du
DEL	Du_17genomes_DEL_855	Chr1	29344269	29357187	XF93CNV001023	29344269	29357200	100	99.9	XF93>Du
DEL	Du_17genomes_DEL_330	Chr1	29358615	29361627	XF93CNV001024	29358201	29361620	99.77	87.89	XF93>Du
DEL	Du_17genomes_DEL_255	Chr1	29533747	29536373	XF93CNV001028	29533101	29536400	100	79.61	XF93>Du
DEL	Du_17genomes_DEL_1000	Chr1	29586551	29587844	XF93CNV001030	29586250	29587844	100	81.13	XF93>Du
DEL	Du_17genomes_DEL_904	Chr1	29684789	29687740	XF93CNV001033	29678500	29721250	100	6.91	XF93>Du
DEL	Du_17genomes_DEL_91	Chr1	29724190	29725943	XF93CNV001035	29723801	29725900	97.55	81.48	XF93>Du
DEL	Du_17genomes_DEL_512	Chr1	29728022	29728976	XF93CNV001036	29727901	29729000	100	86.82	XF93>Du
DEL	Du_17genomes_DEL_461	Chr1	29773934	29775402	XF93CNV001037	29773901	29775402	100	97.8	XF93>Du
DEL	Du_17genomes_DEL_448	Chr1	29788356	29789375	XF93CNV001038	29788356	29789373	99.8	100	XF93<Du
DEL	Du_17genomes_DEL_801	Chr1	29881331	29887889	XF93CNV001040	29880801	29886611	80.52	90.88	XF93<Du
DEL	Du_17genomes_DEL_487	Chr1	29881331	29886605	XF93CNV001040	29880801	29886611	100	90.78	XF93>Du
DEL	Du_17genomes_DEL_82	Chr1	30125306	30129131	XF93CNV001041	30121383	30130854	100	40.39	XF93>Du
DEL	Du_17genomes_DEL_1028	Chr1	30121383	30130854	XF93CNV001041	30121383	30130854	100	100	XF93<Du
DEL	Du_17genomes_DEL_82	Chr1	30125306	30129131	XF93CNV001042	30125250	30131250	100	63.77	XF93>Du
DEL	Du_17genomes_DEL_1028	Chr1	30121383	30130854	XF93CNV001042	30125250	30131250	59.17	93.42	XF93<Du
DEL	Du_17genomes_DEL_661	Chr1	30149599	30150706	XF93CNV001044	30149598	30150711	100	99.46	XF93>Du
DEL	Du_17genomes_DEL_285	Chr1	30175449	30178165	XF93CNV001046	30175457	30178165	99.71	100	XF93<Du
DEL	Du_17genomes_DEL_371	Chr1	30302026	30304216	XF93CNV001047	30302025	30304221	100	99.73	XF93>Du
DEL	Du_17genomes_DEL_166	Chr1	30316986	30318092	XF93CNV001048	30316985	30318098	100	99.37	XF93>Du
DEL	Du_17genomes_DEL_279	Chr1	30350857	30351722	XF93CNV001049	30350750	30351750	100	86.6	XF93>Du
DEL	Du_17genomes_DEL_147	Chr1	30388976	30392707	XF93CNV001050	30388901	30392707	100	98.03	XF93>Du
DEL	Du_17genomes_DEL_795	Chr1	30639649	30644766	XF93CNV001054	30639601	30644640	97.54	99.05	XF93<Du
DEL	Du_17genomes_DEL_240	Chr1	30640083	30644635	XF93CNV001054	30639601	30644640	100	90.34	XF93>Du
DEL	Du_17genomes_DEL_711	Chr1	30659898	30661776	XF93CNV001055	30659897	30661800	100	98.69	XF93>Du
DEL	Du_17genomes_DEL_521	Chr1	30698451	30703431	XF93CNV001056	30698001	30703300	97.37	91.51	XF93>Du
DEL	Du_17genomes_DEL_116	Chr1	30709398	30711846	XF93CNV001057	30708751	30711900	100	77.75	XF93>Du
DEL	Du_17genomes_DEL_12	Chr1	30761660	30763481	XF93CNV001060	30761250	30763500	100	80.98	XF93>Du
DEL	Du_17genomes_DEL_149	Chr1	30783213	30784800	XF93CNV001061	30783001	30784802	100	88.12	XF93>Du
DEL	Du_17genomes_DEL_25	Chr1	30801084	30803197	XF93CNV001062	30799750	30803200	100	61.26	XF93>Du
DEL	Du_17genomes_DEL_25	Chr1	30801084	30803197	XF93CNV001063	30801001	30803300	100	91.91	XF93>Du
DEL	Du_17genomes_DEL_276	Chr1	30837004	30838580	XF93CNV001064	30837000	30838579	99.94	99.75	XF93>Du
DEL	Du_17genomes_DEL_156	Chr1	30908394	30910198	XF93CNV001066	30907901	30910250	100	76.81	XF93>Du
DEL	Du_17genomes_DEL_1105	Chr1	30955111	30956891	XF93CNV001067	30955000	30957000	100	89.05	XF93>Du
DEL	Du_17genomes_DEL_184	Chr1	31138212	31151885	XF93CNV001069	31137901	31151892	100	97.73	XF93>Du
DEL	Du_17genomes_DEL_847	Chr1	31174205	31177164	XF93CNV001070	31173601	31177169	100	82.94	XF93>Du
DEL	Du_17genomes_DEL_195	Chr1	31234276	31239064	XF93CNV001072	31234201	31239069	100	98.36	XF93>Du
DEL	Du_17genomes_DEL_14	Chr1	31438712	31451541	XF93CNV001073	31438001	31451546	100	94.71	XF93>Du
DEL	Du_17genomes_DEL_95	Chr1	31460197	31472649	XF93CNV001074	31460001	31472649	100	98.45	XF93>Du
DEL	Du_17genomes_DEL_206	Chr1	31788220	31792045	XF93CNV001077	31788101	31792050	100	96.86	XF93>Du
DEL	Du_17genomes_DEL_302	Chr1	31931124	31935146	XF93CNV001079	31930801	31935300	100	89.4	XF93>Du
DEL	Du_17genomes_DEL_243	Chr1	32205107	32216717	XF93CNV001081	32205101	32216711	99.95	99.95	XF93<Du
DEL	Du_17genomes_DEL_124	Chr1	32279950	32283269	XF93CNV001082	32279801	32283274	100	95.57	XF93>Du
DEL	Du_17genomes_DEL_40	Chr1	32341846	32345255	XF93CNV001083	32341601	32345300	100	92.16	XF93>Du
DEL	Du_17genomes_DEL_712	Chr1	32399868	32408246	XF93CNV001084	32394250	32414500	100	41.38	XF93>Du
DEL	Du_17genomes_DEL_117	Chr1	32400625	32401715	XF93CNV001084	32394250	32414500	100	5.39	XF93>Du
DEL	Du_17genomes_DEL_45	Chr1	32403154	32407551	XF93CNV001084	32394250	32414500	100	21.72	XF93>Du
DEL	Du_17genomes_DEL_431	Chr1	32482584	32483225	XF93CNV001086	32482500	32483500	100	64.2	XF93>Du
DEL	Du_17genomes_DEL_901	Chr1	32517698	32522083	XF93CNV001087	32517001	32522100	100	86	XF93>Du
DEL	Du_17genomes_DEL_22	Chr1	32570382	32571490	XF93CNV001088	32570385	32571495	99.73	99.55	XF93>Du
DEL	Du_17genomes_DEL_209	Chr1	32572116	32579670	XF93CNV001089	32570385	32579750	100	80.66	XF93>Du
DEL	Du_17genomes_DEL_22	Chr1	32570382	32571490	XF93CNV001089	32570385	32579750	99.73	11.81	XF93>Du
DEL	Du_17genomes_DEL_96	Chr1	32602014	32603257	XF93CNV001090	32602001	32603300	100	95.69	XF93>Du
DEL	Du_17genomes_DEL_349	Chr1	32752261	32756036	XF93CNV001094	32752201	32756031	99.87	98.43	XF93>Du
DEL	Du_17genomes_DEL_224	Chr1	33013888	33014917	XF93CNV001100	33013892	33014923	99.61	99.42	XF93>Du
DEL	Du_17genomes_DEL_247	Chr1	33015203	33026595	XF93CNV001101	33015203	33026519	99.33	100	XF93<Du
DEL	Du_17genomes_DEL_715	Chr1	33082057	33083409	XF93CNV001103	33082000	33083420	100	95.21	XF93>Du
DEL	Du_17genomes_DEL_122	Chr1	33087633	33088421	XF93CNV001104	33087000	33089000	100	39.45	XF93>Du
DEL	Du_17genomes_DEL_683	Chr1	33147293	33148250	XF93CNV001114	33090500	33149750	100	1.62	XF93>Du
DEL	Du_17genomes_DEL_179	Chr1	33159225	33160033	XF93CNV001115	33159101	33160100	100	80.9	XF93>Du
DEL	Du_17genomes_DEL_643	Chr1	33225029	33226594	XF93CNV001117	33225000	33226000	62.07	97.2	XF93<Du
DEL	Du_17genomes_DEL_643	Chr1	33225029	33226594	XF93CNV001118	33225000	33227250	100	69.6	XF93>Du
DEL	Du_17genomes_DEL_653	Chr1	33352319	33356039	XF93CNV001120	33352201	33356100	100	95.41	XF93>Du
DEL	Du_17genomes_DEL_653	Chr1	33352319	33356039	XF93CNV001121	33352201	33358558	100	58.52	XF93>Du
DEL	Du_17genomes_DEL_219	Chr1	33367714	33368860	XF93CNV001123	33367101	33368900	100	63.72	XF93>Du
DEL	Du_17genomes_DEL_90	Chr1	33442133	33447536	XF93CNV001124	33442001	33447546	100	97.44	XF93>Du
DEL	Du_17genomes_DEL_88	Chr1	33597881	33599001	XF93CNV001153	33597500	33599000	99.91	74.67	XF93>Du
DEL	Du_17genomes_DEL_440	Chr1	33643546	33649992	XF93CNV001154	33643001	33650000	100	92.1	XF93>Du
DEL	Du_17genomes_DEL_930	Chr1	33669038	33670034	XF93CNV001156	33659000	33670000	96.59	8.75	XF93>Du
DEL	Du_17genomes_DEL_75	Chr1	33661552	33670035	XF93CNV001156	33659000	33670000	99.59	76.81	XF93>Du
DEL	Du_17genomes_DEL_930	Chr1	33669038	33670034	XF93CNV001157	33661000	33670250	100	10.78	XF93>Du
DEL	Du_17genomes_DEL_75	Chr1	33661552	33670035	XF93CNV001157	33661000	33670250	100	91.72	XF93>Du
DEL	Du_17genomes_DEL_119	Chr1	33720425	33721482	XF93CNV001159	33720401	33721500	100	96.18	XF93>Du
DEL	Du_17genomes_DEL_73	Chr1	33750818	33754220	XF93CNV001160	33750701	33754225	100	96.54	XF93>Du
DEL	Du_17genomes_DEL_84	Chr1	33967799	33968821	XF93CNV001163	33967750	33968750	93.06	95.2	XF93<Du
DEL	Du_17genomes_DEL_828	Chr1	33979587	33989005	XF93CNV001164	33979588	33988984	99.77	100	XF93<Du
DEL	Du_17genomes_DEL_828	Chr1	33979587	33989005	XF93CNV001165	33986000	33995758	31.91	30.8	Overlap
DEL	Du_17genomes_DEL_838	Chr1	34047447	34064374	XF93CNV001168	34047001	34064380	100	97.4	XF93>Du
DEL	Du_17genomes_DEL_942	Chr1	34076911	34080758	XF93CNV001170	34076801	34080800	100	96.2	XF93>Du
DEL	Du_17genomes_DEL_282	Chr1	34111508	34112658	XF93CNV001171	34111527	34112658	98.35	100	XF93<Du
DEL	Du_17genomes_DEL_760	Chr1	34450473	34461207	XF93CNV001185	34452500	34453500	9.32	100	XF93<Du
DEL	Du_17genomes_DEL_258	Chr1	34538484	34539317	XF93CNV001186	34537250	34539500	100	37.07	XF93>Du
DEL	Du_17genomes_DEL_913	Chr1	34783313	34788157	XF93CNV001190	34786672	34788087	29.23	100	XF93<Du
DEL	Du_17genomes_DEL_547	Chr1	34786673	34788077	XF93CNV001190	34786672	34788087	100	99.22	XF93>Du
DEL	Du_17genomes_DEL_812	Chr1	35115445	35118822	XF93CNV001193	35115401	35118828	100	98.54	XF93>Du
DEL	Du_17genomes_DEL_21	Chr1	35164591	35165664	XF93CNV001194	35164500	35165750	100	85.92	XF93>Du
DEL	Du_17genomes_DEL_59	Chr1	35208198	35216130	XF93CNV001195	35205000	35216140	100	71.21	XF93>Du
DEL	Du_17genomes_DEL_482	Chr1	35203196	35207339	XF93CNV001195	35205000	35216140	56.47	21	Overlap
DEL	Du_17genomes_DEL_59	Chr1	35208198	35216130	XF93CNV001196	35208197	35216200	100	99.11	XF93>Du
DEL	Du_17genomes_DEL_1102	Chr1	35297820	35298520	XF93CNV001198	35298201	35300700	45.65	12.8	Overlap
DEL	Du_17genomes_DEL_277	Chr1	35563161	35567020	XF93CNV001202	35563036	35567016	99.9	96.86	XF93>Du
DEL	Du_17genomes_DEL_194	Chr1	35629458	35630325	XF93CNV001203	35629401	35630400	100	86.8	XF93>Du
DEL	Du_17genomes_DEL_126	Chr1	35668086	35680960	XF93CNV001204	35667801	35681000	100	97.54	XF93>Du
DEL	Du_17genomes_DEL_622	Chr1	35750695	35751704	XF93CNV001205	35750301	35751800	100	67.33	XF93>Du
DEL	Du_17genomes_DEL_241	Chr1	35932860	35934718	XF93CNV001207	35932501	35934750	100	82.62	XF93>Du
DEL	Du_17genomes_DEL_245	Chr1	36037408	36038634	XF93CNV001208	36037408	36038634	100	100	XF93<Du
DEL	Du_17genomes_DEL_159	Chr1	36458526	36459690	XF93CNV001212	36458401	36459800	100	83.21	XF93>Du
DEL	Du_17genomes_DEL_814	Chr1	36545268	36557255	XF93CNV001216	36545267	36557259	100	99.96	XF93>Du
DEL	Du_17genomes_DEL_178	Chr1	36679553	36681115	XF93CNV001219	36679101	36681115	100	77.57	XF93>Du
DEL	Du_17genomes_DEL_441	Chr1	36875983	36879699	XF93CNV001223	36875988	36879704	99.87	99.87	XF93<Du
DEL	Du_17genomes_DEL_491	Chr1	36887203	36889678	XF93CNV001224	36884000	36889500	92.81	41.78	XF93>Du
DEL	Du_17genomes_DEL_181	Chr1	37114579	37115690	XF93CNV001227	37114401	37115800	100	79.43	XF93>Du
DEL	Du_17genomes_DEL_350	Chr1	37252396	37255725	XF93CNV001230	37252395	37255731	100	99.79	XF93>Du
DEL	Du_17genomes_DEL_317	Chr1	37285281	37288303	XF93CNV001232	37285280	37288308	100	99.8	XF93>Du
DEL	Du_17genomes_DEL_29	Chr1	37347794	37350882	XF93CNV001233	37347501	37350900	100	90.85	XF93>Du
DEL	Du_17genomes_DEL_155	Chr1	37599994	37601205	XF93CNV001236	37599995	37601206	99.92	99.92	XF93<Du
DEL	Du_17genomes_DEL_839	Chr1	37610714	37612077	XF93CNV001237	37610701	37612100	100	97.43	XF93>Du
DEL	Du_17genomes_DEL_1018	Chr1	37747924	37755202	XF93CNV001239	37743000	37761500	100	39.35	XF93>Du
DEL	Du_17genomes_DEL_895	Chr1	37799314	37800515	XF93CNV001240	37798750	37799750	36.36	43.7	Overlap
DEL	Du_17genomes_DEL_895	Chr1	37799314	37800515	XF93CNV001241	37798901	37800518	100	74.29	XF93>Du
DEL	Du_17genomes_DEL_595	Chr1	37813769	37814586	XF93CNV001242	37813601	37814600	100	81.8	XF93>Du
DEL	Du_17genomes_DEL_375	Chr1	38124190	38125953	XF93CNV001245	38124001	38126000	100	88.2	XF93>Du
DEL	Du_17genomes_DEL_193	Chr1	38345514	38359037	XF93CNV001250	38345001	38359042	100	96.31	XF93>Du
DEL	Du_17genomes_DEL_869	Chr1	38464610	38467678	XF93CNV001251	38464501	38467700	100	95.91	XF93>Du
DEL	Du_17genomes_DEL_628	Chr1	38485905	38487293	XF93CNV001252	38485701	38487300	100	86.81	XF93>Du
DEL	Du_17genomes_DEL_268	Chr1	38548422	38554121	XF93CNV001253	38548001	38554121	100	93.12	XF93>Du
DEL	Du_17genomes_DEL_665	Chr1	38603224	38603752	XF93CNV001254	38602750	38603750	99.62	52.7	XF93>Du
DEL	Du_17genomes_DEL_346	Chr1	38775481	38778626	XF93CNV001255	38775401	38778700	100	95.33	XF93>Du
DEL	Du_17genomes_DEL_469	Chr1	38848240	38852264	XF93CNV001257	38848001	38853000	100	80.5	XF93>Du
DEL	Du_17genomes_DEL_625	Chr1	38848230	38852753	XF93CNV001257	38848001	38853000	100	90.48	XF93>Du
DEL	Du_17genomes_DEL_364	Chr1	38856197	38857682	XF93CNV001258	38856151	38857682	100	97	XF93>Du
DEL	Du_17genomes_DEL_639	Chr1	38855810	38859857	XF93CNV001258	38856151	38857682	37.85	100	XF93<Du
DEL	Du_17genomes_DEL_364	Chr1	38856197	38857682	XF93CNV001259	38856184	38859857	100	40.45	XF93>Du
DEL	Du_17genomes_DEL_639	Chr1	38855810	38859857	XF93CNV001259	38856184	38859857	90.76	100	XF93<Du
DEL	Du_17genomes_DEL_662	Chr1	38860309	38861635	XF93CNV001260	38860276	38861635	100	97.57	XF93>Du
DEL	Du_17genomes_DEL_731	Chr1	38877037	38884502	XF93CNV001263	38868000	38883633	88.36	42.2	Overlap
DEL	Du_17genomes_DEL_9	Chr1	38879651	38883627	XF93CNV001263	38868000	38883633	100	25.44	XF93>Du
DEL	Du_17genomes_DEL_731	Chr1	38877037	38884502	XF93CNV001264	38879001	38884000	66.97	100	XF93<Du
DEL	Du_17genomes_DEL_9	Chr1	38879651	38883627	XF93CNV001264	38879001	38884000	100	79.54	XF93>Du
DEL	Du_17genomes_DEL_308	Chr1	38935412	38944657	XF93CNV001265	38935601	38937534	20.92	100	XF93<Du
DEL	Du_17genomes_DEL_101	Chr1	38935680	38937534	XF93CNV001265	38935601	38937534	100	95.92	XF93>Du
DEL	Du_17genomes_DEL_354	Chr1	39305954	39307397	XF93CNV001267	39305901	39307406	100	95.88	XF93>Du
DEL	Du_17genomes_DEL_646	Chr1	39324082	39327826	XF93CNV001268	39324000	39327830	100	97.76	XF93>Du
DEL	Du_17genomes_DEL_1029	Chr1	39324771	39325527	XF93CNV001268	39324000	39327830	100	19.76	XF93>Du
DEL	Du_17genomes_DEL_619	Chr1	39335557	39341868	XF93CNV001269	39335556	39341874	100	99.89	XF93>Du
DEL	Du_17genomes_DEL_217	Chr1	39461884	39463355	XF93CNV001271	39461858	39463350	99.66	98.26	XF93>Du
DEL	Du_17genomes_DEL_507	Chr1	39461108	39467112	XF93CNV001271	39461858	39463350	24.86	100	XF93<Du
DEL	Du_17genomes_DEL_765	Chr1	39477670	39483555	XF93CNV001272	39479096	39480101	17.09	100	XF93<Du
DEL	Du_17genomes_DEL_1067	Chr1	39479097	39480088	XF93CNV001272	39479096	39480101	100	98.61	XF93>Du
DEL	Du_17genomes_DEL_227	Chr1	39511317	39515671	XF93CNV001273	39511001	39516000	100	87.1	XF93>Du
DEL	Du_17genomes_DEL_103	Chr1	39519024	39521667	XF93CNV001274	39518501	39521668	100	83.46	XF93>Du
DEL	Du_17genomes_DEL_58	Chr1	39678449	39679454	XF93CNV001276	39678250	39679500	100	80.48	XF93>Du
DEL	Du_17genomes_DEL_11	Chr1	40041747	40047020	XF93CNV001278	40041601	40047025	100	97.22	XF93>Du
DEL	Du_17genomes_DEL_134	Chr1	40089790	40091109	XF93CNV001279	40089750	40093104	100	39.34	XF93>Du
DEL	Du_17genomes_DEL_130	Chr1	40091882	40093103	XF93CNV001279	40089750	40093104	100	36.42	XF93>Du
DEL	Du_17genomes_DEL_128	Chr1	40195947	40199933	XF93CNV001280	40195701	40199938	100	94.08	XF93>Du
DEL	Du_17genomes_DEL_133	Chr1	40348974	40359724	XF93CNV001283	40348301	40359750	100	93.9	XF93>Du
DEL	Du_17genomes_DEL_306	Chr1	40537981	40539574	XF93CNV001288	40537401	40539600	100	72.45	XF93>Du
DEL	Du_17genomes_DEL_657	Chr1	40577941	40579415	XF93CNV001290	40577901	40579400	98.98	97.33	XF93>Du
DEL	Du_17genomes_DEL_49	Chr1	40578021	40579267	XF93CNV001290	40577901	40579400	100	83.13	XF93>Du
DEL	Du_17genomes_DEL_216	Chr1	40853070	40858187	XF93CNV001291	40852401	40858200	100	88.24	XF93>Du
DEL	Du_17genomes_DEL_965	Chr1	40936324	40941911	XF93CNV001293	40937401	40941366	70.97	100	XF93<Du
DEL	Du_17genomes_DEL_20	Chr1	41030528	41036208	XF93CNV001294	41029901	41036000	96.34	89.72	XF93>Du
DEL	Du_17genomes_DEL_1013	Chr1	41160932	41161896	XF93CNV001295	41147000	41161750	84.87	5.55	Overlap
DEL	Du_17genomes_DEL_113	Chr1	41148082	41149320	XF93CNV001295	41147000	41161750	100	8.4	XF93>Du
DEL	Du_17genomes_DEL_1013	Chr1	41160932	41161896	XF93CNV001296	41152249	41162351	100	9.55	XF93>Du
DEL	Du_17genomes_DEL_294	Chr1	41556752	41558380	XF93CNV001304	41556751	41558380	100	99.94	XF93>Du
DEL	Du_17genomes_DEL_612	Chr1	41564782	41571556	XF93CNV001305	41565000	41570750	84.89	100	XF93<Du
DEL	Du_17genomes_DEL_161	Chr1	41587480	41591396	XF93CNV001306	41587480	41591395	99.97	100	XF93<Du
DEL	Du_17genomes_DEL_987	Chr1	41587330	41591917	XF93CNV001306	41587480	41591395	85.35	100	XF93<Du
DEL	Du_17genomes_DEL_412	Chr1	41613422	41628724	XF93CNV001310	41613500	41618000	29.41	100	XF93<Du
DEL	Du_17genomes_DEL_412	Chr1	41613422	41628724	XF93CNV001311	41619250	41621750	16.34	100	XF93<Du
DEL	Du_17genomes_DEL_412	Chr1	41613422	41628724	XF93CNV001312	41625500	41628750	21.07	99.23	XF93<Du
DEL	Du_17genomes_DEL_215	Chr1	41631542	41690973	XF93CNV001313	41634000	41691000	95.86	99.95	XF93<Du
DEL	Du_17genomes_DEL_215	Chr1	41631542	41690973	XF93CNV001314	41674500	41691250	27.72	98.35	XF93<Du
DEL	Du_17genomes_DEL_416	Chr1	41758922	41761047	XF93CNV001317	41752701	41761047	100	25.47	XF93>Du
DEL	Du_17genomes_DEL_416	Chr1	41758922	41761047	XF93CNV001318	41758919	41761064	100	99.07	XF93>Du
DEL	Du_17genomes_DEL_298	Chr1	41984409	42000211	XF93CNV001323	41984500	41992000	47.47	100	XF93<Du
DEL	Du_17genomes_DEL_298	Chr1	41984409	42000211	XF93CNV001324	41984500	41994000	60.12	100	XF93<Du
DEL	Du_17genomes_DEL_298	Chr1	41984409	42000211	XF93CNV001325	41984500	42000500	99.42	98.2	XF93>Du
DEL	Du_17genomes_DEL_915	Chr1	42115380	42119326	XF93CNV001327	42115379	42119332	100	99.82	XF93>Du
DEL	Du_17genomes_DEL_319	Chr1	42134214	42168918	XF93CNV001328	42148500	42149693	3.44	100	XF93<Du
DEL	Du_17genomes_DEL_319	Chr1	42134214	42168918	XF93CNV001329	42165250	42167314	5.95	100	XF93<Du
DEL	Du_17genomes_DEL_767	Chr1	42165347	42167314	XF93CNV001329	42165250	42167314	100	95.3	XF93>Du
DEL	Du_17genomes_DEL_648	Chr1	42283872	42285267	XF93CNV001331	42283801	42285300	100	93.07	XF93>Du
DEL	Du_17genomes_DEL_824	Chr1	42355253	42356264	XF93CNV001334	42354750	42356500	100	57.83	XF93>Du
DEL	Du_17genomes_DEL_951	Chr1	42389031	42389695	XF93CNV001338	42381500	42405000	100	2.83	XF93>Du
DEL	Du_17genomes_DEL_951	Chr1	42389031	42389695	XF93CNV001339	42389500	42412000	29.47	0.87	Overlap
DEL	Du_17genomes_DEL_202	Chr1	42464725	42466256	XF93CNV001340	42461901	42465250	34.33	15.7	Overlap
DEL	Du_17genomes_DEL_202	Chr1	42464725	42466256	XF93CNV001341	42463750	42466250	99.61	61.04	XF93>Du
DEL	Du_17genomes_DEL_425	Chr1	42476519	42478856	XF93CNV001343	42476500	42479500	100	77.93	XF93>Du
DEL	Du_17genomes_DEL_636	Chr1	42525157	42525959	XF93CNV001345	42516250	42526750	100	7.65	XF93>Du
DEL	Du_17genomes_DEL_636	Chr1	42525157	42525959	XF93CNV001346	42524250	42527000	100	29.2	XF93>Du
DEL	Du_17genomes_DEL_213	Chr1	42561643	42562763	XF93CNV001349	42558617	42562763	100	27.03	XF93>Du
DEL	Du_17genomes_DEL_213	Chr1	42561643	42562763	XF93CNV001350	42560500	42562770	100	49.36	XF93>Du
DEL	Du_17genomes_DEL_213	Chr1	42561643	42562763	XF93CNV001351	42561601	42562800	100	93.42	XF93>Du
DEL	Du_17genomes_DEL_650	Chr1	42612744	42613461	XF93CNV001354	42612500	42613750	100	57.44	XF93>Du
DEL	Du_17genomes_DEL_820	Chr1	42655772	42685920	XF93CNV001356	42655750	42663500	25.64	99.73	XF93<Du
DEL	Du_17genomes_DEL_820	Chr1	42655772	42685920	XF93CNV001357	42655750	42673500	58.8	99.88	XF93<Du
DEL	Du_17genomes_DEL_810	Chr1	42666059	42678903	XF93CNV001357	42655750	42673500	57.94	41.93	Overlap
DEL	Du_17genomes_DEL_820	Chr1	42655772	42685920	XF93CNV001358	42655750	42679750	79.53	99.91	XF93<Du
DEL	Du_17genomes_DEL_810	Chr1	42666059	42678903	XF93CNV001358	42655750	42679750	100	53.52	XF93>Du
DEL	Du_17genomes_DEL_820	Chr1	42655772	42685920	XF93CNV001359	42655750	42683500	91.97	99.92	XF93<Du
DEL	Du_17genomes_DEL_810	Chr1	42666059	42678903	XF93CNV001359	42655750	42683500	100	46.29	XF93>Du
DEL	Du_17genomes_DEL_820	Chr1	42655772	42685920	XF93CNV001360	42655750	42685000	96.95	99.93	XF93<Du
DEL	Du_17genomes_DEL_810	Chr1	42666059	42678903	XF93CNV001360	42655750	42685000	100	43.91	XF93>Du
DEL	Du_17genomes_DEL_669	Chr1	42693279	42694811	XF93CNV001361	42693201	42694802	99.41	95.13	XF93>Du
DEL	Du_17genomes_DEL_1001	Chr1	42708750	42709666	XF93CNV001363	42708750	42709750	100	91.7	XF93>Du
DEL	Du_17genomes_DEL_446	Chr1	42754936	42798735	XF93CNV001364	42754199	42798500	99.46	98.34	XF93>Du
DEL	Du_17genomes_DEL_699	Chr1	42779605	42796845	XF93CNV001364	42754199	42798500	100	38.92	XF93>Du
DEL	Du_17genomes_DEL_735	Chr1	42759389	42797487	XF93CNV001364	42754199	42798500	100	86	XF93>Du
DEL	Du_17genomes_DEL_1037	Chr1	42785777	42793749	XF93CNV001364	42754199	42798500	100	18	XF93>Du
DEL	Du_17genomes_DEL_593	Chr1	42934068	42941562	XF93CNV001368	42934001	42941568	100	99.04	XF93>Du
DEL	Du_17genomes_DEL_150	Chr1	43026348	43039303	XF93CNV001370	43026001	43039310	100	97.34	XF93>Du
DEL	Du_17genomes_DEL_853	Chr1	43147036	43152198	XF93CNV001372	43147000	43152211	100	99.06	XF93>Du
DEL	Du_17genomes_DEL_19	Chr1	43167216	43169678	XF93CNV001373	43167001	43169700	100	91.22	XF93>Du
DEL	Du_17genomes_DEL_698	Chr1	43179595	43184232	XF93CNV001374	43179301	43184500	100	89.19	XF93>Du
DEL	Du_17genomes_DEL_498	Chr1	43179653	43180630	XF93CNV001374	43179301	43184500	100	18.81	XF93>Du
DEL	Du_17genomes_DEL_79	Chr1	43218291	43219433	XF93CNV001375	43217701	43219500	100	63.5	XF93>Du
DEL	Du_17genomes_DEL_892	Chr1	43248920	43253629	XF93CNV001377	43245250	43249000	1.72	2.16	Overlap
DEL	Du_17genomes_DEL_670	Chr1	43245305	43248975	XF93CNV001377	43245250	43249000	100	97.89	XF93>Du
DEL	Du_17genomes_DEL_892	Chr1	43248920	43253629	XF93CNV001378	43246500	43253633	100	66.02	XF93>Du
DEL	Du_17genomes_DEL_670	Chr1	43245305	43248975	XF93CNV001378	43246500	43253633	67.45	34.71	Overlap
DEL	Du_17genomes_DEL_892	Chr1	43248920	43253629	XF93CNV001379	43248901	43253700	100	98.12	XF93>Du
DEL	Du_17genomes_DEL_670	Chr1	43245305	43248975	XF93CNV001379	43248901	43253700	2.04	1.56	Overlap
DEL	Du_17genomes_DEL_301	Chr1	43256450	43269331	XF93CNV001380	43256401	43269339	100	99.56	XF93>Du
DEL	Du_17genomes_DEL_1287	Chr10	37008	39962	XF93CNV001385	34000	45250	100	26.27	XF93>Du
DEL	Du_17genomes_DEL_1287	Chr10	37008	39962	XF93CNV001386	35250	45500	100	28.83	XF93>Du
DEL	Du_17genomes_DEL_1653	Chr10	84246	87390	XF93CNV001387	84201	87400	100	98.28	XF93>Du
DEL	Du_17genomes_DEL_1632	Chr10	128919	133832	XF93CNV001388	128801	133900	100	96.35	XF93>Du
DEL	Du_17genomes_DEL_1411	Chr10	192725	197041	XF93CNV001389	193000	194250	28.98	100	XF93<Du
DEL	Du_17genomes_DEL_1226	Chr10	316665	318110	XF93CNV001397	316601	318110	100	95.76	XF93>Du
DEL	Du_17genomes_DEL_1475	Chr10	336378	338200	XF93CNV001398	333750	342750	100	20.26	XF93>Du
DEL	Du_17genomes_DEL_1537	Chr10	439214	444123	XF93CNV001402	439500	444123	94.18	100	XF93<Du
DEL	Du_17genomes_DEL_1311	Chr10	447319	448623	XF93CNV001403	447250	448750	100	87	XF93>Du
DEL	Du_17genomes_DEL_1751	Chr10	450431	451476	XF93CNV001404	450444	451476	98.76	100	XF93<Du
DEL	Du_17genomes_DEL_1548	Chr10	466393	467221	XF93CNV001406	466750	471750	56.94	9.44	Overlap
DEL	Du_17genomes_DEL_1323	Chr10	473293	474893	XF93CNV001407	473250	479500	100	25.62	XF93>Du
DEL	Du_17genomes_DEL_1209	Chr10	493568	494248	XF93CNV001409	493301	494300	100	68.1	XF93>Du
DEL	Du_17genomes_DEL_1348	Chr10	499046	517431	XF93CNV001410	515000	517500	13.23	97.28	XF93<Du
DEL	Du_17genomes_DEL_1292	Chr10	520302	525254	XF93CNV001411	520242	525304	100	97.83	XF93>Du
DEL	Du_17genomes_DEL_1370	Chr10	528749	577539	XF93CNV001412	527500	577540	100	97.5	XF93>Du
DEL	Du_17genomes_DEL_1651	Chr10	535578	570457	XF93CNV001412	527500	577540	100	69.7	XF93>Du
DEL	Du_17genomes_DEL_1595	Chr10	572117	573190	XF93CNV001412	527500	577540	100	2.15	XF93>Du
DEL	Du_17genomes_DEL_1249	Chr10	583342	583916	XF93CNV001413	582383	585250	100	20.05	XF93>Du
DEL	Du_17genomes_DEL_1378	Chr10	617359	618407	XF93CNV001414	591958	630820	100	2.7	XF93>Du
DEL	Du_17genomes_DEL_1314	Chr10	653815	654964	XF93CNV001416	653815	654963	99.91	100	XF93<Du
DEL	Du_17genomes_DEL_1172	Chr10	660730	664412	XF93CNV001417	660101	664400	99.67	85.37	XF93>Du
DEL	Du_17genomes_DEL_1466	Chr10	727554	728364	XF93CNV001419	725250	729750	100	18.02	XF93>Du
DEL	Du_17genomes_DEL_1607	Chr10	732763	761359	XF93CNV001420	732401	761400	100	98.61	XF93>Du
DEL	Du_17genomes_DEL_1427	Chr10	748173	753804	XF93CNV001420	732401	761400	100	19.42	XF93>Du
DEL	Du_17genomes_DEL_1186	Chr10	778217	780708	XF93CNV001423	777250	780750	100	71.2	XF93>Du
DEL	Du_17genomes_DEL_1487	Chr10	781537	785675	XF93CNV001424	778250	785750	100	55.19	XF93>Du
DEL	Du_17genomes_DEL_1186	Chr10	778217	780708	XF93CNV001424	778250	785750	98.68	32.79	XF93>Du
DEL	Du_17genomes_DEL_1368	Chr10	823962	824608	XF93CNV001427	817000	825500	100	7.61	XF93>Du
DEL	Du_17genomes_DEL_1672	Chr10	856571	861658	XF93CNV001430	856000	862009	100	84.66	XF93>Du
DEL	Du_17genomes_DEL_1514	Chr10	957862	970864	XF93CNV001433	937446	974840	100	34.77	XF93>Du
DEL	Du_17genomes_DEL_1167	Chr10	943706	944775	XF93CNV001433	937446	974840	100	2.86	XF93>Du
DEL	Du_17genomes_DEL_1115	Chr10	945650	947260	XF93CNV001433	937446	974840	100	4.31	XF93>Du
DEL	Du_17genomes_DEL_1514	Chr10	957862	970864	XF93CNV001434	943065	981438	100	33.88	XF93>Du
DEL	Du_17genomes_DEL_1167	Chr10	943706	944775	XF93CNV001434	943065	981438	100	2.79	XF93>Du
DEL	Du_17genomes_DEL_1115	Chr10	945650	947260	XF93CNV001434	943065	981438	100	4.2	XF93>Du
DEL	Du_17genomes_DEL_1275	Chr10	983043	1001569	XF93CNV001435	943100	991784	47.19	17.96	Overlap
DEL	Du_17genomes_DEL_1514	Chr10	957862	970864	XF93CNV001435	943100	991784	100	26.71	XF93>Du
DEL	Du_17genomes_DEL_1167	Chr10	943706	944775	XF93CNV001435	943100	991784	100	2.2	XF93>Du
DEL	Du_17genomes_DEL_1115	Chr10	945650	947260	XF93CNV001435	943100	991784	100	3.31	XF93>Du
DEL	Du_17genomes_DEL_1275	Chr10	983043	1001569	XF93CNV001436	956332	991799	47.27	24.69	Overlap
DEL	Du_17genomes_DEL_1514	Chr10	957862	970864	XF93CNV001436	956332	991799	100	36.66	XF93>Du
DEL	Du_17genomes_DEL_1275	Chr10	983043	1001569	XF93CNV001437	992388	995215	15.26	100	XF93<Du
DEL	Du_17genomes_DEL_1590	Chr10	992402	995226	XF93CNV001437	992388	995215	99.61	99.5	XF93>Du
DEL	Du_17genomes_DEL_1141	Chr10	1050497	1056326	XF93CNV001440	1050250	1056338	100	95.75	XF93>Du
DEL	Du_17genomes_DEL_1724	Chr10	1056966	1057805	XF93CNV001441	1057000	1071500	95.95	5.56	XF93>Du
DEL	Du_17genomes_DEL_1724	Chr10	1056966	1057805	XF93CNV001442	1057000	1077000	95.95	4.03	XF93>Du
DEL	Du_17genomes_DEL_1109	Chr10	1080253	1080955	XF93CNV001443	1057000	1082250	100	2.78	XF93>Du
DEL	Du_17genomes_DEL_1724	Chr10	1056966	1057805	XF93CNV001443	1057000	1082250	95.95	3.19	XF93>Du
DEL	Du_17genomes_DEL_1658	Chr10	1081209	1082240	XF93CNV001443	1057000	1082250	100	4.09	XF93>Du
DEL	Du_17genomes_DEL_1109	Chr10	1080253	1080955	XF93CNV001444	1059500	1082253	100	3.09	XF93>Du
DEL	Du_17genomes_DEL_1658	Chr10	1081209	1082240	XF93CNV001444	1059500	1082253	100	4.54	XF93>Du
DEL	Du_17genomes_DEL_1109	Chr10	1080253	1080955	XF93CNV001445	1071750	1082272	100	6.68	XF93>Du
DEL	Du_17genomes_DEL_1658	Chr10	1081209	1082240	XF93CNV001445	1071750	1082272	100	9.81	XF93>Du
DEL	Du_17genomes_DEL_1482	Chr10	1120293	1121605	XF93CNV001446	1120001	1121609	100	81.6	XF93>Du
DEL	Du_17genomes_DEL_1224	Chr10	1143310	1154605	XF93CNV001447	1130901	1164900	100	33.22	XF93>Du
DEL	Du_17genomes_DEL_1782	Chr10	1155391	1156063	XF93CNV001447	1130901	1164900	100	1.98	XF93>Du
DEL	Du_17genomes_DEL_1648	Chr10	1130906	1164891	XF93CNV001447	1130901	1164900	100	99.96	XF93>Du
DEL	Du_17genomes_DEL_1648	Chr10	1130906	1164891	XF93CNV001448	1158500	1165000	18.81	98.34	XF93<Du
DEL	Du_17genomes_DEL_1695	Chr10	1243968	1356743	XF93CNV001451	1243714	1245011	0.93	80.43	Overlap
DEL	Du_17genomes_DEL_1642	Chr10	1243715	1245000	XF93CNV001451	1243714	1245011	100	99.08	XF93>Du
DEL	Du_17genomes_DEL_1695	Chr10	1243968	1356743	XF93CNV001452	1243714	1246250	2.02	89.99	Overlap
DEL	Du_17genomes_DEL_1642	Chr10	1243715	1245000	XF93CNV001452	1243714	1246250	100	50.69	XF93>Du
DEL	Du_17genomes_DEL_1695	Chr10	1243968	1356743	XF93CNV001453	1245694	1264746	16.89	100	XF93<Du
DEL	Du_17genomes_DEL_1413	Chr10	1266620	1267129	XF93CNV001454	1261000	1272750	100	4.34	XF93>Du
DEL	Du_17genomes_DEL_1695	Chr10	1243968	1356743	XF93CNV001454	1261000	1272750	10.42	100	XF93<Du
DEL	Du_17genomes_DEL_1413	Chr10	1266620	1267129	XF93CNV001455	1266750	1277750	74.51	3.45	Overlap
DEL	Du_17genomes_DEL_1695	Chr10	1243968	1356743	XF93CNV001455	1266750	1277750	9.75	100	XF93<Du
DEL	Du_17genomes_DEL_1695	Chr10	1243968	1356743	XF93CNV001456	1297250	1299000	1.55	100	XF93<Du
DEL	Du_17genomes_DEL_1695	Chr10	1243968	1356743	XF93CNV001457	1354250	1356750	2.21	99.76	XF93<Du
DEL	Du_17genomes_DEL_1780	Chr10	1367577	1379711	XF93CNV001458	1367501	1379717	100	99.33	XF93>Du
DEL	Du_17genomes_DEL_1179	Chr10	1389131	1389752	XF93CNV001460	1381250	1389250	19.29	1.5	Overlap
DEL	Du_17genomes_DEL_1609	Chr10	1386014	1387677	XF93CNV001460	1381250	1389250	100	20.8	XF93>Du
DEL	Du_17genomes_DEL_1179	Chr10	1389131	1389752	XF93CNV001461	1383000	1390500	100	8.29	XF93>Du
DEL	Du_17genomes_DEL_1609	Chr10	1386014	1387677	XF93CNV001461	1383000	1390500	100	22.19	XF93>Du
DEL	Du_17genomes_DEL_1547	Chr10	1546437	1547547	XF93CNV001479	1546437	1547553	100	99.46	XF93>Du
DEL	Du_17genomes_DEL_1547	Chr10	1546437	1547547	XF93CNV001480	1546500	1557373	94.33	9.64	XF93>Du
DEL	Du_17genomes_DEL_1408	Chr10	1548130	1557379	XF93CNV001480	1546500	1557373	99.94	85.01	XF93>Du
DEL	Du_17genomes_DEL_1408	Chr10	1548130	1557379	XF93CNV001481	1548659	1557379	94.28	100	XF93<Du
DEL	Du_17genomes_DEL_1521	Chr10	1565475	1622162	XF93CNV001482	1565500	1571000	9.7	100	XF93<Du
DEL	Du_17genomes_DEL_1521	Chr10	1565475	1622162	XF93CNV001483	1565500	1572250	11.91	100	XF93<Du
DEL	Du_17genomes_DEL_1626	Chr10	1571015	1574698	XF93CNV001483	1565500	1572250	33.55	18.31	Overlap
DEL	Du_17genomes_DEL_1445	Chr10	1583936	1584883	XF93CNV001484	1565500	1590500	100	3.79	XF93>Du
DEL	Du_17genomes_DEL_1521	Chr10	1565475	1622162	XF93CNV001484	1565500	1590500	44.1	100	XF93<Du
DEL	Du_17genomes_DEL_1626	Chr10	1571015	1574698	XF93CNV001484	1565500	1590500	100	14.74	XF93>Du
DEL	Du_17genomes_DEL_1445	Chr10	1583936	1584883	XF93CNV001485	1565500	1618500	100	1.79	XF93>Du
DEL	Du_17genomes_DEL_1521	Chr10	1565475	1622162	XF93CNV001485	1565500	1618500	93.5	100	XF93<Du
DEL	Du_17genomes_DEL_1757	Chr10	1613248	1614170	XF93CNV001485	1565500	1618500	100	1.74	XF93>Du
DEL	Du_17genomes_DEL_1626	Chr10	1571015	1574698	XF93CNV001485	1565500	1618500	100	6.95	XF93>Du
DEL	Du_17genomes_DEL_1445	Chr10	1583936	1584883	XF93CNV001486	1565500	1622000	100	1.68	XF93>Du
DEL	Du_17genomes_DEL_1521	Chr10	1565475	1622162	XF93CNV001486	1565500	1622000	99.67	100	XF93<Du
DEL	Du_17genomes_DEL_1757	Chr10	1613248	1614170	XF93CNV001486	1565500	1622000	100	1.63	XF93>Du
DEL	Du_17genomes_DEL_1626	Chr10	1571015	1574698	XF93CNV001486	1565500	1622000	100	6.52	XF93>Du
DEL	Du_17genomes_DEL_1452	Chr10	1621228	1621942	XF93CNV001486	1565500	1622000	100	1.27	XF93>Du
DEL	Du_17genomes_DEL_1445	Chr10	1583936	1584883	XF93CNV001487	1574750	1622250	100	2	XF93>Du
DEL	Du_17genomes_DEL_1521	Chr10	1565475	1622162	XF93CNV001487	1574750	1622250	83.64	99.82	XF93<Du
DEL	Du_17genomes_DEL_1757	Chr10	1613248	1614170	XF93CNV001487	1574750	1622250	100	1.94	XF93>Du
DEL	Du_17genomes_DEL_1452	Chr10	1621228	1621942	XF93CNV001487	1574750	1622250	100	1.51	XF93>Du
DEL	Du_17genomes_DEL_1459	Chr10	1650949	1655109	XF93CNV001492	1650901	1655109	100	98.86	XF93>Du
DEL	Du_17genomes_DEL_1214	Chr10	1707394	1708740	XF93CNV001493	1706750	1708750	100	67.35	XF93>Du
DEL	Du_17genomes_DEL_1787	Chr10	1720123	1725588	XF93CNV001494	1711500	1720250	2.34	1.46	Overlap
DEL	Du_17genomes_DEL_1807	Chr10	1710598	1715135	XF93CNV001494	1711500	1720250	80.12	41.55	Overlap
DEL	Du_17genomes_DEL_1652	Chr10	1790430	1790963	XF93CNV001498	1790000	1791750	100	30.51	XF93>Du
DEL	Du_17genomes_DEL_1401	Chr10	1805842	1811600	XF93CNV001500	1805201	1811600	100	89.98	XF93>Du
DEL	Du_17genomes_DEL_1539	Chr10	1806098	1810389	XF93CNV001500	1805201	1811600	100	67.06	XF93>Du
DEL	Du_17genomes_DEL_1453	Chr10	1818216	1819467	XF93CNV001502	1818201	1819500	100	96.31	XF93>Du
DEL	Du_17genomes_DEL_1438	Chr10	1888426	1889641	XF93CNV001505	1875500	1897750	100	5.46	XF93>Du
DEL	Du_17genomes_DEL_1212	Chr10	2054051	2055644	XF93CNV001506	1898362	2057438	100	1	XF93>Du
DEL	Du_17genomes_DEL_1557	Chr10	1910840	2044121	XF93CNV001506	1898362	2057438	100	83.78	XF93>Du
DEL	Du_17genomes_DEL_1196	Chr10	2010853	2011854	XF93CNV001506	1898362	2057438	100	0.63	XF93>Du
DEL	Du_17genomes_DEL_1134	Chr10	2075516	2079359	XF93CNV001507	2073000	2080000	100	54.91	XF93>Du
DEL	Du_17genomes_DEL_1735	Chr10	2080860	2090641	XF93CNV001508	2088977	2090250	13.02	100	XF93<Du
DEL	Du_17genomes_DEL_1184	Chr10	2092302	2094371	XF93CNV001509	2090750	2094250	94.15	55.69	XF93>Du
DEL	Du_17genomes_DEL_1184	Chr10	2092302	2094371	XF93CNV001510	2091801	2094400	100	79.62	XF93>Du
DEL	Du_17genomes_DEL_1485	Chr10	2133689	2137386	XF93CNV001511	2133601	2137380	99.84	97.67	XF93>Du
DEL	Du_17genomes_DEL_1716	Chr10	2167860	2177610	XF93CNV001513	2171501	2177122	57.66	100	XF93<Du
DEL	Du_17genomes_DEL_1327	Chr10	2171880	2177117	XF93CNV001513	2171501	2177122	100	93.17	XF93>Du
DEL	Du_17genomes_DEL_1470	Chr10	2206779	2240878	XF93CNV001515	2206750	2231750	73.23	99.89	XF93<Du
DEL	Du_17genomes_DEL_1599	Chr10	2211203	2214262	XF93CNV001515	2206750	2231750	100	12.24	XF93>Du
DEL	Du_17genomes_DEL_1592	Chr10	2215131	2219913	XF93CNV001515	2206750	2231750	100	19.13	XF93>Du
DEL	Du_17genomes_DEL_1470	Chr10	2206779	2240878	XF93CNV001516	2206750	2240750	99.62	99.92	XF93<Du
DEL	Du_17genomes_DEL_1599	Chr10	2211203	2214262	XF93CNV001516	2206750	2240750	100	9	XF93>Du
DEL	Du_17genomes_DEL_1592	Chr10	2215131	2219913	XF93CNV001516	2206750	2240750	100	14.07	XF93>Du
DEL	Du_17genomes_DEL_1470	Chr10	2206779	2240878	XF93CNV001517	2232000	2241000	26.04	98.66	XF93<Du
DEL	Du_17genomes_DEL_1470	Chr10	2206779	2240878	XF93CNV001518	2240750	2244500	0.38	3.44	Overlap
DEL	Du_17genomes_DEL_1128	Chr10	2246010	2247464	XF93CNV001519	2245701	2247500	100	80.83	XF93>Du
DEL	Du_17genomes_DEL_1128	Chr10	2246010	2247464	XF93CNV001520	2246000	2248750	100	52.91	XF93>Du
DEL	Du_17genomes_DEL_1543	Chr10	2254765	2278097	XF93CNV001521	2253500	2257500	11.73	68.4	Overlap
DEL	Du_17genomes_DEL_1376	Chr10	2263347	2274730	XF93CNV001522	2259934	2274770	100	76.73	XF93>Du
DEL	Du_17genomes_DEL_1543	Chr10	2254765	2278097	XF93CNV001522	2259934	2274770	63.59	100	XF93<Du
DEL	Du_17genomes_DEL_1376	Chr10	2263347	2274730	XF93CNV001523	2259934	2276000	100	70.85	XF93>Du
DEL	Du_17genomes_DEL_1543	Chr10	2254765	2278097	XF93CNV001523	2259934	2276000	68.86	100	XF93<Du
DEL	Du_17genomes_DEL_1543	Chr10	2254765	2278097	XF93CNV001524	2274967	2276156	5.1	100	XF93<Du
DEL	Du_17genomes_DEL_1260	Chr10	2282006	2283100	XF93CNV001525	2282001	2283100	100	99.55	XF93>Du
DEL	Du_17genomes_DEL_1288	Chr10	2345124	2350179	XF93CNV001529	2340750	2374250	100	15.09	XF93>Du
DEL	Du_17genomes_DEL_1433	Chr10	2379470	2383648	XF93CNV001530	2379501	2384000	99.26	92.18	XF93>Du
DEL	Du_17genomes_DEL_1286	Chr10	2396417	2400139	XF93CNV001531	2396401	2400139	100	99.57	XF93>Du
DEL	Du_17genomes_DEL_1227	Chr10	2418163	2420938	XF93CNV001533	2418250	2421750	96.87	76.83	XF93>Du
DEL	Du_17genomes_DEL_1298	Chr10	2418163	2421711	XF93CNV001533	2418250	2421750	97.55	98.91	XF93<Du
DEL	Du_17genomes_DEL_1729	Chr10	2434491	2435750	XF93CNV001534	2434490	2436250	100	71.55	XF93>Du
DEL	Du_17genomes_DEL_1330	Chr10	2496845	2497517	XF93CNV001535	2496801	2500223	100	19.66	XF93>Du
DEL	Du_17genomes_DEL_1142	Chr10	2529623	2544299	XF93CNV001537	2529501	2544500	100	97.85	XF93>Du
DEL	Du_17genomes_DEL_1738	Chr10	2547102	2547806	XF93CNV001538	2544750	2552250	100	9.4	XF93>Du
DEL	Du_17genomes_DEL_1680	Chr10	2544698	2552342	XF93CNV001538	2544750	2552250	98.12	100	XF93<Du
DEL	Du_17genomes_DEL_1350	Chr10	2576785	2581490	XF93CNV001539	2576701	2580796	85.25	97.95	XF93<Du
DEL	Du_17genomes_DEL_1603	Chr10	2576790	2580795	XF93CNV001539	2576701	2580796	100	97.8	XF93>Du
DEL	Du_17genomes_DEL_1170	Chr10	2611975	2618736	XF93CNV001544	2611500	2618750	100	93.27	XF93>Du
DEL	Du_17genomes_DEL_1170	Chr10	2611975	2618736	XF93CNV001545	2611984	2627000	99.87	44.97	XF93>Du
DEL	Du_17genomes_DEL_1202	Chr10	2676450	2681813	XF93CNV001546	2623007	2683053	100	8.93	XF93>Du
DEL	Du_17genomes_DEL_1188	Chr10	2687522	2688040	XF93CNV001547	2643250	2711000	100	0.77	XF93>Du
DEL	Du_17genomes_DEL_1202	Chr10	2676450	2681813	XF93CNV001547	2643250	2711000	100	7.92	XF93>Du
DEL	Du_17genomes_DEL_1541	Chr10	2814913	2820050	XF93CNV001552	2814901	2820100	100	98.81	XF93>Du
DEL	Du_17genomes_DEL_1467	Chr10	2872845	2885193	XF93CNV001554	2872750	2874750	15.43	95.3	XF93<Du
DEL	Du_17genomes_DEL_1467	Chr10	2872845	2885193	XF93CNV001555	2872750	2883112	83.15	99.08	XF93<Du
DEL	Du_17genomes_DEL_1467	Chr10	2872845	2885193	XF93CNV001556	2872846	2885139	99.55	100	XF93<Du
DEL	Du_17genomes_DEL_1467	Chr10	2872845	2885193	XF93CNV001557	2883000	2885141	17.35	100	XF93<Du
DEL	Du_17genomes_DEL_1198	Chr10	2892243	2892942	XF93CNV001558	2892701	2894000	34.57	18.62	Overlap
DEL	Du_17genomes_DEL_1302	Chr10	2892724	2893977	XF93CNV001558	2892701	2894000	100	96.46	XF93>Du
DEL	Du_17genomes_DEL_1375	Chr10	2905429	2908816	XF93CNV001559	2905401	2908800	99.53	99.18	XF93>Du
DEL	Du_17genomes_DEL_1117	Chr10	2915268	2916240	XF93CNV001560	2914701	2916250	100	62.77	XF93>Du
DEL	Du_17genomes_DEL_1117	Chr10	2915268	2916240	XF93CNV001561	2915250	2916750	100	64.87	XF93>Du
DEL	Du_17genomes_DEL_1579	Chr10	2943058	2943676	XF93CNV001566	2934250	2943750	100	6.52	XF93>Du
DEL	Du_17genomes_DEL_1715	Chr10	2945415	2948702	XF93CNV001567	2945301	2948750	100	95.3	XF93>Du
DEL	Du_17genomes_DEL_1380	Chr10	2969099	2970979	XF93CNV001572	2969000	2974250	100	35.83	XF93>Du
DEL	Du_17genomes_DEL_1380	Chr10	2969099	2970979	XF93CNV001573	2970000	2975500	52.1	17.82	Overlap
DEL	Du_17genomes_DEL_1545	Chr10	2978033	2981614	XF93CNV001574	2978000	2981615	100	99.06	XF93>Du
DEL	Du_17genomes_DEL_1545	Chr10	2978033	2981614	XF93CNV001575	2978000	2990000	100	29.85	XF93>Du
DEL	Du_17genomes_DEL_1273	Chr10	2986872	2989286	XF93CNV001575	2978000	2990000	100	20.12	XF93>Du
DEL	Du_17genomes_DEL_1354	Chr10	2983802	2986107	XF93CNV001575	2978000	2990000	100	19.22	XF93>Du
DEL	Du_17genomes_DEL_1273	Chr10	2986872	2989286	XF93CNV001576	2982250	2990250	100	30.19	XF93>Du
DEL	Du_17genomes_DEL_1354	Chr10	2983802	2986107	XF93CNV001576	2982250	2990250	100	28.82	XF93>Du
DEL	Du_17genomes_DEL_1661	Chr10	3006101	3009437	XF93CNV001579	3002750	3009750	100	47.67	XF93>Du
DEL	Du_17genomes_DEL_1661	Chr10	3006101	3009437	XF93CNV001580	3006000	3009800	100	87.79	XF93>Du
DEL	Du_17genomes_DEL_1205	Chr10	3030001	3031355	XF93CNV001581	3030001	3031354	99.93	100	XF93<Du
DEL	Du_17genomes_DEL_1243	Chr10	3041307	3042706	XF93CNV001583	3041000	3043750	100	50.91	XF93>Du
DEL	Du_17genomes_DEL_1317	Chr10	3104669	3113715	XF93CNV001587	3103761	3114941	100	80.91	XF93>Du
DEL	Du_17genomes_DEL_1677	Chr10	3133712	3136655	XF93CNV001588	3133701	3136750	100	96.52	XF93>Du
DEL	Du_17genomes_DEL_1660	Chr10	3143014	3149446	XF93CNV001589	3142901	3149500	100	97.47	XF93>Du
DEL	Du_17genomes_DEL_1291	Chr10	3190033	3201893	XF93CNV001593	3185622	3201893	100	72.89	XF93>Du
DEL	Du_17genomes_DEL_1291	Chr10	3190033	3201893	XF93CNV001594	3190033	3201898	100	99.96	XF93>Du
DEL	Du_17genomes_DEL_1597	Chr10	3378835	3383184	XF93CNV001600	3378750	3383500	100	91.58	XF93>Du
DEL	Du_17genomes_DEL_1798	Chr10	3379000	3379673	XF93CNV001600	3378750	3383500	100	14.19	XF93>Du
DEL	Du_17genomes_DEL_1597	Chr10	3378835	3383184	XF93CNV001601	3378750	3396593	100	24.38	XF93>Du
DEL	Du_17genomes_DEL_1591	Chr10	3385088	3391610	XF93CNV001601	3378750	3396593	100	36.56	XF93>Du
DEL	Du_17genomes_DEL_1798	Chr10	3379000	3379673	XF93CNV001601	3378750	3396593	100	3.78	XF93>Du
DEL	Du_17genomes_DEL_1597	Chr10	3378835	3383184	XF93CNV001602	3378750	3398845	100	21.65	XF93>Du
DEL	Du_17genomes_DEL_1356	Chr10	3397561	3398845	XF93CNV001602	3378750	3398845	100	6.39	XF93>Du
DEL	Du_17genomes_DEL_1591	Chr10	3385088	3391610	XF93CNV001602	3378750	3398845	100	32.46	XF93>Du
DEL	Du_17genomes_DEL_1798	Chr10	3379000	3379673	XF93CNV001602	3378750	3398845	100	3.35	XF93>Du
DEL	Du_17genomes_DEL_1520	Chr10	3460027	3461749	XF93CNV001605	3459901	3461752	100	93.03	XF93>Du
DEL	Du_17genomes_DEL_1520	Chr10	3460027	3461749	XF93CNV001606	3461000	3462106	43.53	67.75	Overlap
DEL	Du_17genomes_DEL_1394	Chr10	3540526	3553355	XF93CNV001611	3541000	3542000	7.8	100	XF93<Du
DEL	Du_17genomes_DEL_1748	Chr10	3541103	3542075	XF93CNV001611	3541000	3542000	92.29	89.8	XF93>Du
DEL	Du_17genomes_DEL_1740	Chr10	3583473	3587410	XF93CNV001612	3583201	3587416	100	93.41	XF93>Du
DEL	Du_17genomes_DEL_1664	Chr10	3621773	3624294	XF93CNV001613	3620250	3624250	98.26	61.95	XF93>Du
DEL	Du_17genomes_DEL_1239	Chr10	3627264	3628798	XF93CNV001614	3627250	3629250	100	76.75	XF93>Du
DEL	Du_17genomes_DEL_1239	Chr10	3627264	3628798	XF93CNV001615	3627250	3646750	100	7.87	XF93>Du
DEL	Du_17genomes_DEL_1657	Chr10	3635009	3642960	XF93CNV001615	3627250	3646750	100	40.78	XF93>Du
DEL	Du_17genomes_DEL_1271	Chr10	3650422	3653181	XF93CNV001616	3650201	3653250	100	90.49	XF93>Du
DEL	Du_17genomes_DEL_1122	Chr10	3672407	3677964	XF93CNV001617	3671250	3678000	100	82.34	XF93>Du
DEL	Du_17genomes_DEL_1412	Chr10	3689175	3692093	XF93CNV001619	3688500	3692100	100	81.06	XF93>Du
DEL	Du_17genomes_DEL_1726	Chr10	3707174	3708148	XF93CNV001621	3706250	3713500	100	13.45	XF93>Du
DEL	Du_17genomes_DEL_1726	Chr10	3707174	3708148	XF93CNV001622	3706250	3715500	100	10.54	XF93>Du
DEL	Du_17genomes_DEL_1726	Chr10	3707174	3708148	XF93CNV001623	3706250	3723000	100	5.82	XF93>Du
DEL	Du_17genomes_DEL_1220	Chr10	3719484	3723468	XF93CNV001623	3706250	3723000	88.26	21	Overlap
DEL	Du_17genomes_DEL_1726	Chr10	3707174	3708148	XF93CNV001624	3706250	3734500	100	3.45	XF93>Du
DEL	Du_17genomes_DEL_1220	Chr10	3719484	3723468	XF93CNV001624	3706250	3734500	100	14.11	XF93>Du
DEL	Du_17genomes_DEL_1726	Chr10	3707174	3708148	XF93CNV001625	3706250	3737250	100	3.15	XF93>Du
DEL	Du_17genomes_DEL_1220	Chr10	3719484	3723468	XF93CNV001625	3706250	3737250	100	12.85	XF93>Du
DEL	Du_17genomes_DEL_1278	Chr10	3788199	3789423	XF93CNV001628	3788194	3789501	100	93.65	XF93>Du
DEL	Du_17genomes_DEL_1463	Chr10	3790658	3793354	XF93CNV001629	3788194	3793250	96.14	51.28	XF93>Du
DEL	Du_17genomes_DEL_1278	Chr10	3788199	3789423	XF93CNV001629	3788194	3793250	100	24.22	XF93>Du
DEL	Du_17genomes_DEL_1463	Chr10	3790658	3793354	XF93CNV001630	3792201	3793354	42.79	100	XF93<Du
DEL	Du_17genomes_DEL_1290	Chr10	3816010	3823346	XF93CNV001632	3815874	3823607	100	94.87	XF93>Du
DEL	Du_17genomes_DEL_1593	Chr10	3907306	3908000	XF93CNV001639	3851750	3913500	100	1.13	XF93>Du
DEL	Du_17genomes_DEL_1593	Chr10	3907306	3908000	XF93CNV001640	3851750	3915500	100	1.09	XF93>Du
DEL	Du_17genomes_DEL_1593	Chr10	3907306	3908000	XF93CNV001641	3851750	3933000	100	0.86	XF93>Du
DEL	Du_17genomes_DEL_1719	Chr10	3938823	3939409	XF93CNV001643	3935250	3939000	30.32	4.75	Overlap
DEL	Du_17genomes_DEL_1719	Chr10	3938823	3939409	XF93CNV001644	3935250	3940500	100	11.18	XF93>Du
DEL	Du_17genomes_DEL_1258	Chr10	3942542	3943135	XF93CNV001645	3942500	3943500	100	59.4	XF93>Du
DEL	Du_17genomes_DEL_1402	Chr10	3950222	3955302	XF93CNV001646	3950001	3955303	100	95.81	XF93>Du
DEL	Du_17genomes_DEL_1456	Chr10	3961930	3965601	XF93CNV001647	3958975	3963500	42.78	34.71	Overlap
DEL	Du_17genomes_DEL_1707	Chr10	3958700	3960420	XF93CNV001647	3958975	3963500	84.02	31.95	Overlap
DEL	Du_17genomes_DEL_1456	Chr10	3961930	3965601	XF93CNV001648	3961801	3965601	100	96.61	XF93>Du
DEL	Du_17genomes_DEL_1826	Chr10	3963714	3966731	XF93CNV001648	3961801	3965601	62.56	49.67	Overlap
DEL	Du_17genomes_DEL_1152	Chr10	3972398	3973369	XF93CNV001649	3971500	3973250	87.76	48.74	Overlap
DEL	Du_17genomes_DEL_1152	Chr10	3972398	3973369	XF93CNV001650	3972401	3973500	99.69	88.09	XF93>Du
DEL	Du_17genomes_DEL_1643	Chr10	4051064	4054449	XF93CNV001652	4050901	4054500	100	94.06	XF93>Du
DEL	Du_17genomes_DEL_1564	Chr10	4087651	4092302	XF93CNV001655	4089000	4091000	43.01	100	XF93<Du
DEL	Du_17genomes_DEL_1564	Chr10	4087651	4092302	XF93CNV001656	4090250	4091250	21.52	100	XF93<Du
DEL	Du_17genomes_DEL_1689	Chr10	4206926	4222128	XF93CNV001661	4212301	4220533	54.15	100	XF93<Du
DEL	Du_17genomes_DEL_1689	Chr10	4206926	4222128	XF93CNV001662	4212501	4226500	63.33	68.77	Overlap
DEL	Du_17genomes_DEL_1420	Chr10	4247128	4248367	XF93CNV001665	4247000	4248500	100	82.67	XF93>Du
DEL	Du_17genomes_DEL_1163	Chr10	4249069	4251074	XF93CNV001666	4249000	4251063	99.45	96.66	XF93>Du
DEL	Du_17genomes_DEL_1423	Chr10	4268090	4271261	XF93CNV001667	4267701	4271300	100	88.11	XF93>Du
DEL	Du_17genomes_DEL_1647	Chr10	4372134	4373476	XF93CNV001671	4372101	4373800	100	79	XF93>Du
DEL	Du_17genomes_DEL_1805	Chr10	4401897	4412033	XF93CNV001672	4401250	4409000	70.08	91.66	XF93<Du
DEL	Du_17genomes_DEL_1486	Chr10	4412110	4412842	XF93CNV001673	4406500	4414250	100	9.46	XF93>Du
DEL	Du_17genomes_DEL_1479	Chr10	4414226	4418078	XF93CNV001673	4406500	4414250	0.65	0.32	Overlap
DEL	Du_17genomes_DEL_1805	Chr10	4401897	4412033	XF93CNV001673	4406500	4414250	54.59	71.41	Overlap
DEL	Du_17genomes_DEL_1139	Chr10	4416179	4417080	XF93CNV001674	4414000	4418500	100	20.04	XF93>Du
DEL	Du_17genomes_DEL_1479	Chr10	4414226	4418078	XF93CNV001674	4414000	4418500	100	85.62	XF93>Du
DEL	Du_17genomes_DEL_1190	Chr10	4440459	4453841	XF93CNV001675	4440101	4453900	100	96.98	XF93>Du
DEL	Du_17genomes_DEL_1623	Chr10	4442169	4443509	XF93CNV001675	4440101	4453900	100	9.72	XF93>Du
DEL	Du_17genomes_DEL_1415	Chr10	4470127	4473037	XF93CNV001677	4470101	4473042	100	98.95	XF93>Du
DEL	Du_17genomes_DEL_1252	Chr10	4483100	4488519	XF93CNV001678	4482601	4488600	100	90.33	XF93>Du
DEL	Du_17genomes_DEL_1650	Chr10	4493874	4495712	XF93CNV001679	4493701	4495713	100	91.36	XF93>Du
DEL	Du_17genomes_DEL_1753	Chr10	4533665	4534373	XF93CNV001680	4532465	4539419	100	10.19	XF93>Du
DEL	Du_17genomes_DEL_1608	Chr10	4529184	4539419	XF93CNV001680	4532465	4539419	67.95	100	XF93<Du
DEL	Du_17genomes_DEL_1654	Chr10	4532469	4539419	XF93CNV001680	4532465	4539419	100	99.94	XF93>Du
DEL	Du_17genomes_DEL_1602	Chr10	4566033	4569542	XF93CNV001681	4544750	4566668	18.12	2.9	Overlap
DEL	Du_17genomes_DEL_1457	Chr10	4544861	4566667	XF93CNV001681	4544750	4566668	100	99.49	XF93>Du
DEL	Du_17genomes_DEL_1602	Chr10	4566033	4569542	XF93CNV001682	4566001	4569541	99.97	99.1	XF93>Du
DEL	Du_17genomes_DEL_1457	Chr10	4544861	4566667	XF93CNV001682	4566001	4569541	3.06	18.84	Overlap
DEL	Du_17genomes_DEL_1267	Chr10	4618790	4627779	XF93CNV001683	4618301	4627800	100	94.63	XF93>Du
DEL	Du_17genomes_DEL_1616	Chr10	4631236	4633484	XF93CNV001684	4630701	4633500	100	80.32	XF93>Du
DEL	Du_17genomes_DEL_1114	Chr10	4713952	4725358	XF93CNV001687	4713901	4725400	100	99.19	XF93>Du
DEL	Du_17genomes_DEL_1612	Chr10	4725434	4727258	XF93CNV001688	4725250	4727258	100	90.84	XF93>Du
DEL	Du_17genomes_DEL_1114	Chr10	4713952	4725358	XF93CNV001688	4725250	4727258	0.96	5.43	Overlap
DEL	Du_17genomes_DEL_1512	Chr10	4871565	4872563	XF93CNV001694	4868500	4874000	100	18.16	XF93>Du
DEL	Du_17genomes_DEL_1280	Chr10	4887681	4890735	XF93CNV001695	4887501	4890797	100	92.66	XF93>Du
DEL	Du_17genomes_DEL_1235	Chr10	4962644	4970028	XF93CNV001702	4962250	4970000	99.62	94.93	XF93>Du
DEL	Du_17genomes_DEL_1235	Chr10	4962644	4970028	XF93CNV001703	4966250	4970500	51.17	88.92	Overlap
DEL	Du_17genomes_DEL_1246	Chr10	4972306	4975280	XF93CNV001704	4972302	4975280	100	99.87	XF93>Du
DEL	Du_17genomes_DEL_1256	Chr10	4991540	4994363	XF93CNV001705	4991401	4994328	98.76	95.25	XF93>Du
DEL	Du_17genomes_DEL_1628	Chr10	5180133	5184122	XF93CNV001714	5180001	5184126	100	96.7	XF93>Du
DEL	Du_17genomes_DEL_1766	Chr10	5241997	5242677	XF93CNV001715	5182000	5244250	100	1.09	XF93>Du
DEL	Du_17genomes_DEL_1118	Chr10	5190058	5196346	XF93CNV001715	5182000	5244250	100	10.1	XF93>Du
DEL	Du_17genomes_DEL_1628	Chr10	5180133	5184122	XF93CNV001715	5182000	5244250	53.21	3.41	Overlap
DEL	Du_17genomes_DEL_1766	Chr10	5241997	5242677	XF93CNV001716	5218250	5261250	100	1.58	XF93>Du
DEL	Du_17genomes_DEL_1549	Chr10	5246273	5248730	XF93CNV001716	5218250	5261250	100	5.72	XF93>Du
DEL	Du_17genomes_DEL_1754	Chr10	5293508	5314822	XF93CNV001720	5291968	5312561	89.39	92.52	XF93<Du
DEL	Du_17genomes_DEL_1754	Chr10	5293508	5314822	XF93CNV001721	5293001	5314829	100	97.65	XF93>Du
DEL	Du_17genomes_DEL_1506	Chr10	5360308	5365252	XF93CNV001723	5357250	5365300	100	61.42	XF93>Du
DEL	Du_17genomes_DEL_1216	Chr10	5375771	5376907	XF93CNV001725	5375750	5377000	100	90.96	XF93>Du
DEL	Du_17genomes_DEL_1713	Chr10	5383790	5389923	XF93CNV001726	5382528	5390974	100	72.62	XF93>Du
DEL	Du_17genomes_DEL_1306	Chr10	5382535	5390974	XF93CNV001726	5382528	5390974	100	99.92	XF93>Du
DEL	Du_17genomes_DEL_1688	Chr10	5417526	5427207	XF93CNV001728	5417401	5427211	100	98.69	XF93>Du
DEL	Du_17genomes_DEL_1397	Chr10	5454591	5457230	XF93CNV001730	5454401	5457300	100	91.03	XF93>Du
DEL	Du_17genomes_DEL_1316	Chr10	5455081	5455790	XF93CNV001730	5454401	5457300	100	24.48	XF93>Du
DEL	Du_17genomes_DEL_1568	Chr10	5468736	5469799	XF93CNV001732	5467500	5469799	100	46.26	XF93>Du
DEL	Du_17genomes_DEL_1568	Chr10	5468736	5469799	XF93CNV001733	5468741	5469800	99.53	99.91	XF93<Du
DEL	Du_17genomes_DEL_1764	Chr10	5476677	5483281	XF93CNV001734	5475068	5487199	100	54.44	XF93>Du
DEL	Du_17genomes_DEL_1158	Chr10	5496000	5498952	XF93CNV001737	5495998	5498952	100	99.93	XF93>Du
DEL	Du_17genomes_DEL_1248	Chr10	5574661	5577441	XF93CNV001740	5574701	5577442	98.56	99.96	XF93<Du
DEL	Du_17genomes_DEL_1554	Chr10	5727522	5728793	XF93CNV001745	5727301	5728800	100	84.8	XF93>Du
DEL	Du_17genomes_DEL_1818	Chr10	5777933	5779094	XF93CNV001748	5777701	5779500	100	64.56	XF93>Du
DEL	Du_17genomes_DEL_1497	Chr10	5921191	5923734	XF93CNV001754	5921000	5923750	100	92.51	XF93>Du
DEL	Du_17genomes_DEL_1164	Chr10	5964669	5965458	XF93CNV001763	5964250	5965500	100	63.2	XF93>Du
DEL	Du_17genomes_DEL_1532	Chr10	6029909	6032918	XF93CNV001766	6029601	6033000	100	88.53	XF93>Du
DEL	Du_17genomes_DEL_1228	Chr10	6051905	6063281	XF93CNV001768	6051801	6063300	100	98.93	XF93>Du
DEL	Du_17genomes_DEL_1598	Chr10	6123176	6126551	XF93CNV001770	6123001	6126620	100	93.26	XF93>Du
DEL	Du_17genomes_DEL_1644	Chr10	6138346	6143786	XF93CNV001772	6138101	6143800	100	95.46	XF93>Du
DEL	Du_17genomes_DEL_1373	Chr10	6190330	6191436	XF93CNV001777	6190226	6191435	99.91	91.4	XF93>Du
DEL	Du_17genomes_DEL_1435	Chr10	6206197	6207517	XF93CNV001778	6191750	6207296	83.27	7.08	Overlap
DEL	Du_17genomes_DEL_1696	Chr10	6191828	6207296	XF93CNV001778	6191750	6207296	100	99.5	XF93>Du
DEL	Du_17genomes_DEL_1435	Chr10	6206197	6207517	XF93CNV001779	6205701	6207517	100	72.7	XF93>Du
DEL	Du_17genomes_DEL_1696	Chr10	6191828	6207296	XF93CNV001779	6205701	6207517	10.32	87.84	Overlap
DEL	Du_17genomes_DEL_1560	Chr10	6254917	6262980	XF93CNV001782	6254701	6263200	100	94.87	XF93>Du
DEL	Du_17genomes_DEL_1324	Chr10	6391666	6402923	XF93CNV001786	6391601	6402929	100	99.37	XF93>Du
DEL	Du_17genomes_DEL_1631	Chr10	6435886	6447956	XF93CNV001788	6435801	6448000	100	98.94	XF93>Du
DEL	Du_17genomes_DEL_1213	Chr10	6555581	6556466	XF93CNV001791	6555250	6556500	100	70.88	XF93>Du
DEL	Du_17genomes_DEL_1558	Chr10	6693449	6695573	XF93CNV001799	6693448	6695533	98.12	99.95	XF93<Du
DEL	Du_17genomes_DEL_1673	Chr10	6702324	6715528	XF93CNV001800	6697000	6702500	1.34	3.22	Overlap
DEL	Du_17genomes_DEL_1465	Chr10	6703175	6708328	XF93CNV001801	6701101	6715578	100	35.6	XF93>Du
DEL	Du_17genomes_DEL_1673	Chr10	6702324	6715528	XF93CNV001801	6701101	6715578	100	91.21	XF93>Du
DEL	Du_17genomes_DEL_1464	Chr10	6709682	6713337	XF93CNV001801	6701101	6715578	100	25.25	XF93>Du
DEL	Du_17genomes_DEL_1465	Chr10	6703175	6708328	XF93CNV001802	6702401	6716925	100	35.48	XF93>Du
DEL	Du_17genomes_DEL_1673	Chr10	6702324	6715528	XF93CNV001802	6702401	6716925	99.42	90.38	XF93>Du
DEL	Du_17genomes_DEL_1464	Chr10	6709682	6713337	XF93CNV001802	6702401	6716925	100	25.17	XF93>Du
DEL	Du_17genomes_DEL_1618	Chr10	6719388	6722583	XF93CNV001803	6718701	6722600	100	81.95	XF93>Du
DEL	Du_17genomes_DEL_1250	Chr10	6720499	6721893	XF93CNV001803	6718701	6722600	100	35.77	XF93>Du
DEL	Du_17genomes_DEL_1536	Chr10	6740855	6797270	XF93CNV001805	6740250	6743750	5.13	82.74	Overlap
DEL	Du_17genomes_DEL_1536	Chr10	6740855	6797270	XF93CNV001806	6740250	6751250	18.43	94.51	XF93<Du
DEL	Du_17genomes_DEL_1536	Chr10	6740855	6797270	XF93CNV001807	6740250	6760000	33.94	96.94	XF93<Du
DEL	Du_17genomes_DEL_1536	Chr10	6740855	6797270	XF93CNV001808	6740250	6762250	37.93	97.25	XF93<Du
DEL	Du_17genomes_DEL_1536	Chr10	6740855	6797270	XF93CNV001809	6744250	6762500	32.35	100	XF93<Du
DEL	Du_17genomes_DEL_1536	Chr10	6740855	6797270	XF93CNV001810	6766500	6797250	54.51	100	XF93<Du
DEL	Du_17genomes_DEL_1143	Chr10	6801608	6812928	XF93CNV001811	6801607	6812934	100	99.94	XF93>Du
DEL	Du_17genomes_DEL_1611	Chr10	6813195	6836389	XF93CNV001812	6813194	6836395	100	99.97	XF93>Du
DEL	Du_17genomes_DEL_1587	Chr10	7141529	7153027	XF93CNV001817	7141001	7153033	100	95.56	XF93>Du
DEL	Du_17genomes_DEL_1542	Chr10	7349645	7350657	XF93CNV001823	7349601	7350700	100	92.09	XF93>Du
DEL	Du_17genomes_DEL_1473	Chr10	7488198	7494374	XF93CNV001825	7488001	7494380	100	96.82	XF93>Du
DEL	Du_17genomes_DEL_1484	Chr10	7539202	7541390	XF93CNV001827	7539250	7541250	91.41	100	XF93<Du
DEL	Du_17genomes_DEL_1484	Chr10	7539202	7541390	XF93CNV001828	7539250	7542500	97.81	65.88	XF93>Du
DEL	Du_17genomes_DEL_1441	Chr10	7582573	7585053	XF93CNV001832	7580750	7585057	100	57.59	XF93>Du
DEL	Du_17genomes_DEL_1441	Chr10	7582573	7585053	XF93CNV001833	7581901	7585200	100	75.18	XF93>Du
DEL	Du_17genomes_DEL_1262	Chr10	7600467	7611758	XF93CNV001834	7600001	7612000	100	94.1	XF93>Du
DEL	Du_17genomes_DEL_1310	Chr10	7629333	7632626	XF93CNV001835	7629001	7632700	100	89.03	XF93>Du
DEL	Du_17genomes_DEL_1113	Chr10	7644629	7647643	XF93CNV001836	7644601	7647647	100	98.95	XF93>Du
DEL	Du_17genomes_DEL_1338	Chr10	7650531	7653628	XF93CNV001837	7650001	7653631	100	85.32	XF93>Du
DEL	Du_17genomes_DEL_1244	Chr10	7702760	7704280	XF93CNV001838	7702701	7704300	100	95.06	XF93>Du
DEL	Du_17genomes_DEL_1586	Chr10	7868796	7888815	XF93CNV001844	7872250	7873750	7.5	100	XF93<Du
DEL	Du_17genomes_DEL_1586	Chr10	7868796	7888815	XF93CNV001845	7881500	7883500	10	100	XF93<Du
DEL	Du_17genomes_DEL_1721	Chr10	7960389	7964552	XF93CNV001848	7960001	7964600	100	90.52	XF93>Du
DEL	Du_17genomes_DEL_1432	Chr10	8033729	8034754	XF93CNV001849	8030750	8038500	100	13.24	XF93>Du
DEL	Du_17genomes_DEL_1462	Chr10	8054507	8057424	XF93CNV001852	8054453	8057424	100	98.18	XF93>Du
DEL	Du_17genomes_DEL_1222	Chr10	8310957	8318302	XF93CNV001858	8310901	8318301	99.99	99.24	XF93>Du
DEL	Du_17genomes_DEL_1185	Chr10	8371726	8374874	XF93CNV001860	8371101	8374900	100	82.87	XF93>Du
DEL	Du_17genomes_DEL_1448	Chr10	8389936	8402766	XF93CNV001862	8389501	8402800	100	96.47	XF93>Du
DEL	Du_17genomes_DEL_1414	Chr10	8411518	8416767	XF93CNV001865	8411001	8417000	100	87.5	XF93>Du
DEL	Du_17genomes_DEL_1556	Chr10	8479485	8490259	XF93CNV001869	8479101	8490264	100	96.52	XF93>Du
DEL	Du_17genomes_DEL_1129	Chr10	8495575	8502490	XF93CNV001870	8495500	8502500	100	98.8	XF93>Du
DEL	Du_17genomes_DEL_1655	Chr10	8722435	8759122	XF93CNV001878	8722351	8759127	100	99.76	XF93>Du
DEL	Du_17genomes_DEL_1529	Chr10	8761317	8763600	XF93CNV001879	8760201	8769600	100	24.3	XF93>Du
DEL	Du_17genomes_DEL_1679	Chr10	8760383	8769535	XF93CNV001879	8760201	8769600	100	97.37	XF93>Du
DEL	Du_17genomes_DEL_1168	Chr10	8818493	8825049	XF93CNV001880	8818492	8825056	100	99.88	XF93>Du
DEL	Du_17genomes_DEL_1683	Chr10	8830133	8843711	XF93CNV001881	8829901	8843750	100	98.04	XF93>Du
DEL	Du_17genomes_DEL_1430	Chr10	8876795	8886443	XF93CNV001883	8876701	8886500	100	98.46	XF93>Du
DEL	Du_17genomes_DEL_1307	Chr10	8891509	8896383	XF93CNV001884	8891401	8896500	100	95.59	XF93>Du
DEL	Du_17genomes_DEL_1307	Chr10	8891509	8896383	XF93CNV001885	8893101	8904700	67.34	28.3	Overlap
DEL	Du_17genomes_DEL_1442	Chr10	8912709	8913413	XF93CNV001886	8911442	8916576	100	13.73	XF93>Du
DEL	Du_17genomes_DEL_1786	Chr10	8911443	8912464	XF93CNV001886	8911442	8916576	100	19.9	XF93>Du
DEL	Du_17genomes_DEL_1701	Chr10	8970072	8973476	XF93CNV001888	8970001	8973482	100	97.79	XF93>Du
DEL	Du_17genomes_DEL_1296	Chr10	9043128	9053918	XF93CNV001890	9042601	9053923	100	95.3	XF93>Du
DEL	Du_17genomes_DEL_1822	Chr10	9072435	9072990	XF93CNV001891	9072500	9076250	88.31	13.09	Overlap
DEL	Du_17genomes_DEL_1731	Chr10	9072569	9076206	XF93CNV001891	9072500	9076250	100	97.01	XF93>Du
DEL	Du_17genomes_DEL_1192	Chr10	9204372	9213004	XF93CNV001892	9204371	9213007	100	99.95	XF93>Du
DEL	Du_17genomes_DEL_1203	Chr10	9286268	9288712	XF93CNV001895	9286201	9288750	100	95.88	XF93>Du
DEL	Du_17genomes_DEL_1656	Chr10	9369465	9373835	XF93CNV001900	9369201	9373900	100	93	XF93>Du
DEL	Du_17genomes_DEL_1416	Chr10	9404138	9407255	XF93CNV001901	9395556	9468886	100	4.25	XF93>Du
DEL	Du_17genomes_DEL_1809	Chr10	9468644	9469478	XF93CNV001901	9395556	9468886	29.1	0.33	Overlap
DEL	Du_17genomes_DEL_1582	Chr10	9471118	9473087	XF93CNV001902	9471117	9473088	100	99.9	XF93>Du
DEL	Du_17genomes_DEL_1360	Chr10	9471754	9474772	XF93CNV001902	9471117	9473088	44.22	67.7	Overlap
DEL	Du_17genomes_DEL_1194	Chr10	9477273	9490626	XF93CNV001903	9472750	9477500	1.71	4.8	Overlap
DEL	Du_17genomes_DEL_1638	Chr10	9475035	9475742	XF93CNV001903	9472750	9477500	100	14.91	XF93>Du
DEL	Du_17genomes_DEL_1582	Chr10	9471118	9473087	XF93CNV001903	9472750	9477500	17.16	7.12	Overlap
DEL	Du_17genomes_DEL_1360	Chr10	9471754	9474772	XF93CNV001903	9472750	9477500	67.01	42.59	Overlap
DEL	Du_17genomes_DEL_1194	Chr10	9477273	9490626	XF93CNV001904	9475250	9483750	48.51	76.21	Overlap
DEL	Du_17genomes_DEL_1638	Chr10	9475035	9475742	XF93CNV001904	9475250	9483750	69.63	5.8	Overlap
DEL	Du_17genomes_DEL_1194	Chr10	9477273	9490626	XF93CNV001905	9475250	9489250	89.7	85.56	Overlap
DEL	Du_17genomes_DEL_1638	Chr10	9475035	9475742	XF93CNV001905	9475250	9489250	69.63	3.52	Overlap
DEL	Du_17genomes_DEL_1194	Chr10	9477273	9490626	XF93CNV001906	9475250	9492500	100	77.41	XF93>Du
DEL	Du_17genomes_DEL_1638	Chr10	9475035	9475742	XF93CNV001906	9475250	9492500	69.63	2.86	Overlap
DEL	Du_17genomes_DEL_1194	Chr10	9477273	9490626	XF93CNV001907	9475750	9494000	100	73.17	XF93>Du
DEL	Du_17genomes_DEL_1194	Chr10	9477273	9490626	XF93CNV001908	9490500	9513000	0.95	0.56	Overlap
DEL	Du_17genomes_DEL_1194	Chr10	9477273	9490626	XF93CNV001909	9490500	9515250	0.95	0.51	Overlap
DEL	Du_17genomes_DEL_1474	Chr10	9543340	9551020	XF93CNV001911	9543001	9551020	100	95.77	XF93>Du
DEL	Du_17genomes_DEL_1522	Chr10	9571641	9572192	XF93CNV001914	9571500	9573250	100	31.54	XF93>Du
DEL	Du_17genomes_DEL_1523	Chr10	9573883	9580353	XF93CNV001915	9571801	9580358	100	75.61	XF93>Du
DEL	Du_17genomes_DEL_1522	Chr10	9571641	9572192	XF93CNV001915	9571801	9580358	71.01	4.58	Overlap
DEL	Du_17genomes_DEL_1523	Chr10	9573883	9580353	XF93CNV001916	9573882	9580400	100	99.26	XF93>Du
DEL	Du_17genomes_DEL_1523	Chr10	9573883	9580353	XF93CNV001917	9573882	9598250	100	26.55	XF93>Du
DEL	Du_17genomes_DEL_1619	Chr10	9606053	9616270	XF93CNV001921	9606000	9610250	41.08	98.78	XF93<Du
DEL	Du_17genomes_DEL_1619	Chr10	9606053	9616270	XF93CNV001922	9614500	9616250	17.14	100	XF93<Du
DEL	Du_17genomes_DEL_1510	Chr10	9708995	9712657	XF93CNV001925	9708901	9712800	100	93.92	XF93>Du
DEL	Du_17genomes_DEL_1629	Chr10	9713591	9719651	XF93CNV001926	9713001	9720000	100	86.59	XF93>Du
DEL	Du_17genomes_DEL_1363	Chr10	9786929	9787797	XF93CNV001929	9786750	9787750	94.59	82.2	XF93>Du
DEL	Du_17genomes_DEL_1159	Chr10	9800941	9804519	XF93CNV001930	9800250	9804500	99.47	83.76	XF93>Du
DEL	Du_17genomes_DEL_1649	Chr10	9833172	9835729	XF93CNV001932	9833101	9835750	100	96.53	XF93>Du
DEL	Du_17genomes_DEL_1399	Chr10	9877143	9891990	XF93CNV001935	9876000	9891990	100	92.85	XF93>Du
DEL	Du_17genomes_DEL_1399	Chr10	9877143	9891990	XF93CNV001936	9876000	9893000	100	87.34	XF93>Du
DEL	Du_17genomes_DEL_1443	Chr10	10019272	10029511	XF93CNV001940	10019000	10029513	100	97.39	XF93>Du
DEL	Du_17genomes_DEL_1204	Chr10	10023512	10028414	XF93CNV001940	10019000	10029513	100	46.63	XF93>Du
DEL	Du_17genomes_DEL_1443	Chr10	10019272	10029511	XF93CNV001941	10019250	10072703	100	19.16	XF93>Du
DEL	Du_17genomes_DEL_1204	Chr10	10023512	10028414	XF93CNV001941	10019250	10072703	100	9.17	XF93>Du
DEL	Du_17genomes_DEL_1195	Chr10	10127681	10130673	XF93CNV001944	10127601	10130700	100	96.55	XF93>Du
DEL	Du_17genomes_DEL_1663	Chr10	10189313	10202561	XF93CNV001947	10189000	10202562	100	97.68	XF93>Du
DEL	Du_17genomes_DEL_1422	Chr10	10212554	10213670	XF93CNV001948	10212553	10213671	100	99.82	XF93>Du
DEL	Du_17genomes_DEL_1200	Chr10	10234618	10251717	XF93CNV001949	10234001	10252500	100	92.43	XF93>Du
DEL	Du_17genomes_DEL_1813	Chr10	10244923	10247686	XF93CNV001949	10234001	10252500	100	14.94	XF93>Du
DEL	Du_17genomes_DEL_1692	Chr10	10253452	10255475	XF93CNV001950	10234201	10255500	100	9.5	XF93>Du
DEL	Du_17genomes_DEL_1200	Chr10	10234618	10251717	XF93CNV001950	10234201	10255500	100	80.28	XF93>Du
DEL	Du_17genomes_DEL_1813	Chr10	10244923	10247686	XF93CNV001950	10234201	10255500	100	12.98	XF93>Du
DEL	Du_17genomes_DEL_1778	Chr10	10257892	10277221	XF93CNV001951	10258027	10260548	13.05	100	XF93<Du
DEL	Du_17genomes_DEL_1839	Chr10	10262045	10283757	XF93CNV001952	10262040	10276976	68.77	99.97	XF93<Du
DEL	Du_17genomes_DEL_1778	Chr10	10257892	10277221	XF93CNV001952	10262040	10276976	77.27	100	XF93<Du
DEL	Du_17genomes_DEL_1121	Chr10	10284407	10292017	XF93CNV001953	10277124	10292017	100	51.1	XF93>Du
DEL	Du_17genomes_DEL_1839	Chr10	10262045	10283757	XF93CNV001953	10277124	10292017	30.55	44.54	Overlap
DEL	Du_17genomes_DEL_1778	Chr10	10257892	10277221	XF93CNV001953	10277124	10292017	0.51	0.66	Overlap
DEL	Du_17genomes_DEL_1121	Chr10	10284407	10292017	XF93CNV001954	10284001	10292027	100	94.82	XF93>Du
DEL	Du_17genomes_DEL_1681	Chr10	10363317	10375895	XF93CNV001956	10363301	10375900	100	99.83	XF93>Du
DEL	Du_17genomes_DEL_1253	Chr10	10418945	10421703	XF93CNV001957	10418601	10422200	100	76.64	XF93>Du
DEL	Du_17genomes_DEL_1351	Chr10	10489526	10490862	XF93CNV001959	10486250	10490750	91.62	27.22	XF93>Du
DEL	Du_17genomes_DEL_1254	Chr10	10504171	10506016	XF93CNV001962	10504171	10506016	100	100	XF93<Du
DEL	Du_17genomes_DEL_1242	Chr10	10507345	10528803	XF93CNV001963	10524250	10531000	21.22	67.47	Overlap
DEL	Du_17genomes_DEL_1132	Chr10	10570897	10578286	XF93CNV001970	10570801	10578516	100	95.78	XF93>Du
DEL	Du_17genomes_DEL_1385	Chr10	10575771	10576570	XF93CNV001970	10570801	10578516	100	10.37	XF93>Du
DEL	Du_17genomes_DEL_1132	Chr10	10570897	10578286	XF93CNV001971	10570827	10580000	100	80.55	XF93>Du
DEL	Du_17genomes_DEL_1385	Chr10	10575771	10576570	XF93CNV001971	10570827	10580000	100	8.72	XF93>Du
DEL	Du_17genomes_DEL_1247	Chr10	10631067	10634277	XF93CNV001972	10630701	10634300	100	89.19	XF93>Du
DEL	Du_17genomes_DEL_1455	Chr10	10668198	10674621	XF93CNV001973	10668001	10675000	100	91.77	XF93>Du
DEL	Du_17genomes_DEL_1455	Chr10	10668198	10674621	XF93CNV001974	10668197	10678750	100	60.87	XF93>Du
DEL	Du_17genomes_DEL_1455	Chr10	10668198	10674621	XF93CNV001975	10668197	10681250	100	49.21	XF93>Du
DEL	Du_17genomes_DEL_1277	Chr10	10694794	10696288	XF93CNV001977	10694794	10696287	99.93	100	XF93<Du
DEL	Du_17genomes_DEL_1530	Chr10	10715703	10723029	XF93CNV001979	10715101	10723029	100	92.41	XF93>Du
DEL	Du_17genomes_DEL_1686	Chr10	10767580	10775558	XF93CNV001982	10765936	10772799	65.42	76.05	Overlap
DEL	Du_17genomes_DEL_1686	Chr10	10767580	10775558	XF93CNV001983	10767500	10775500	99.27	99.01	XF93>Du
DEL	Du_17genomes_DEL_1686	Chr10	10767580	10775558	XF93CNV001984	10771201	10776400	54.62	83.81	Overlap
DEL	Du_17genomes_DEL_1678	Chr10	10927890	10931939	XF93CNV001989	10914250	10932000	100	22.82	XF93>Du
DEL	Du_17genomes_DEL_1670	Chr10	10941645	10944000	XF93CNV001990	10941601	10944005	100	97.96	XF93>Du
DEL	Du_17genomes_DEL_1820	Chr10	10960627	10965719	XF93CNV001991	10959750	10966000	100	81.49	XF93>Du
DEL	Du_17genomes_DEL_1665	Chr10	10971857	10975335	XF93CNV001992	10971801	10975400	100	96.64	XF93>Du
DEL	Du_17genomes_DEL_1140	Chr10	10983171	10985830	XF93CNV001994	10983153	10985829	99.96	99.33	XF93>Du
DEL	Du_17genomes_DEL_1138	Chr10	11013838	11018950	XF93CNV001998	11013819	11018950	100	99.63	XF93>Du
DEL	Du_17genomes_DEL_1133	Chr10	11068343	11079488	XF93CNV002006	11068250	11079500	100	99.08	XF93>Du
DEL	Du_17genomes_DEL_1502	Chr10	11136130	11172466	XF93CNV002008	11136129	11172470	100	99.99	XF93>Du
DEL	Du_17genomes_DEL_1149	Chr10	11228453	11233840	XF93CNV002009	11226750	11233857	100	75.8	XF93>Du
DEL	Du_17genomes_DEL_1149	Chr10	11228453	11233840	XF93CNV002010	11228001	11234000	100	89.8	XF93>Du
DEL	Du_17genomes_DEL_1771	Chr10	11346341	11347765	XF93CNV002016	11336000	11347000	46.32	6	Overlap
DEL	Du_17genomes_DEL_1771	Chr10	11346341	11347765	XF93CNV002017	11336000	11351750	100	9.05	XF93>Du
DEL	Du_17genomes_DEL_1771	Chr10	11346341	11347765	XF93CNV002018	11336000	11353250	100	8.26	XF93>Du
DEL	Du_17genomes_DEL_1771	Chr10	11346341	11347765	XF93CNV002019	11341000	11354250	100	10.75	XF93>Du
DEL	Du_17genomes_DEL_1364	Chr10	11374153	11380981	XF93CNV002021	11374001	11381000	100	97.56	XF93>Du
DEL	Du_17genomes_DEL_1635	Chr10	11577241	11578671	XF93CNV002034	11577201	11578700	100	95.4	XF93>Du
DEL	Du_17genomes_DEL_1154	Chr10	11614737	11617125	XF93CNV002035	11614701	11617250	100	93.69	XF93>Du
DEL	Du_17genomes_DEL_1620	Chr10	11676802	11689470	XF93CNV002038	11676773	11689500	100	99.54	XF93>Du
DEL	Du_17genomes_DEL_1112	Chr10	11704139	11712113	XF93CNV002039	11703500	11712626	100	87.38	XF93>Du
DEL	Du_17genomes_DEL_1436	Chr10	11737478	11738769	XF93CNV002040	11737250	11739250	100	64.6	XF93>Du
DEL	Du_17genomes_DEL_1111	Chr10	11801461	11803127	XF93CNV002042	11801301	11803128	100	91.19	XF93>Du
DEL	Du_17genomes_DEL_1584	Chr10	11840264	11849247	XF93CNV002043	11843750	11845300	17.26	100	XF93<Du
DEL	Du_17genomes_DEL_1162	Chr10	11843795	11845300	XF93CNV002043	11843750	11845300	100	97.1	XF93>Du
DEL	Du_17genomes_DEL_1710	Chr10	11837926	11889614	XF93CNV002043	11843750	11845300	3	100	XF93<Du
DEL	Du_17genomes_DEL_1710	Chr10	11837926	11889614	XF93CNV002044	11851801	11859091	14.11	100	XF93<Du
DEL	Du_17genomes_DEL_1710	Chr10	11837926	11889614	XF93CNV002045	11885401	11887500	4.06	100	XF93<Du
DEL	Du_17genomes_DEL_1417	Chr10	11910794	11912365	XF93CNV002046	11909250	11912750	100	44.91	XF93>Du
DEL	Du_17genomes_DEL_1417	Chr10	11910794	11912365	XF93CNV002047	11910500	11913000	100	62.88	XF93>Du
DEL	Du_17genomes_DEL_1505	Chr10	11986204	11987800	XF93CNV002050	11986201	11987800	100	99.81	XF93>Du
DEL	Du_17genomes_DEL_1424	Chr10	11999311	12000232	XF93CNV002051	11999250	12000250	100	92.2	XF93>Du
DEL	Du_17genomes_DEL_1120	Chr10	12056507	12057190	XF93CNV002052	12055750	12057000	72.22	39.52	Overlap
DEL	Du_17genomes_DEL_1346	Chr10	12177342	12180070	XF93CNV002057	12177801	12179400	58.63	100	XF93<Du
DEL	Du_17genomes_DEL_1161	Chr10	12179212	12179740	XF93CNV002057	12177801	12179400	35.73	11.81	Overlap
DEL	Du_17genomes_DEL_1794	Chr10	12176465	12179866	XF93CNV002057	12177801	12179400	47.03	100	XF93<Du
DEL	Du_17genomes_DEL_1398	Chr10	12177922	12179395	XF93CNV002057	12177801	12179400	100	92.12	XF93>Du
DEL	Du_17genomes_DEL_1294	Chr10	12190048	12190666	XF93CNV002058	12190000	12197500	100	8.25	XF93>Du
DEL	Du_17genomes_DEL_1489	Chr10	12233314	12236275	XF93CNV002060	12223001	12250383	100	10.82	XF93>Du
DEL	Du_17genomes_DEL_1538	Chr10	12223695	12250378	XF93CNV002060	12223001	12250383	100	97.45	XF93>Du
DEL	Du_17genomes_DEL_1326	Chr10	12229428	12240675	XF93CNV002060	12223001	12250383	100	41.08	XF93>Du
DEL	Du_17genomes_DEL_1538	Chr10	12223695	12250378	XF93CNV002061	12246701	12254900	13.78	44.85	Overlap
DEL	Du_17genomes_DEL_1337	Chr10	12269419	12269987	XF93CNV002062	12266971	12270747	100	15.06	XF93>Du
DEL	Du_17genomes_DEL_1637	Chr10	12266972	12270746	XF93CNV002062	12266971	12270747	100	99.95	XF93>Du
DEL	Du_17genomes_DEL_1641	Chr10	12297512	12298932	XF93CNV002063	12297250	12298978	100	82.19	XF93>Du
DEL	Du_17genomes_DEL_1641	Chr10	12297512	12298932	XF93CNV002064	12297500	12300000	100	56.84	XF93>Du
DEL	Du_17genomes_DEL_1259	Chr10	12339896	12351157	XF93CNV002065	12339896	12351156	99.99	100	XF93<Du
DEL	Du_17genomes_DEL_1774	Chr10	12352253	12372260	XF93CNV002066	12368750	12371500	13.75	100	XF93<Du
DEL	Du_17genomes_DEL_1230	Chr10	12455026	12458171	XF93CNV002067	12454901	12458200	100	95.33	XF93>Du
DEL	Du_17genomes_DEL_1624	Chr10	12518666	12530671	XF93CNV002068	12514484	12535824	100	56.26	XF93>Du
DEL	Du_17genomes_DEL_1698	Chr10	12819712	12833264	XF93CNV002079	12830500	12855345	20.4	11.13	Overlap
DEL	Du_17genomes_DEL_1305	Chr10	12952055	12957441	XF93CNV002081	12951501	12957451	100	90.52	XF93>Du
DEL	Du_17genomes_DEL_1419	Chr10	13036703	13038621	XF93CNV002082	13036750	13038500	91.25	100	XF93<Du
DEL	Du_17genomes_DEL_1763	Chr10	13035971	13040943	XF93CNV002082	13036750	13038500	35.21	100	XF93<Du
DEL	Du_17genomes_DEL_1440	Chr10	13082971	13084848	XF93CNV002085	13082801	13084851	100	91.57	XF93>Du
DEL	Du_17genomes_DEL_1551	Chr10	13082763	13083492	XF93CNV002085	13082801	13084851	94.79	33.74	XF93>Du
DEL	Du_17genomes_DEL_1136	Chr10	13097072	13099627	XF93CNV002086	13097000	13099613	99.45	97.25	XF93>Du
DEL	Du_17genomes_DEL_1469	Chr10	13117647	13121049	XF93CNV002089	13117590	13120663	88.66	98.15	XF93<Du
DEL	Du_17genomes_DEL_1444	Chr10	13128744	13129361	XF93CNV002090	13128750	13130000	99.03	48.96	XF93>Du
DEL	Du_17genomes_DEL_1131	Chr10	13197535	13209736	XF93CNV002093	13197001	13209741	100	95.77	XF93>Du
DEL	Du_17genomes_DEL_1165	Chr10	13372367	13373536	XF93CNV002095	13372366	13373537	100	99.83	XF93>Du
DEL	Du_17genomes_DEL_1428	Chr10	13408601	13411851	XF93CNV002096	13408593	13411900	100	98.28	XF93>Du
DEL	Du_17genomes_DEL_1752	Chr10	13462200	13464276	XF93CNV002099	13451775	13464281	100	16.61	XF93>Du
DEL	Du_17genomes_DEL_1237	Chr10	13660918	13662943	XF93CNV002103	13660701	13663000	100	88.09	XF93>Du
DEL	Du_17genomes_DEL_1264	Chr10	13665536	13673463	XF93CNV002104	13665001	13673020	94.41	93.33	XF93>Du
DEL	Du_17genomes_DEL_1264	Chr10	13665536	13673463	XF93CNV002105	13665501	13674500	100	88.09	XF93>Du
DEL	Du_17genomes_DEL_1810	Chr10	14025086	14026871	XF93CNV002110	14021000	14025250	9.24	3.88	Overlap
DEL	Du_17genomes_DEL_1135	Chr10	14021254	14024090	XF93CNV002110	14021000	14025250	100	66.75	XF93>Du
DEL	Du_17genomes_DEL_1274	Chr10	14044134	14044892	XF93CNV002114	14043990	14045602	100	47.06	XF93>Du
DEL	Du_17genomes_DEL_1241	Chr10	14056602	14058253	XF93CNV002116	14056201	14058300	100	78.67	XF93>Du
DEL	Du_17genomes_DEL_1815	Chr10	14061574	14066118	XF93CNV002117	14061500	14065285	81.67	98.05	XF93<Du
DEL	Du_17genomes_DEL_1353	Chr10	14061562	14065639	XF93CNV002117	14061500	14065285	91.32	98.36	XF93<Du
DEL	Du_17genomes_DEL_1815	Chr10	14061574	14066118	XF93CNV002118	14061500	14066500	100	90.9	XF93>Du
DEL	Du_17genomes_DEL_1353	Chr10	14061562	14065639	XF93CNV002118	14061500	14066500	100	81.56	XF93>Du
DEL	Du_17genomes_DEL_1434	Chr10	14111751	14115750	XF93CNV002121	14111701	14115755	100	98.64	XF93>Du
DEL	Du_17genomes_DEL_1169	Chr10	14118110	14119009	XF93CNV002122	14117750	14119000	99	71.28	XF93>Du
DEL	Du_17genomes_DEL_1169	Chr10	14118110	14119009	XF93CNV002123	14118250	14119500	84.44	60.8	Overlap
DEL	Du_17genomes_DEL_1233	Chr10	14143692	14147180	XF93CNV002124	14143750	14147500	98.34	91.49	XF93>Du
DEL	Du_17genomes_DEL_1808	Chr10	14141450	14147232	XF93CNV002124	14143750	14147500	60.23	92.88	XF93<Du
DEL	Du_17genomes_DEL_1500	Chr10	14148293	14169790	XF93CNV002125	14151250	14152250	4.66	100	XF93<Du
DEL	Du_17genomes_DEL_1553	Chr10	14150563	14153373	XF93CNV002125	14151250	14152250	35.61	100	XF93<Du
DEL	Du_17genomes_DEL_1297	Chr10	14148106	14181761	XF93CNV002125	14151250	14152250	2.97	100	XF93<Du
DEL	Du_17genomes_DEL_1173	Chr10	14183299	14184084	XF93CNV002126	14183000	14184000	89.31	70.2	Overlap
DEL	Du_17genomes_DEL_1229	Chr10	14185004	14191456	XF93CNV002127	14185001	14191447	99.86	99.95	XF93<Du
DEL	Du_17genomes_DEL_1347	Chr10	14184326	14185028	XF93CNV002127	14185001	14191447	3.98	0.43	Overlap
DEL	Du_17genomes_DEL_1369	Chr10	14210379	14213934	XF93CNV002130	14210101	14214000	100	91.18	XF93>Du
DEL	Du_17genomes_DEL_1126	Chr10	14278511	14281777	XF93CNV002138	14277901	14282250	100	75.1	XF93>Du
DEL	Du_17genomes_DEL_1604	Chr10	14278511	14282285	XF93CNV002138	14277901	14282250	99.07	85.98	XF93>Du
DEL	Du_17genomes_DEL_1842	Chr10	14339934	14340755	XF93CNV002142	14332750	14341750	100	9.13	XF93>Du
DEL	Du_17genomes_DEL_1151	Chr10	14365299	14370086	XF93CNV002143	14365250	14375000	100	49.11	XF93>Du
DEL	Du_17genomes_DEL_1151	Chr10	14365299	14370086	XF93CNV002144	14365250	14389800	100	19.5	XF93>Du
DEL	Du_17genomes_DEL_1503	Chr10	14470465	14473117	XF93CNV002145	14470401	14473200	100	94.75	XF93>Du
DEL	Du_17genomes_DEL_1478	Chr10	14725126	14731128	XF93CNV002149	14725001	14731133	100	97.88	XF93>Du
DEL	Du_17genomes_DEL_1219	Chr10	14806666	14819298	XF93CNV002152	14806601	14819303	100	99.45	XF93>Du
DEL	Du_17genomes_DEL_1615	Chr10	14857128	14861507	XF93CNV002153	14857101	14861600	100	97.33	XF93>Du
DEL	Du_17genomes_DEL_1447	Chr10	14872238	14874063	XF93CNV002155	14872201	14874061	99.89	98.01	XF93>Du
DEL	Du_17genomes_DEL_1157	Chr10	14989573	15002911	XF93CNV002162	14989001	15003000	100	95.28	XF93>Du
DEL	Du_17genomes_DEL_1197	Chr10	15007731	15009497	XF93CNV002163	15006835	15015250	100	21	XF93>Du
DEL	Du_17genomes_DEL_1776	Chr10	15017469	15023388	XF93CNV002164	15017401	15023750	100	93.23	XF93>Du
DEL	Du_17genomes_DEL_1232	Chr10	15057257	15087548	XF93CNV002166	15057801	15087548	98.2	100	XF93<Du
DEL	Du_17genomes_DEL_1571	Chr10	15112025	15122797	XF93CNV002169	15111601	15122800	100	96.19	XF93>Du
DEL	Du_17genomes_DEL_1571	Chr10	15112025	15122797	XF93CNV002170	15111601	15124000	100	86.88	XF93>Du
DEL	Du_17genomes_DEL_1446	Chr10	15128873	15137133	XF93CNV002171	15128801	15137133	100	99.14	XF93>Du
DEL	Du_17genomes_DEL_1706	Chr10	15142224	15146928	XF93CNV002172	15142250	15148750	99.45	71.98	XF93>Du
DEL	Du_17genomes_DEL_1706	Chr10	15142224	15146928	XF93CNV002173	15142250	15150000	99.45	60.37	XF93>Du
DEL	Du_17genomes_DEL_1706	Chr10	15142224	15146928	XF93CNV002174	15142250	15151750	99.45	49.25	XF93>Du
DEL	Du_17genomes_DEL_1706	Chr10	15142224	15146928	XF93CNV002175	15142250	15160000	99.45	26.36	XF93>Du
DEL	Du_17genomes_DEL_1706	Chr10	15142224	15146928	XF93CNV002176	15142250	15161250	99.45	24.63	XF93>Du
DEL	Du_17genomes_DEL_1706	Chr10	15142224	15146928	XF93CNV002177	15142250	15162500	99.45	23.11	XF93>Du
DEL	Du_17genomes_DEL_1340	Chr10	15181254	15182751	XF93CNV002181	15173250	15182750	99.93	15.76	XF93>Du
DEL	Du_17genomes_DEL_1340	Chr10	15181254	15182751	XF93CNV002182	15181242	15182751	100	99.21	XF93>Du
DEL	Du_17genomes_DEL_1299	Chr10	15195369	15198912	XF93CNV002183	15195000	15199000	100	88.6	XF93>Du
DEL	Du_17genomes_DEL_1513	Chr10	15201487	15204903	XF93CNV002184	15201201	15205000	100	89.92	XF93>Du
DEL	Du_17genomes_DEL_1156	Chr10	15219404	15224275	XF93CNV002188	15219392	15224269	99.88	99.75	XF93>Du
DEL	Du_17genomes_DEL_1737	Chr10	15225502	15226926	XF93CNV002189	15224500	15227250	100	51.82	XF93>Du
DEL	Du_17genomes_DEL_1331	Chr10	15229377	15234908	XF93CNV002190	15229250	15235000	100	96.21	XF93>Du
DEL	Du_17genomes_DEL_1359	Chr10	15237090	15239308	XF93CNV002191	15236500	15239250	97.39	78.58	XF93>Du
DEL	Du_17genomes_DEL_1431	Chr10	15251616	15299982	XF93CNV002192	15251500	15253000	2.86	92.33	XF93<Du
DEL	Du_17genomes_DEL_1431	Chr10	15251616	15299982	XF93CNV002193	15251500	15263750	25.09	99.06	XF93<Du
DEL	Du_17genomes_DEL_1431	Chr10	15251616	15299982	XF93CNV002194	15251500	15265250	28.19	99.16	XF93<Du
DEL	Du_17genomes_DEL_1431	Chr10	15251616	15299982	XF93CNV002195	15251500	15274000	46.28	99.49	XF93<Du
DEL	Du_17genomes_DEL_1388	Chr10	15273879	15279089	XF93CNV002195	15251500	15274000	2.34	0.54	Overlap
DEL	Du_17genomes_DEL_1739	Chr10	15270583	15271215	XF93CNV002195	15251500	15274000	100	2.81	XF93>Du
DEL	Du_17genomes_DEL_1431	Chr10	15251616	15299982	XF93CNV002196	15251500	15301000	100	97.71	XF93>Du
DEL	Du_17genomes_DEL_1388	Chr10	15273879	15279089	XF93CNV002196	15251500	15301000	100	10.53	XF93>Du
DEL	Du_17genomes_DEL_1739	Chr10	15270583	15271215	XF93CNV002196	15251500	15301000	100	1.28	XF93>Du
DEL	Du_17genomes_DEL_1269	Chr10	15295288	15297384	XF93CNV002196	15251500	15301000	100	4.24	XF93>Du
DEL	Du_17genomes_DEL_1431	Chr10	15251616	15299982	XF93CNV002197	15264000	15301750	74.4	95.32	XF93<Du
DEL	Du_17genomes_DEL_1388	Chr10	15273879	15279089	XF93CNV002197	15264000	15301750	100	13.8	XF93>Du
DEL	Du_17genomes_DEL_1739	Chr10	15270583	15271215	XF93CNV002197	15264000	15301750	100	1.68	XF93>Du
DEL	Du_17genomes_DEL_1269	Chr10	15295288	15297384	XF93CNV002197	15264000	15301750	100	5.55	XF93>Du
DEL	Du_17genomes_DEL_1431	Chr10	15251616	15299982	XF93CNV002198	15265500	15302000	71.29	94.47	XF93<Du
DEL	Du_17genomes_DEL_1388	Chr10	15273879	15279089	XF93CNV002198	15265500	15302000	100	14.28	XF93>Du
DEL	Du_17genomes_DEL_1739	Chr10	15270583	15271215	XF93CNV002198	15265500	15302000	100	1.73	XF93>Du
DEL	Du_17genomes_DEL_1269	Chr10	15295288	15297384	XF93CNV002198	15265500	15302000	100	5.75	XF93>Du
DEL	Du_17genomes_DEL_1352	Chr10	15310050	15323258	XF93CNV002199	15309301	15323264	100	94.59	XF93>Du
DEL	Du_17genomes_DEL_1387	Chr10	15385645	15391127	XF93CNV002201	15380000	15391000	97.68	48.69	XF93>Du
DEL	Du_17genomes_DEL_1634	Chr10	15378759	15381956	XF93CNV002201	15380000	15391000	61.19	17.79	Overlap
DEL	Du_17genomes_DEL_1387	Chr10	15385645	15391127	XF93CNV002202	15381750	15391200	100	58.02	XF93>Du
DEL	Du_17genomes_DEL_1634	Chr10	15378759	15381956	XF93CNV002202	15381750	15391200	6.47	2.19	Overlap
DEL	Du_17genomes_DEL_1387	Chr10	15385645	15391127	XF93CNV002203	15385101	15391600	100	84.35	XF93>Du
DEL	Du_17genomes_DEL_1668	Chr10	15460441	15461839	XF93CNV002208	15460440	15461839	100	99.93	XF93>Du
DEL	Du_17genomes_DEL_1321	Chr10	15501812	15502879	XF93CNV002209	15501601	15502879	100	83.5	XF93>Du
DEL	Du_17genomes_DEL_1517	Chr10	15599651	15600697	XF93CNV002214	15599601	15600750	100	91.04	XF93>Du
DEL	Du_17genomes_DEL_1687	Chr10	15702600	15707627	XF93CNV002215	15702500	15703500	17.92	90.1	XF93<Du
DEL	Du_17genomes_DEL_1687	Chr10	15702600	15707627	XF93CNV002216	15702500	15704750	42.78	95.6	XF93<Du
DEL	Du_17genomes_DEL_1687	Chr10	15702600	15707627	XF93CNV002217	15702500	15707700	100	96.67	XF93>Du
DEL	Du_17genomes_DEL_1687	Chr10	15702600	15707627	XF93CNV002218	15702750	15708750	97.02	81.3	XF93>Du
DEL	Du_17genomes_DEL_1685	Chr10	15769547	15772544	XF93CNV002221	15767701	15772550	100	61.81	XF93>Du
DEL	Du_17genomes_DEL_1221	Chr10	15767809	15772544	XF93CNV002221	15767701	15772550	100	97.65	XF93>Du
DEL	Du_17genomes_DEL_1712	Chr10	15839064	15839808	XF93CNV002223	15838000	15839750	92.21	39.26	XF93>Du
DEL	Du_17genomes_DEL_1728	Chr10	15850483	15853105	XF93CNV002226	15850667	15853175	92.99	97.21	XF93<Du
DEL	Du_17genomes_DEL_1495	Chr10	15953021	15965924	XF93CNV002234	15953001	15965924	100	99.85	XF93>Du
DEL	Du_17genomes_DEL_1450	Chr10	16004109	16004795	XF93CNV002238	16004000	16005250	100	54.96	XF93>Du
DEL	Du_17genomes_DEL_1450	Chr10	16004109	16004795	XF93CNV002239	16004000	16014847	100	6.33	XF93>Du
DEL	Du_17genomes_DEL_1535	Chr10	16054931	16059760	XF93CNV002241	16054920	16060300	100	89.76	XF93>Du
DEL	Du_17genomes_DEL_1110	Chr10	16160123	16169030	XF93CNV002242	16155500	16169031	100	65.83	XF93>Du
DEL	Du_17genomes_DEL_1110	Chr10	16160123	16169030	XF93CNV002243	16157500	16169100	100	76.79	XF93>Du
DEL	Du_17genomes_DEL_1110	Chr10	16160123	16169030	XF93CNV002244	16159250	16169250	100	89.07	XF93>Du
DEL	Du_17genomes_DEL_1516	Chr10	16254900	16304171	XF93CNV002246	16254750	16283500	58.05	99.48	XF93<Du
DEL	Du_17genomes_DEL_1492	Chr10	16281739	16282411	XF93CNV002246	16254750	16283500	100	2.34	XF93>Du
DEL	Du_17genomes_DEL_1717	Chr10	16256702	16283002	XF93CNV002246	16254750	16283500	100	91.48	XF93>Du
DEL	Du_17genomes_DEL_1516	Chr10	16254900	16304171	XF93CNV002247	16254899	16304173	100	99.99	XF93>Du
DEL	Du_17genomes_DEL_1492	Chr10	16281739	16282411	XF93CNV002247	16254899	16304173	100	1.37	XF93>Du
DEL	Du_17genomes_DEL_1717	Chr10	16256702	16283002	XF93CNV002247	16254899	16304173	100	53.38	XF93>Du
DEL	Du_17genomes_DEL_1516	Chr10	16254900	16304171	XF93CNV002248	16285000	16304250	38.91	99.59	XF93<Du
DEL	Du_17genomes_DEL_1559	Chr10	16312538	16313740	XF93CNV002249	16312500	16313750	100	96.24	XF93>Du
DEL	Du_17genomes_DEL_1236	Chr10	16370997	16377319	XF93CNV002251	16336500	16371500	7.97	1.44	Overlap
DEL	Du_17genomes_DEL_1236	Chr10	16370997	16377319	XF93CNV002252	16336500	16384000	100	13.31	XF93>Du
DEL	Du_17genomes_DEL_1191	Chr10	16399448	16400035	XF93CNV002253	16336750	16425500	100	0.66	XF93>Du
DEL	Du_17genomes_DEL_1236	Chr10	16370997	16377319	XF93CNV002253	16336750	16425500	100	7.12	XF93>Du
DEL	Du_17genomes_DEL_1183	Chr10	16435139	16442378	XF93CNV002254	16435001	16442383	100	98.06	XF93>Du
DEL	Du_17genomes_DEL_1449	Chr10	16484129	16485220	XF93CNV002257	16484000	16485250	100	87.36	XF93>Du
DEL	Du_17genomes_DEL_1345	Chr10	16524705	16528062	XF93CNV002258	16524701	16528100	100	98.76	XF93>Du
DEL	Du_17genomes_DEL_1282	Chr10	16533798	16536303	XF93CNV002259	16532250	16537250	100	50.12	XF93>Du
DEL	Du_17genomes_DEL_1574	Chr10	16780355	16784011	XF93CNV002266	16780001	16784011	100	91.17	XF93>Du
DEL	Du_17genomes_DEL_1518	Chr10	16855828	16860902	XF93CNV002268	16855501	16860908	100	93.84	XF93>Du
DEL	Du_17genomes_DEL_1137	Chr10	16872143	16884052	XF93CNV002269	16872001	16884058	100	98.77	XF93>Du
DEL	Du_17genomes_DEL_1210	Chr10	17013249	17020813	XF93CNV002284	17012601	17020815	100	92.09	XF93>Du
DEL	Du_17genomes_DEL_1709	Chr10	17018441	17019117	XF93CNV002284	17012601	17020815	100	8.24	XF93>Du
DEL	Du_17genomes_DEL_1519	Chr10	17053741	17054252	XF93CNV002285	17053500	17063000	100	5.39	XF93>Du
DEL	Du_17genomes_DEL_1493	Chr10	17165915	17166550	XF93CNV002290	17166000	17168250	86.64	24.49	Overlap
DEL	Du_17genomes_DEL_1393	Chr10	17166210	17166874	XF93CNV002290	17166000	17168250	100	29.56	XF93>Du
DEL	Du_17genomes_DEL_1723	Chr10	17169811	17177743	XF93CNV002291	17171750	17173250	18.92	100	XF93<Du
DEL	Du_17genomes_DEL_1301	Chr10	17317602	17318615	XF93CNV002294	17317000	17318613	99.8	62.7	XF93>Du
DEL	Du_17genomes_DEL_1827	Chr10	17356070	17357380	XF93CNV002300	17333101	17358000	100	5.27	XF93>Du
DEL	Du_17genomes_DEL_1827	Chr10	17356070	17357380	XF93CNV002301	17333101	17362000	100	4.54	XF93>Du
DEL	Du_17genomes_DEL_1827	Chr10	17356070	17357380	XF93CNV002302	17349000	17362750	100	9.53	XF93>Du
DEL	Du_17genomes_DEL_1770	Chr10	17389590	17395935	XF93CNV002306	17389501	17395500	93.15	98.52	XF93<Du
DEL	Du_17genomes_DEL_1793	Chr10	17401468	17403486	XF93CNV002307	17401401	17403500	100	96.14	XF93>Du
DEL	Du_17genomes_DEL_1383	Chr10	17422059	17431095	XF93CNV002308	17421000	17431104	100	89.43	XF93>Du
DEL	Du_17genomes_DEL_1383	Chr10	17422059	17431095	XF93CNV002309	17422001	17431200	100	98.23	XF93>Du
DEL	Du_17genomes_DEL_1119	Chr10	17491333	17492557	XF93CNV002310	17491201	17492700	100	81.67	XF93>Du
DEL	Du_17genomes_DEL_1176	Chr10	17639261	17642430	XF93CNV002312	17639101	17642427	99.91	95.19	XF93>Du
DEL	Du_17genomes_DEL_1480	Chr10	17819521	17830994	XF93CNV002313	17818801	17831000	100	94.05	XF93>Du
DEL	Du_17genomes_DEL_1145	Chr10	18289794	18294436	XF93CNV002315	18289401	18294307	97.22	91.99	XF93>Du
DEL	Du_17genomes_DEL_1525	Chr10	18418517	18419793	XF93CNV002316	18418301	18419800	100	85.13	XF93>Du
DEL	Du_17genomes_DEL_1531	Chr10	18600693	18620848	XF93CNV002318	18600500	18606003	26.35	96.49	XF93<Du
DEL	Du_17genomes_DEL_1531	Chr10	18600693	18620848	XF93CNV002319	18600500	18620848	100	99.05	XF93>Du
DEL	Du_17genomes_DEL_1379	Chr10	18649243	18650956	XF93CNV002321	18649250	18650250	58.4	100	XF93<Du
DEL	Du_17genomes_DEL_1379	Chr10	18649243	18650956	XF93CNV002322	18649250	18652000	99.59	62.07	XF93>Du
DEL	Du_17genomes_DEL_1468	Chr10	18711443	18712357	XF93CNV002323	18711500	18712500	93.77	85.8	XF93>Du
DEL	Du_17genomes_DEL_1845	Chr10	18718338	18725205	XF93CNV002325	18718250	18721500	46.05	97.32	XF93<Du
DEL	Du_17genomes_DEL_1645	Chr10	18810136	18812106	XF93CNV002327	18810101	18812111	100	98.01	XF93>Du
DEL	Du_17genomes_DEL_1745	Chr10	18880571	18881386	XF93CNV002329	18880500	18881500	100	81.6	XF93>Du
DEL	Du_17genomes_DEL_1659	Chr10	18997388	18998388	XF93CNV002338	18997201	18998400	100	83.42	XF93>Du
DEL	Du_17genomes_DEL_1669	Chr10	19176917	19189945	XF93CNV002341	19174940	19189947	100	86.81	XF93>Du
DEL	Du_17genomes_DEL_1669	Chr10	19176917	19189945	XF93CNV002342	19176901	19189950	100	99.84	XF93>Du
DEL	Du_17genomes_DEL_1223	Chr10	19242087	19243948	XF93CNV002343	19241601	19244000	100	77.58	XF93>Du
DEL	Du_17genomes_DEL_1279	Chr10	19282042	19283246	XF93CNV002345	19282000	19283250	100	96.4	XF93>Du
DEL	Du_17genomes_DEL_1585	Chr10	19283663	19294660	XF93CNV002346	19282000	19294750	100	86.25	XF93>Du
DEL	Du_17genomes_DEL_1279	Chr10	19282042	19283246	XF93CNV002346	19282000	19294750	100	9.45	XF93>Du
DEL	Du_17genomes_DEL_1585	Chr10	19283663	19294660	XF93CNV002347	19283659	19298098	100	76.16	XF93>Du
DEL	Du_17genomes_DEL_1585	Chr10	19283663	19294660	XF93CNV002348	19285250	19299500	85.57	66.04	Overlap
DEL	Du_17genomes_DEL_1148	Chr10	19299437	19299974	XF93CNV002348	19285250	19299500	11.9	0.45	Overlap
DEL	Du_17genomes_DEL_1585	Chr10	19283663	19294660	XF93CNV002349	19286851	19300000	71.01	59.39	Overlap
DEL	Du_17genomes_DEL_1148	Chr10	19299437	19299974	XF93CNV002349	19286851	19300000	100	4.09	XF93>Du
DEL	Du_17genomes_DEL_1585	Chr10	19283663	19294660	XF93CNV002350	19288250	19302500	58.29	44.99	Overlap
DEL	Du_17genomes_DEL_1148	Chr10	19299437	19299974	XF93CNV002350	19288250	19302500	100	3.78	XF93>Du
DEL	Du_17genomes_DEL_1796	Chr10	19308375	19309515	XF93CNV002351	19308250	19309250	76.77	87.6	Overlap
DEL	Du_17genomes_DEL_1762	Chr10	19336815	19337488	XF93CNV002357	19335750	19337500	100	38.51	XF93>Du
DEL	Du_17genomes_DEL_1270	Chr10	19381773	19382473	XF93CNV002361	19379500	19385750	100	11.22	XF93>Du
DEL	Du_17genomes_DEL_1270	Chr10	19381773	19382473	XF93CNV002362	19379500	19402250	100	3.08	XF93>Du
DEL	Du_17genomes_DEL_1797	Chr10	19484327	19485429	XF93CNV002366	19483901	19485600	100	64.88	XF93>Du
DEL	Du_17genomes_DEL_1458	Chr10	19484186	19485452	XF93CNV002366	19483901	19485600	100	74.53	XF93>Du
DEL	Du_17genomes_DEL_1107	Chr10	19829992	19831635	XF93CNV002378	19828250	19832000	100	43.84	XF93>Du
DEL	Du_17genomes_DEL_1816	Chr10	19829874	19831722	XF93CNV002378	19828250	19832000	100	49.31	XF93>Du
DEL	Du_17genomes_DEL_1208	Chr10	19835727	19837349	XF93CNV002379	19832500	19837353	100	33.44	XF93>Du
DEL	Du_17genomes_DEL_1208	Chr10	19835727	19837349	XF93CNV002380	19835001	19837400	100	67.62	XF93>Du
DEL	Du_17genomes_DEL_1225	Chr10	19851727	19853553	XF93CNV002382	19851701	19853562	100	98.12	XF93>Du
DEL	Du_17genomes_DEL_1225	Chr10	19851727	19853553	XF93CNV002383	19851726	19856000	100	42.74	XF93>Du
DEL	Du_17genomes_DEL_1471	Chr10	19853797	19855996	XF93CNV002383	19851726	19856000	100	51.46	XF93>Du
DEL	Du_17genomes_DEL_1471	Chr10	19853797	19855996	XF93CNV002384	19853750	19856057	100	95.32	XF93>Du
DEL	Du_17genomes_DEL_1374	Chr10	19862542	19864216	XF93CNV002385	19862000	19864277	100	73.53	XF93>Du
DEL	Du_17genomes_DEL_1315	Chr10	19866358	19867088	XF93CNV002386	19866401	19868828	94.12	28.34	XF93>Du
DEL	Du_17genomes_DEL_1621	Chr10	19866422	19868822	XF93CNV002386	19866401	19868828	100	98.89	XF93>Du
DEL	Du_17genomes_DEL_1640	Chr10	19870617	19875798	XF93CNV002387	19870250	19875750	99.07	93.35	XF93>Du
DEL	Du_17genomes_DEL_1640	Chr10	19870617	19875798	XF93CNV002388	19875000	19876000	15.42	79.9	Overlap
DEL	Du_17genomes_DEL_1189	Chr10	19880564	19881079	XF93CNV002389	19880000	19881000	84.69	43.7	Overlap
DEL	Du_17genomes_DEL_1255	Chr10	19883730	19888327	XF93CNV002390	19883750	19888250	97.89	100	XF93<Du
DEL	Du_17genomes_DEL_1357	Chr10	20017826	20021864	XF93CNV002393	20014201	20021900	100	52.45	XF93>Du
DEL	Du_17genomes_DEL_1357	Chr10	20017826	20021864	XF93CNV002394	20017301	20022000	100	85.94	XF93>Du
DEL	Du_17genomes_DEL_1166	Chr10	20049571	20055979	XF93CNV002395	20048901	20056000	100	90.27	XF93>Du
DEL	Du_17genomes_DEL_1386	Chr10	20103926	20107874	XF93CNV002396	20103801	20107874	100	96.93	XF93>Du
DEL	Du_17genomes_DEL_1662	Chr10	20116067	20135382	XF93CNV002397	20116000	20117750	8.72	96.23	XF93<Du
DEL	Du_17genomes_DEL_1662	Chr10	20116067	20135382	XF93CNV002398	20116000	20126500	54.02	99.37	XF93<Du
DEL	Du_17genomes_DEL_1662	Chr10	20116067	20135382	XF93CNV002399	20116000	20128000	61.78	99.45	XF93<Du
DEL	Du_17genomes_DEL_1263	Chr10	20215150	20216220	XF93CNV002400	20215149	20216220	100	99.91	XF93>Du
DEL	Du_17genomes_DEL_1407	Chr10	20313484	20314636	XF93CNV002403	20313483	20314642	100	99.4	XF93>Du
DEL	Du_17genomes_DEL_1251	Chr10	20319991	20326283	XF93CNV002404	20319991	20326282	99.98	100	XF93<Du
DEL	Du_17genomes_DEL_1251	Chr10	20319991	20326283	XF93CNV002405	20319991	20327500	100	83.79	XF93>Du
DEL	Du_17genomes_DEL_1667	Chr10	20499470	20532393	XF93CNV002418	20499469	20532405	100	99.96	XF93>Du
DEL	Du_17genomes_DEL_1667	Chr10	20499470	20532393	XF93CNV002419	20499470	20537113	100	87.46	XF93>Du
DEL	Du_17genomes_DEL_1371	Chr10	20542065	20550161	XF93CNV002421	20541601	20550167	100	94.51	XF93>Du
DEL	Du_17genomes_DEL_1335	Chr10	20577425	20589048	XF93CNV002423	20577001	20589053	100	96.44	XF93>Du
DEL	Du_17genomes_DEL_1180	Chr10	20863490	20864498	XF93CNV002426	20863489	20864500	100	99.7	XF93>Du
DEL	Du_17genomes_DEL_1410	Chr10	20922838	20924850	XF93CNV002427	20922750	20924750	95.03	95.65	XF93<Du
DEL	Du_17genomes_DEL_1334	Chr10	20949751	20953650	XF93CNV002428	20949701	20953700	100	97.5	XF93>Du
DEL	Du_17genomes_DEL_1694	Chr10	20966422	20967115	XF93CNV002432	20956000	20968250	100	5.67	XF93>Du
DEL	Du_17genomes_DEL_1630	Chr10	20973727	20977746	XF93CNV002433	20973701	20977745	99.98	99.36	XF93>Du
DEL	Du_17genomes_DEL_1439	Chr10	21061698	21073388	XF93CNV002434	21061001	21073388	100	94.37	XF93>Du
DEL	Du_17genomes_DEL_1769	Chr10	21066818	21069309	XF93CNV002434	21061001	21073388	100	20.12	XF93>Du
DEL	Du_17genomes_DEL_1575	Chr10	21068196	21068913	XF93CNV002434	21061001	21073388	100	5.8	XF93>Du
DEL	Du_17genomes_DEL_1565	Chr10	21061808	21063181	XF93CNV002434	21061001	21073388	100	11.09	XF93>Du
DEL	Du_17genomes_DEL_1730	Chr10	21067928	21068949	XF93CNV002434	21061001	21073388	100	8.25	XF93>Du
DEL	Du_17genomes_DEL_1328	Chr10	21078886	21080287	XF93CNV002435	21078885	21080288	100	99.86	XF93>Du
DEL	Du_17genomes_DEL_1838	Chr10	21080671	21084533	XF93CNV002436	21080801	21083900	80.25	100	XF93<Du
DEL	Du_17genomes_DEL_1633	Chr10	21080817	21083897	XF93CNV002436	21080801	21083900	100	99.39	XF93>Du
DEL	Du_17genomes_DEL_1838	Chr10	21080671	21084533	XF93CNV002437	21083750	21084750	20.3	78.4	Overlap
DEL	Du_17genomes_DEL_1633	Chr10	21080817	21083897	XF93CNV002437	21083750	21084750	4.8	14.8	Overlap
DEL	Du_17genomes_DEL_1332	Chr10	21094714	21095668	XF93CNV002438	21094750	21095750	96.23	91.9	XF93>Du
DEL	Du_17genomes_DEL_1276	Chr10	21218832	21220465	XF93CNV002440	21205540	21219396	34.58	4.08	Overlap
DEL	Du_17genomes_DEL_1276	Chr10	21218832	21220465	XF93CNV002441	21205540	21222750	100	9.49	XF93>Du
DEL	Du_17genomes_DEL_1276	Chr10	21218832	21220465	XF93CNV002442	21207501	21222800	100	10.68	XF93>Du
DEL	Du_17genomes_DEL_1304	Chr10	21279001	21286551	XF93CNV002443	21279101	21286500	98	100	XF93<Du
DEL	Du_17genomes_DEL_1108	Chr10	21493394	21504694	XF93CNV002445	21488740	21504706	100	70.78	XF93>Du
DEL	Du_17genomes_DEL_1108	Chr10	21493394	21504694	XF93CNV002446	21488822	21505868	100	66.29	XF93>Du
DEL	Du_17genomes_DEL_1123	Chr10	21527209	21531190	XF93CNV002447	21526801	21531196	100	90.58	XF93>Du
DEL	Du_17genomes_DEL_1155	Chr10	21672550	21673141	XF93CNV002449	21672500	21673500	100	59.2	XF93>Du
DEL	Du_17genomes_DEL_1552	Chr10	21685060	21689543	XF93CNV002450	21684901	21689700	100	93.42	XF93>Du
DEL	Du_17genomes_DEL_1461	Chr10	21821208	21822222	XF93CNV002451	21821207	21822223	100	99.8	XF93>Du
DEL	Du_17genomes_DEL_1454	Chr10	21879966	21884008	XF93CNV002452	21879401	21884007	99.98	87.74	XF93>Du
DEL	Du_17genomes_DEL_1308	Chr10	21917178	21921895	XF93CNV002453	21916501	21921902	100	87.34	XF93>Du
DEL	Du_17genomes_DEL_1409	Chr10	22402726	22408474	XF93CNV002461	22402301	22408600	100	91.25	XF93>Du
DEL	Du_17genomes_DEL_1825	Chr10	22397749	22419053	XF93CNV002461	22402301	22408600	29.57	100	XF93<Du
DEL	Du_17genomes_DEL_1391	Chr10	22439421	22440808	XF93CNV002462	22439413	22440814	100	99	XF93>Du
DEL	Du_17genomes_DEL_1391	Chr10	22439421	22440808	XF93CNV002463	22439413	22449250	100	14.11	XF93>Du
DEL	Du_17genomes_DEL_1425	Chr10	22441625	22442867	XF93CNV002463	22439413	22449250	100	12.63	XF93>Du
DEL	Du_17genomes_DEL_1758	Chr10	22580126	22582732	XF93CNV002468	22576001	22583000	100	37.24	XF93>Du
DEL	Du_17genomes_DEL_1320	Chr10	22576342	22582732	XF93CNV002468	22576001	22583000	100	91.3	XF93>Du
DEL	Du_17genomes_DEL_1758	Chr10	22580126	22582732	XF93CNV002469	22576001	22584250	100	31.6	XF93>Du
DEL	Du_17genomes_DEL_1320	Chr10	22576342	22582732	XF93CNV002469	22576001	22584250	100	77.47	XF93>Du
DEL	Du_17genomes_DEL_1566	Chr10	22594641	22595764	XF93CNV002471	22594001	22595800	100	62.44	XF93>Du
DEL	Du_17genomes_DEL_1211	Chr10	22625032	22627417	XF93CNV002474	22625001	22627342	96.86	98.68	XF93<Du
DEL	Du_17genomes_DEL_1511	Chr10	22631864	22633485	XF93CNV002475	22631750	22633500	100	92.69	XF93>Du
DEL	Du_17genomes_DEL_1147	Chr10	22659632	22663503	XF93CNV002476	22659501	22663504	100	96.7	XF93>Du
DEL	Du_17genomes_DEL_1187	Chr10	22770725	22773765	XF93CNV002482	22770250	22773920	100	82.84	XF93>Du
DEL	Du_17genomes_DEL_1265	Chr10	22816148	22817245	XF93CNV002483	22816101	22817300	100	91.5	XF93>Du
DEL	Du_17genomes_DEL_1295	Chr10	22847442	22848535	XF93CNV002484	22847401	22848600	100	91.17	XF93>Du
DEL	Du_17genomes_DEL_1312	Chr10	22880520	22884367	XF93CNV002485	22880501	22884373	100	99.35	XF93>Du
DEL	Du_17genomes_DEL_1567	Chr10	22885273	22888284	XF93CNV002486	22885272	22888284	100	99.97	XF93>Du
DEL	Du_17genomes_DEL_1504	Chr10	23001051	23004943	XF93CNV002489	23001001	23004948	100	98.61	XF93>Du
DEL	Du_17genomes_DEL_1174	Chr10	23054946	23060707	XF93CNV002492	23051750	23060750	100	64.02	XF93>Du
DEL	Du_17genomes_DEL_1174	Chr10	23054946	23060707	XF93CNV002493	23054801	23060800	100	96.03	XF93>Du
DEL	Du_17genomes_DEL_1153	Chr10	23139591	23140443	XF93CNV002494	23131001	23140500	100	8.98	XF93>Du
DEL	Du_17genomes_DEL_1181	Chr10	23131291	23139023	XF93CNV002494	23131001	23140500	100	81.4	XF93>Du
DEL	Du_17genomes_DEL_1765	Chr10	23131291	23145112	XF93CNV002494	23131001	23140500	66.63	96.95	XF93<Du
DEL	Du_17genomes_DEL_1153	Chr10	23139591	23140443	XF93CNV002495	23134750	23140750	100	14.22	XF93>Du
DEL	Du_17genomes_DEL_1181	Chr10	23131291	23139023	XF93CNV002495	23134750	23140750	55.27	71.23	Overlap
DEL	Du_17genomes_DEL_1765	Chr10	23131291	23145112	XF93CNV002495	23134750	23140750	43.42	100	XF93<Du
DEL	Du_17genomes_DEL_1127	Chr10	23140819	23144341	XF93CNV002496	23140750	23144340	99.97	98.08	XF93>Du
DEL	Du_17genomes_DEL_1765	Chr10	23131291	23145112	XF93CNV002496	23140750	23144340	25.98	100	XF93<Du
DEL	Du_17genomes_DEL_1898	Chr11	138484	139807	XF93CNV002541	138000	139814	100	72.95	XF93>Du
DEL	Du_17genomes_DEL_1898	Chr11	138484	139807	XF93CNV002542	138489	140750	99.62	58.31	XF93>Du
DEL	Du_17genomes_DEL_2114	Chr11	365486	369375	XF93CNV002550	365001	369379	100	88.83	XF93>Du
DEL	Du_17genomes_DEL_2595	Chr11	426476	428245	XF93CNV002552	426101	428300	100	80.45	XF93>Du
DEL	Du_17genomes_DEL_2273	Chr11	755934	757314	XF93CNV002557	755750	757500	100	78.91	XF93>Du
DEL	Du_17genomes_DEL_2273	Chr11	755934	757314	XF93CNV002558	756000	759250	95.22	40.46	XF93>Du
DEL	Du_17genomes_DEL_1992	Chr11	769028	776777	XF93CNV002559	768901	776782	100	98.33	XF93>Du
DEL	Du_17genomes_DEL_1986	Chr11	856497	857642	XF93CNV002563	856496	857644	100	99.74	XF93>Du
DEL	Du_17genomes_DEL_1878	Chr11	874183	876870	XF93CNV002565	874183	876872	100	99.93	XF93>Du
DEL	Du_17genomes_DEL_2163	Chr11	955907	1067761	XF93CNV002566	958921	1068926	97.31	98.94	XF93<Du
DEL	Du_17genomes_DEL_2720	Chr11	1033699	1034526	XF93CNV002566	958921	1068926	100	0.75	XF93>Du
DEL	Du_17genomes_DEL_1879	Chr11	1098498	1111442	XF93CNV002567	1098001	1111441	99.99	96.3	XF93>Du
DEL	Du_17genomes_DEL_2508	Chr11	1180531	1199177	XF93CNV002568	1178500	1190000	50.79	82.35	Overlap
DEL	Du_17genomes_DEL_2508	Chr11	1180531	1199177	XF93CNV002569	1179901	1199300	100	96.12	XF93>Du
DEL	Du_17genomes_DEL_2734	Chr11	1210615	1213486	XF93CNV002570	1209701	1215303	100	51.26	XF93>Du
DEL	Du_17genomes_DEL_2081	Chr11	1514557	1522245	XF93CNV002580	1514501	1522300	100	98.58	XF93>Du
DEL	Du_17genomes_DEL_2242	Chr11	1582982	1584062	XF93CNV002582	1582981	1584065	100	99.63	XF93>Du
DEL	Du_17genomes_DEL_2222	Chr11	1765815	1767147	XF93CNV002592	1765500	1777000	100	11.59	XF93>Du
DEL	Du_17genomes_DEL_2274	Chr11	1907326	1911113	XF93CNV002597	1907201	1911200	100	94.7	XF93>Du
DEL	Du_17genomes_DEL_2025	Chr11	2078273	2103983	XF93CNV002606	2074500	2104250	100	86.42	XF93>Du
DEL	Du_17genomes_DEL_1979	Chr11	2309811	2318443	XF93CNV002609	2309201	2318443	100	93.4	XF93>Du
DEL	Du_17genomes_DEL_1866	Chr11	2363630	2367502	XF93CNV002610	2362750	2367501	99.97	81.48	XF93>Du
DEL	Du_17genomes_DEL_2128	Chr11	2528455	2529564	XF93CNV002614	2528500	2529500	90.18	100	XF93<Du
DEL	Du_17genomes_DEL_1893	Chr11	2587320	2588462	XF93CNV002616	2587250	2588500	100	91.44	XF93>Du
DEL	Du_17genomes_DEL_1937	Chr11	3058029	3062848	XF93CNV002628	3057901	3063000	100	94.51	XF93>Du
DEL	Du_17genomes_DEL_2129	Chr11	3214825	3216070	XF93CNV002636	3185197	3222141	100	3.37	XF93>Du
DEL	Du_17genomes_DEL_2682	Chr11	3199535	3200763	XF93CNV002636	3185197	3222141	100	3.33	XF93>Du
DEL	Du_17genomes_DEL_1985	Chr11	3213322	3216068	XF93CNV002636	3185197	3222141	100	7.44	XF93>Du
DEL	Du_17genomes_DEL_2422	Chr11	3196702	3197646	XF93CNV002636	3185197	3222141	100	2.56	XF93>Du
DEL	Du_17genomes_DEL_2129	Chr11	3214825	3216070	XF93CNV002637	3185197	3230063	100	2.78	XF93>Du
DEL	Du_17genomes_DEL_2682	Chr11	3199535	3200763	XF93CNV002637	3185197	3230063	100	2.74	XF93>Du
DEL	Du_17genomes_DEL_1985	Chr11	3213322	3216068	XF93CNV002637	3185197	3230063	100	6.12	XF93>Du
DEL	Du_17genomes_DEL_2422	Chr11	3196702	3197646	XF93CNV002637	3185197	3230063	100	2.11	XF93>Du
DEL	Du_17genomes_DEL_1956	Chr11	3398221	3412156	XF93CNV002639	3397801	3412200	100	96.78	XF93>Du
DEL	Du_17genomes_DEL_1894	Chr11	3424105	3472137	XF93CNV002641	3423750	3430500	13.32	94.76	XF93<Du
DEL	Du_17genomes_DEL_1894	Chr11	3424105	3472137	XF93CNV002642	3424000	3435750	24.25	99.11	XF93<Du
DEL	Du_17genomes_DEL_1894	Chr11	3424105	3472137	XF93CNV002643	3424000	3438750	30.49	99.29	XF93<Du
DEL	Du_17genomes_DEL_1894	Chr11	3424105	3472137	XF93CNV002644	3424000	3442250	37.78	99.43	XF93<Du
DEL	Du_17genomes_DEL_1894	Chr11	3424105	3472137	XF93CNV002645	3424000	3444000	41.42	99.48	XF93<Du
DEL	Du_17genomes_DEL_1894	Chr11	3424105	3472137	XF93CNV002646	3432750	3444250	23.94	100	XF93<Du
DEL	Du_17genomes_DEL_1894	Chr11	3424105	3472137	XF93CNV002647	3432750	3448250	32.27	100	XF93<Du
DEL	Du_17genomes_DEL_1894	Chr11	3424105	3472137	XF93CNV002648	3452185	3457378	10.81	100	XF93<Du
DEL	Du_17genomes_DEL_1894	Chr11	3424105	3472137	XF93CNV002649	3457000	3473250	31.52	93.16	XF93<Du
DEL	Du_17genomes_DEL_2104	Chr11	3473167	3475027	XF93CNV002649	3457000	3473250	4.51	0.52	Overlap
DEL	Du_17genomes_DEL_1894	Chr11	3424105	3472137	XF93CNV002650	3460000	3475027	25.27	80.77	Overlap
DEL	Du_17genomes_DEL_2104	Chr11	3473167	3475027	XF93CNV002650	3460000	3475027	100	12.38	XF93>Du
DEL	Du_17genomes_DEL_2567	Chr11	3513840	3516135	XF93CNV002651	3513750	3515750	83.23	95.55	XF93<Du
DEL	Du_17genomes_DEL_1852	Chr11	3515583	3516135	XF93CNV002651	3513750	3515750	30.38	8.4	Overlap
DEL	Du_17genomes_DEL_2085	Chr11	3525837	3531886	XF93CNV002652	3525250	3531750	97.75	90.98	XF93>Du
DEL	Du_17genomes_DEL_2308	Chr11	3535042	3547977	XF93CNV002653	3534000	3548000	100	92.4	XF93>Du
DEL	Du_17genomes_DEL_2308	Chr11	3535042	3547977	XF93CNV002654	3534000	3550478	100	78.5	XF93>Du
DEL	Du_17genomes_DEL_2515	Chr11	3578086	3581090	XF93CNV002655	3577601	3581200	100	83.47	XF93>Du
DEL	Du_17genomes_DEL_2416	Chr11	3611300	3615614	XF93CNV002656	3610701	3615618	100	87.74	XF93>Du
DEL	Du_17genomes_DEL_1926	Chr11	3587384	3611058	XF93CNV002656	3610701	3615618	1.51	7.28	Overlap
DEL	Du_17genomes_DEL_2136	Chr11	3646806	3647422	XF93CNV002657	3646000	3648250	100	27.42	XF93>Du
DEL	Du_17genomes_DEL_2756	Chr11	3654072	3656706	XF93CNV002658	3653701	3656700	99.77	87.63	XF93>Du
DEL	Du_17genomes_DEL_2756	Chr11	3654072	3656706	XF93CNV002659	3655201	3657300	57.15	71.71	Overlap
DEL	Du_17genomes_DEL_2031	Chr11	3725276	3730363	XF93CNV002660	3723401	3730400	100	72.69	XF93>Du
DEL	Du_17genomes_DEL_2071	Chr11	3723457	3724803	XF93CNV002660	3723401	3730400	100	19.24	XF93>Du
DEL	Du_17genomes_DEL_1864	Chr11	3816586	3826409	XF93CNV002661	3816001	3827000	100	89.31	XF93>Du
DEL	Du_17genomes_DEL_2280	Chr11	3819729	3825938	XF93CNV002661	3816001	3827000	100	56.45	XF93>Du
DEL	Du_17genomes_DEL_2505	Chr11	3961434	3977062	XF93CNV002664	3961401	3977069	100	99.74	XF93>Du
DEL	Du_17genomes_DEL_2268	Chr11	4021921	4022465	XF93CNV002667	4020901	4022500	100	34.06	XF93>Du
DEL	Du_17genomes_DEL_2690	Chr11	4143842	4155014	XF93CNV002669	4141691	4166800	100	44.5	XF93>Du
DEL	Du_17genomes_DEL_2685	Chr11	4176204	4190784	XF93CNV002671	4177750	4180000	15.44	100	XF93<Du
DEL	Du_17genomes_DEL_2685	Chr11	4176204	4190784	XF93CNV002672	4177750	4183500	39.44	100	XF93<Du
DEL	Du_17genomes_DEL_2685	Chr11	4176204	4190784	XF93CNV002673	4185000	4187000	13.72	100	XF93<Du
DEL	Du_17genomes_DEL_2685	Chr11	4176204	4190784	XF93CNV002674	4188250	4191750	17.39	72.43	Overlap
DEL	Du_17genomes_DEL_2224	Chr11	4206795	4211614	XF93CNV002676	4206759	4211614	100	99.26	XF93>Du
DEL	Du_17genomes_DEL_2155	Chr11	4215653	4216289	XF93CNV002677	4214000	4220750	100	9.44	XF93>Du
DEL	Du_17genomes_DEL_2047	Chr11	4317400	4318505	XF93CNV002681	4315750	4322250	100	17.02	XF93>Du
DEL	Du_17genomes_DEL_1934	Chr11	4438621	4439303	XF93CNV002685	4438500	4443000	100	15.18	XF93>Du
DEL	Du_17genomes_DEL_2433	Chr11	4459023	4462864	XF93CNV002686	4453250	4463000	100	39.41	XF93>Du
DEL	Du_17genomes_DEL_2118	Chr11	4529413	4532081	XF93CNV002699	4527750	4534586	100	39.04	XF93>Du
DEL	Du_17genomes_DEL_2066	Chr11	4546100	4546620	XF93CNV002703	4546000	4547750	100	29.77	XF93>Du
DEL	Du_17genomes_DEL_2586	Chr11	4566852	4568550	XF93CNV002707	4566250	4568600	100	72.27	XF93>Du
DEL	Du_17genomes_DEL_2068	Chr11	4592054	4593692	XF93CNV002709	4591101	4593750	100	61.85	XF93>Du
DEL	Du_17genomes_DEL_2377	Chr11	4730135	4731852	XF93CNV002723	4730135	4731852	100	100	XF93<Du
DEL	Du_17genomes_DEL_2681	Chr11	4748533	4749284	XF93CNV002724	4746500	4751250	100	15.83	XF93>Du
DEL	Du_17genomes_DEL_2374	Chr11	4798297	4799040	XF93CNV002731	4797901	4799000	94.62	64	XF93>Du
DEL	Du_17genomes_DEL_2542	Chr11	4834184	4837218	XF93CNV002732	4833801	4837218	100	88.79	XF93>Du
DEL	Du_17genomes_DEL_2123	Chr11	4864200	4866106	XF93CNV002734	4864133	4866098	99.58	96.59	XF93>Du
DEL	Du_17genomes_DEL_2501	Chr11	4873368	4874709	XF93CNV002735	4873367	4874720	100	99.11	XF93>Du
DEL	Du_17genomes_DEL_2786	Chr11	4885766	4887010	XF93CNV002736	4885765	4887010	100	99.92	XF93>Du
DEL	Du_17genomes_DEL_2130	Chr11	4909777	4910687	XF93CNV002737	4908750	4910750	100	45.55	XF93>Du
DEL	Du_17genomes_DEL_2078	Chr11	4908812	4909443	XF93CNV002737	4908750	4910750	100	31.6	XF93>Du
DEL	Du_17genomes_DEL_2488	Chr11	4916449	4918106	XF93CNV002738	4916401	4918106	100	97.19	XF93>Du
DEL	Du_17genomes_DEL_2410	Chr11	4934394	4934971	XF93CNV002740	4933750	4935000	100	46.24	XF93>Du
DEL	Du_17genomes_DEL_2162	Chr11	5057324	5058053	XF93CNV002751	5057000	5058750	100	41.71	XF93>Du
DEL	Du_17genomes_DEL_2693	Chr11	5058295	5059846	XF93CNV002751	5057000	5058750	29.38	26.06	Overlap
DEL	Du_17genomes_DEL_2162	Chr11	5057324	5058053	XF93CNV002752	5057500	5059750	75.89	24.62	Overlap
DEL	Du_17genomes_DEL_2693	Chr11	5058295	5059846	XF93CNV002752	5057500	5059750	93.81	64.71	XF93>Du
DEL	Du_17genomes_DEL_2083	Chr11	5076431	5077438	XF93CNV002757	5067500	5078750	100	8.96	XF93>Du
DEL	Du_17genomes_DEL_2263	Chr11	5077896	5078823	XF93CNV002757	5067500	5078750	92.13	7.6	XF93>Du
DEL	Du_17genomes_DEL_2406	Chr11	5085924	5086643	XF93CNV002758	5085601	5086700	100	65.45	XF93>Du
DEL	Du_17genomes_DEL_2481	Chr11	5096436	5098299	XF93CNV002759	5096401	5098300	100	98.11	XF93>Du
DEL	Du_17genomes_DEL_2622	Chr11	5117286	5121695	XF93CNV002761	5115750	5121750	100	73.5	XF93>Du
DEL	Du_17genomes_DEL_2622	Chr11	5117286	5121695	XF93CNV002762	5117101	5121800	100	93.83	XF93>Du
DEL	Du_17genomes_DEL_2018	Chr11	5156791	5162312	XF93CNV002765	5156501	5162500	100	92.03	XF93>Du
DEL	Du_17genomes_DEL_2696	Chr11	5322370	5323339	XF93CNV002766	5169901	5337687	100	0.58	XF93>Du
DEL	Du_17genomes_DEL_1951	Chr11	5198567	5199623	XF93CNV002766	5169901	5337687	100	0.63	XF93>Du
DEL	Du_17genomes_DEL_1849	Chr11	5253125	5325237	XF93CNV002766	5169901	5337687	100	42.98	XF93>Du
DEL	Du_17genomes_DEL_2050	Chr11	5196541	5323338	XF93CNV002766	5169901	5337687	100	75.57	XF93>Du
DEL	Du_17genomes_DEL_2605	Chr11	5206041	5282675	XF93CNV002766	5169901	5337687	100	45.67	XF93>Du
DEL	Du_17genomes_DEL_1870	Chr11	5183879	5188481	XF93CNV002766	5169901	5337687	100	2.74	XF93>Du
DEL	Du_17genomes_DEL_2811	Chr11	5327833	5329095	XF93CNV002766	5169901	5337687	100	0.75	XF93>Du
DEL	Du_17genomes_DEL_2229	Chr11	5240836	5241465	XF93CNV002766	5169901	5337687	100	0.38	XF93>Du
DEL	Du_17genomes_DEL_2485	Chr11	5259128	5260957	XF93CNV002766	5169901	5337687	100	1.09	XF93>Du
DEL	Du_17genomes_DEL_2209	Chr11	5177536	5194489	XF93CNV002766	5169901	5337687	100	10.1	XF93>Du
DEL	Du_17genomes_DEL_2407	Chr11	5493630	5494963	XF93CNV002769	5493601	5494963	100	97.87	XF93>Du
DEL	Du_17genomes_DEL_1855	Chr11	5536006	5537433	XF93CNV002773	5535901	5537434	100	93.09	XF93>Du
DEL	Du_17genomes_DEL_2582	Chr11	5572966	5580034	XF93CNV002775	5572901	5580200	100	96.84	XF93>Du
DEL	Du_17genomes_DEL_2060	Chr11	5728088	5733349	XF93CNV002780	5718932	5733278	98.65	36.18	XF93>Du
DEL	Du_17genomes_DEL_2060	Chr11	5728088	5733349	XF93CNV002781	5723750	5733279	98.67	54.48	XF93>Du
DEL	Du_17genomes_DEL_2060	Chr11	5728088	5733349	XF93CNV002782	5723750	5735000	100	46.77	XF93>Du
DEL	Du_17genomes_DEL_2262	Chr11	5762343	5766819	XF93CNV002783	5761750	5766822	100	88.25	XF93>Du
DEL	Du_17genomes_DEL_2009	Chr11	5770194	5772203	XF93CNV002784	5770250	5772250	97.21	97.7	XF93<Du
DEL	Du_17genomes_DEL_2009	Chr11	5770194	5772203	XF93CNV002785	5770250	5773500	97.21	60.12	XF93>Du
DEL	Du_17genomes_DEL_1954	Chr11	5810577	5811341	XF93CNV002794	5799250	5823076	100	3.21	XF93>Du
DEL	Du_17genomes_DEL_2070	Chr11	5850118	5851025	XF93CNV002796	5848500	5852000	100	25.94	XF93>Du
DEL	Du_17genomes_DEL_2669	Chr11	5932267	5932842	XF93CNV002799	5926500	5932750	84.03	7.74	Overlap
DEL	Du_17genomes_DEL_2683	Chr11	5927023	5927708	XF93CNV002799	5926500	5932750	100	10.98	XF93>Du
DEL	Du_17genomes_DEL_2669	Chr11	5932267	5932842	XF93CNV002800	5926500	5934500	100	7.2	XF93>Du
DEL	Du_17genomes_DEL_2683	Chr11	5927023	5927708	XF93CNV002800	5926500	5934500	100	8.57	XF93>Du
DEL	Du_17genomes_DEL_2669	Chr11	5932267	5932842	XF93CNV002801	5926500	5945000	100	3.11	XF93>Du
DEL	Du_17genomes_DEL_2683	Chr11	5927023	5927708	XF93CNV002801	5926500	5945000	100	3.71	XF93>Du
DEL	Du_17genomes_DEL_2703	Chr11	5944677	5971071	XF93CNV002801	5926500	5945000	1.23	1.75	Overlap
DEL	Du_17genomes_DEL_2813	Chr11	5939711	5940519	XF93CNV002801	5926500	5945000	100	4.37	XF93>Du
DEL	Du_17genomes_DEL_2669	Chr11	5932267	5932842	XF93CNV002802	5926500	5947000	100	2.81	XF93>Du
DEL	Du_17genomes_DEL_2683	Chr11	5927023	5927708	XF93CNV002802	5926500	5947000	100	3.35	XF93>Du
DEL	Du_17genomes_DEL_2703	Chr11	5944677	5971071	XF93CNV002802	5926500	5947000	8.8	11.34	Overlap
DEL	Du_17genomes_DEL_2813	Chr11	5939711	5940519	XF93CNV002802	5926500	5947000	100	3.95	XF93>Du
DEL	Du_17genomes_DEL_2634	Chr11	5945785	5946594	XF93CNV002802	5926500	5947000	100	3.95	XF93>Du
DEL	Du_17genomes_DEL_2669	Chr11	5932267	5932842	XF93CNV002803	5926500	5950000	100	2.45	XF93>Du
DEL	Du_17genomes_DEL_2683	Chr11	5927023	5927708	XF93CNV002803	5926500	5950000	100	2.92	XF93>Du
DEL	Du_17genomes_DEL_2703	Chr11	5944677	5971071	XF93CNV002803	5926500	5950000	20.17	22.66	Overlap
DEL	Du_17genomes_DEL_2813	Chr11	5939711	5940519	XF93CNV002803	5926500	5950000	100	3.44	XF93>Du
DEL	Du_17genomes_DEL_2634	Chr11	5945785	5946594	XF93CNV002803	5926500	5950000	100	3.45	XF93>Du
DEL	Du_17genomes_DEL_2669	Chr11	5932267	5932842	XF93CNV002804	5926500	5970250	100	1.32	XF93>Du
DEL	Du_17genomes_DEL_2604	Chr11	5962995	5974294	XF93CNV002804	5926500	5970250	64.21	16.59	Overlap
DEL	Du_17genomes_DEL_2683	Chr11	5927023	5927708	XF93CNV002804	5926500	5970250	100	1.57	XF93>Du
DEL	Du_17genomes_DEL_2703	Chr11	5944677	5971071	XF93CNV002804	5926500	5970250	96.89	58.45	XF93>Du
DEL	Du_17genomes_DEL_2813	Chr11	5939711	5940519	XF93CNV002804	5926500	5970250	100	1.85	XF93>Du
DEL	Du_17genomes_DEL_2634	Chr11	5945785	5946594	XF93CNV002804	5926500	5970250	100	1.85	XF93>Du
DEL	Du_17genomes_DEL_2669	Chr11	5932267	5932842	XF93CNV002805	5926500	5972000	100	1.27	XF93>Du
DEL	Du_17genomes_DEL_2604	Chr11	5962995	5974294	XF93CNV002805	5926500	5972000	79.7	19.79	Overlap
DEL	Du_17genomes_DEL_2683	Chr11	5927023	5927708	XF93CNV002805	5926500	5972000	100	1.51	XF93>Du
DEL	Du_17genomes_DEL_2703	Chr11	5944677	5971071	XF93CNV002805	5926500	5972000	100	58.01	XF93>Du
DEL	Du_17genomes_DEL_2813	Chr11	5939711	5940519	XF93CNV002805	5926500	5972000	100	1.78	XF93>Du
DEL	Du_17genomes_DEL_2634	Chr11	5945785	5946594	XF93CNV002805	5926500	5972000	100	1.78	XF93>Du
DEL	Du_17genomes_DEL_2669	Chr11	5932267	5932842	XF93CNV002806	5926500	5974250	100	1.21	XF93>Du
DEL	Du_17genomes_DEL_2604	Chr11	5962995	5974294	XF93CNV002806	5926500	5974250	99.61	23.57	XF93>Du
DEL	Du_17genomes_DEL_2683	Chr11	5927023	5927708	XF93CNV002806	5926500	5974250	100	1.44	XF93>Du
DEL	Du_17genomes_DEL_2703	Chr11	5944677	5971071	XF93CNV002806	5926500	5974250	100	55.28	XF93>Du
DEL	Du_17genomes_DEL_2813	Chr11	5939711	5940519	XF93CNV002806	5926500	5974250	100	1.69	XF93>Du
DEL	Du_17genomes_DEL_2634	Chr11	5945785	5946594	XF93CNV002806	5926500	5974250	100	1.7	XF93>Du
DEL	Du_17genomes_DEL_2604	Chr11	5962995	5974294	XF93CNV002807	5973750	5980250	4.82	8.38	Overlap
DEL	Du_17genomes_DEL_2269	Chr11	6026822	6030094	XF93CNV002814	6026750	6030094	100	97.85	XF93>Du
DEL	Du_17genomes_DEL_2052	Chr11	6043236	6058887	XF93CNV002815	6042701	6059000	100	96.02	XF93>Du
DEL	Du_17genomes_DEL_2138	Chr11	6128541	6135253	XF93CNV002820	6128500	6135253	100	99.39	XF93>Du
DEL	Du_17genomes_DEL_2657	Chr11	6148037	6148956	XF93CNV002821	6147745	6148947	99.02	75.73	XF93>Du
DEL	Du_17genomes_DEL_2487	Chr11	6159028	6185671	XF93CNV002823	6169401	6172406	11.28	100	XF93<Du
DEL	Du_17genomes_DEL_2487	Chr11	6159028	6185671	XF93CNV002824	6173601	6186100	45.3	96.57	XF93<Du
DEL	Du_17genomes_DEL_2109	Chr11	6173662	6185573	XF93CNV002824	6173601	6186100	100	95.3	XF93>Du
DEL	Du_17genomes_DEL_2006	Chr11	6242499	6244409	XF93CNV002826	6242499	6245000	100	76.38	XF93>Du
DEL	Du_17genomes_DEL_2761	Chr11	6302690	6306556	XF93CNV002828	6302689	6306561	100	99.85	XF93>Du
DEL	Du_17genomes_DEL_2247	Chr11	6390373	6391304	XF93CNV002829	6390500	6391750	86.37	64.4	Overlap
DEL	Du_17genomes_DEL_2001	Chr11	6412579	6465780	XF93CNV002831	6409500	6417500	9.25	61.52	Overlap
DEL	Du_17genomes_DEL_2001	Chr11	6412579	6465780	XF93CNV002832	6411000	6431500	35.57	92.3	XF93<Du
DEL	Du_17genomes_DEL_2001	Chr11	6412579	6465780	XF93CNV002833	6412500	6465750	99.94	99.85	XF93>Du
DEL	Du_17genomes_DEL_2496	Chr11	6498925	6502299	XF93CNV002834	6498701	6502264	98.96	93.71	XF93>Du
DEL	Du_17genomes_DEL_1867	Chr11	6513264	6514216	XF93CNV002835	6511250	6514500	100	29.32	XF93>Du
DEL	Du_17genomes_DEL_2335	Chr11	6511343	6512051	XF93CNV002835	6511250	6514500	100	21.82	XF93>Du
DEL	Du_17genomes_DEL_2589	Chr11	6525549	6530335	XF93CNV002836	6525500	6530750	100	91.18	XF93>Du
DEL	Du_17genomes_DEL_2800	Chr11	6582167	6582721	XF93CNV002838	6580500	6601500	100	2.64	XF93>Du
DEL	Du_17genomes_DEL_2046	Chr11	6605698	6638411	XF93CNV002839	6603750	6631500	78.87	92.98	XF93<Du
DEL	Du_17genomes_DEL_2103	Chr11	6604016	6605118	XF93CNV002839	6603750	6631500	100	3.97	XF93>Du
DEL	Du_17genomes_DEL_2046	Chr11	6605698	6638411	XF93CNV002840	6605250	6638461	100	98.5	XF93>Du
DEL	Du_17genomes_DEL_1882	Chr11	6636579	6637269	XF93CNV002840	6605250	6638461	100	2.08	XF93>Du
DEL	Du_17genomes_DEL_2046	Chr11	6605698	6638411	XF93CNV002841	6605250	6645250	100	81.78	XF93>Du
DEL	Du_17genomes_DEL_1882	Chr11	6636579	6637269	XF93CNV002841	6605250	6645250	100	1.73	XF93>Du
DEL	Du_17genomes_DEL_2200	Chr11	6893091	6896308	XF93CNV002842	6605250	6898323	100	1.1	XF93>Du
DEL	Du_17genomes_DEL_2180	Chr11	6674432	6675047	XF93CNV002842	6605250	6898323	100	0.21	XF93>Du
DEL	Du_17genomes_DEL_2046	Chr11	6605698	6638411	XF93CNV002842	6605250	6898323	100	11.16	XF93>Du
DEL	Du_17genomes_DEL_1863	Chr11	6647876	6648387	XF93CNV002842	6605250	6898323	100	0.17	XF93>Du
DEL	Du_17genomes_DEL_1904	Chr11	6680297	6680974	XF93CNV002842	6605250	6898323	100	0.23	XF93>Du
DEL	Du_17genomes_DEL_2112	Chr11	6660399	6661118	XF93CNV002842	6605250	6898323	100	0.25	XF93>Du
DEL	Du_17genomes_DEL_2170	Chr11	6873060	6875757	XF93CNV002842	6605250	6898323	100	0.92	XF93>Du
DEL	Du_17genomes_DEL_2695	Chr11	6668497	6669058	XF93CNV002842	6605250	6898323	100	0.19	XF93>Du
DEL	Du_17genomes_DEL_2445	Chr11	6681609	6689094	XF93CNV002842	6605250	6898323	100	2.55	XF93>Du
DEL	Du_17genomes_DEL_1882	Chr11	6636579	6637269	XF93CNV002842	6605250	6898323	100	0.24	XF93>Du
DEL	Du_17genomes_DEL_2579	Chr11	6668443	6669082	XF93CNV002842	6605250	6898323	100	0.22	XF93>Du
DEL	Du_17genomes_DEL_2187	Chr11	6913565	6914985	XF93CNV002844	6913401	6915000	100	88.81	XF93>Du
DEL	Du_17genomes_DEL_1969	Chr11	6916756	6917428	XF93CNV002845	6916500	6917500	100	67.3	XF93>Du
DEL	Du_17genomes_DEL_2195	Chr11	6927758	6931248	XF93CNV002847	6927250	6932750	100	63.47	XF93>Du
DEL	Du_17genomes_DEL_2197	Chr11	6935221	6936680	XF93CNV002848	6935201	6944200	100	16.22	XF93>Du
DEL	Du_17genomes_DEL_1920	Chr11	6937792	6939476	XF93CNV002848	6935201	6944200	100	18.72	XF93>Du
DEL	Du_17genomes_DEL_2177	Chr11	6940145	6940917	XF93CNV002848	6935201	6944200	100	8.59	XF93>Du
DEL	Du_17genomes_DEL_2232	Chr11	6935221	6944243	XF93CNV002848	6935201	6944200	99.52	99.78	XF93<Du
DEL	Du_17genomes_DEL_1920	Chr11	6937792	6939476	XF93CNV002849	6936770	6944250	100	22.52	XF93>Du
DEL	Du_17genomes_DEL_2177	Chr11	6940145	6940917	XF93CNV002849	6936770	6944250	100	10.33	XF93>Du
DEL	Du_17genomes_DEL_2232	Chr11	6935221	6944243	XF93CNV002849	6936770	6944250	82.83	99.91	XF93<Du
DEL	Du_17genomes_DEL_1925	Chr11	6945407	6945929	XF93CNV002850	6944500	6946000	100	34.87	XF93>Du
DEL	Du_17genomes_DEL_2203	Chr11	6981282	6999201	XF93CNV002854	6981001	6999300	100	97.92	XF93>Du
DEL	Du_17genomes_DEL_2203	Chr11	6981282	6999201	XF93CNV002855	6998000	6999500	6.71	80.13	Overlap
DEL	Du_17genomes_DEL_2503	Chr11	7019640	7022637	XF93CNV002858	7019601	7022642	100	98.55	XF93>Du
DEL	Du_17genomes_DEL_2216	Chr11	7026478	7035148	XF93CNV002859	7025801	7035400	100	90.32	XF93>Du
DEL	Du_17genomes_DEL_1948	Chr11	7041219	7048372	XF93CNV002860	7040501	7048400	100	90.56	XF93>Du
DEL	Du_17genomes_DEL_2186	Chr11	7073727	7078490	XF93CNV002861	7073401	7078500	100	93.41	XF93>Du
DEL	Du_17genomes_DEL_2174	Chr11	7132556	7143219	XF93CNV002862	7132001	7143230	100	94.96	XF93>Du
DEL	Du_17genomes_DEL_2198	Chr11	7147615	7158246	XF93CNV002863	7146750	7152250	43.6	84.29	Overlap
DEL	Du_17genomes_DEL_2332	Chr11	7205256	7206348	XF93CNV002866	7205250	7206348	100	99.45	XF93>Du
DEL	Du_17genomes_DEL_2328	Chr11	7264256	7265684	XF93CNV002868	7264201	7265700	100	95.27	XF93>Du
DEL	Du_17genomes_DEL_2328	Chr11	7264256	7265684	XF93CNV002869	7264250	7266750	100	57.16	XF93>Du
DEL	Du_17genomes_DEL_1947	Chr11	7334283	7335412	XF93CNV002876	7334250	7335500	100	90.4	XF93>Du
DEL	Du_17genomes_DEL_1869	Chr11	7337997	7346859	XF93CNV002877	7336250	7346750	98.77	83.37	XF93>Du
DEL	Du_17genomes_DEL_2019	Chr11	7336372	7337461	XF93CNV002877	7336250	7346750	100	10.38	XF93>Du
DEL	Du_17genomes_DEL_2808	Chr11	7339212	7339974	XF93CNV002877	7336250	7346750	100	7.27	XF93>Du
DEL	Du_17genomes_DEL_2289	Chr11	7360445	7428184	XF93CNV002878	7358230	7418887	86.28	96.35	XF93<Du
DEL	Du_17genomes_DEL_2383	Chr11	7369778	7418887	XF93CNV002878	7358230	7418887	100	80.96	XF93>Du
DEL	Du_17genomes_DEL_2467	Chr11	7406677	7407223	XF93CNV002878	7358230	7418887	100	0.9	XF93>Du
DEL	Du_17genomes_DEL_2096	Chr11	7403171	7404403	XF93CNV002878	7358230	7418887	100	2.03	XF93>Du
DEL	Du_17genomes_DEL_2483	Chr11	7374096	7384402	XF93CNV002878	7358230	7418887	100	16.99	XF93>Du
DEL	Du_17genomes_DEL_2499	Chr11	7385807	7388952	XF93CNV002878	7358230	7418887	100	5.19	XF93>Du
DEL	Du_17genomes_DEL_2289	Chr11	7360445	7428184	XF93CNV002879	7360401	7429250	100	98.39	XF93>Du
DEL	Du_17genomes_DEL_2383	Chr11	7369778	7418887	XF93CNV002879	7360401	7429250	100	71.33	XF93>Du
DEL	Du_17genomes_DEL_2752	Chr11	7420666	7434641	XF93CNV002879	7360401	7429250	61.43	12.47	Overlap
DEL	Du_17genomes_DEL_2467	Chr11	7406677	7407223	XF93CNV002879	7360401	7429250	100	0.79	XF93>Du
DEL	Du_17genomes_DEL_2096	Chr11	7403171	7404403	XF93CNV002879	7360401	7429250	100	1.79	XF93>Du
DEL	Du_17genomes_DEL_2483	Chr11	7374096	7384402	XF93CNV002879	7360401	7429250	100	14.97	XF93>Du
DEL	Du_17genomes_DEL_2499	Chr11	7385807	7388952	XF93CNV002879	7360401	7429250	100	4.57	XF93>Du
DEL	Du_17genomes_DEL_2108	Chr11	7428159	7433134	XF93CNV002879	7360401	7429250	21.95	1.59	Overlap
DEL	Du_17genomes_DEL_2289	Chr11	7360445	7428184	XF93CNV002880	7420301	7434711	11.64	54.71	Overlap
DEL	Du_17genomes_DEL_2752	Chr11	7420666	7434641	XF93CNV002880	7420301	7434711	100	96.98	XF93>Du
DEL	Du_17genomes_DEL_2108	Chr11	7428159	7433134	XF93CNV002880	7420301	7434711	100	34.53	XF93>Du
DEL	Du_17genomes_DEL_2339	Chr11	7462686	7463405	XF93CNV002881	7462750	7471742	91.11	7.29	XF93>Du
DEL	Du_17genomes_DEL_2206	Chr11	7490895	7493568	XF93CNV002884	7489750	7493600	100	69.44	XF93>Du
DEL	Du_17genomes_DEL_2206	Chr11	7490895	7493568	XF93CNV002885	7490894	7493700	100	95.26	XF93>Du
DEL	Du_17genomes_DEL_2164	Chr11	7577531	7583062	XF93CNV002888	7576801	7583100	100	87.81	XF93>Du
DEL	Du_17genomes_DEL_2315	Chr11	7837522	7839993	XF93CNV002890	7837301	7840200	100	85.24	XF93>Du
DEL	Du_17genomes_DEL_2749	Chr11	7858497	7860346	XF93CNV002894	7858496	7860348	100	99.84	XF93>Du
DEL	Du_17genomes_DEL_2541	Chr11	7919886	7921301	XF93CNV002895	7919801	7921315	100	93.47	XF93>Du
DEL	Du_17genomes_DEL_1861	Chr11	8000323	8003864	XF93CNV002900	7989750	8001750	40.32	11.9	Overlap
DEL	Du_17genomes_DEL_2321	Chr11	8001202	8001879	XF93CNV002900	7989750	8001750	80.97	4.58	Overlap
DEL	Du_17genomes_DEL_1861	Chr11	8000323	8003864	XF93CNV002901	7996174	8003875	100	45.99	XF93>Du
DEL	Du_17genomes_DEL_2321	Chr11	8001202	8001879	XF93CNV002901	7996174	8003875	100	8.8	XF93>Du
DEL	Du_17genomes_DEL_1861	Chr11	8000323	8003864	XF93CNV002902	8000250	8004000	100	94.45	XF93>Du
DEL	Du_17genomes_DEL_2321	Chr11	8001202	8001879	XF93CNV002902	8000250	8004000	100	18.08	XF93>Du
DEL	Du_17genomes_DEL_2133	Chr11	8106514	8158504	XF93CNV002907	8105500	8158504	100	98.09	XF93>Du
DEL	Du_17genomes_DEL_2133	Chr11	8106514	8158504	XF93CNV002908	8106501	8158505	100	99.97	XF93>Du
DEL	Du_17genomes_DEL_2133	Chr11	8106514	8158504	XF93CNV002909	8106512	8159750	100	97.66	XF93>Du
DEL	Du_17genomes_DEL_2133	Chr11	8106514	8158504	XF93CNV002910	8152500	8160250	11.55	77.48	Overlap
DEL	Du_17genomes_DEL_1977	Chr11	8170628	8180615	XF93CNV002911	8170001	8181000	100	90.8	XF93>Du
DEL	Du_17genomes_DEL_2122	Chr11	8187500	8190299	XF93CNV002912	8187500	8190304	100	99.82	XF93>Du
DEL	Du_17genomes_DEL_2529	Chr11	8192653	8197908	XF93CNV002913	8192642	8197807	98.08	99.79	XF93<Du
DEL	Du_17genomes_DEL_2547	Chr11	8202707	8216564	XF93CNV002914	8201250	8204000	9.34	47.05	Overlap
DEL	Du_17genomes_DEL_2592	Chr11	8204078	8212514	XF93CNV002915	8202689	8216563	100	60.81	XF93>Du
DEL	Du_17genomes_DEL_2547	Chr11	8202707	8216564	XF93CNV002915	8202689	8216563	99.99	99.87	XF93>Du
DEL	Du_17genomes_DEL_2592	Chr11	8204078	8212514	XF93CNV002916	8202697	8221897	100	43.94	XF93>Du
DEL	Du_17genomes_DEL_2545	Chr11	8216890	8221885	XF93CNV002916	8202697	8221897	100	26.02	XF93>Du
DEL	Du_17genomes_DEL_2547	Chr11	8202707	8216564	XF93CNV002916	8202697	8221897	100	72.17	XF93>Du
DEL	Du_17genomes_DEL_2545	Chr11	8216890	8221885	XF93CNV002917	8215250	8223000	100	64.46	XF93>Du
DEL	Du_17genomes_DEL_2547	Chr11	8202707	8216564	XF93CNV002917	8215250	8223000	9.49	16.97	Overlap
DEL	Du_17genomes_DEL_2478	Chr11	8225478	8237375	XF93CNV002918	8215250	8225750	2.29	2.6	Overlap
DEL	Du_17genomes_DEL_2545	Chr11	8216890	8221885	XF93CNV002918	8215250	8225750	100	47.58	XF93>Du
DEL	Du_17genomes_DEL_2547	Chr11	8202707	8216564	XF93CNV002918	8215250	8225750	9.49	12.52	Overlap
DEL	Du_17genomes_DEL_2478	Chr11	8225478	8237375	XF93CNV002919	8225401	8237400	100	99.15	XF93>Du
DEL	Du_17genomes_DEL_2478	Chr11	8225478	8237375	XF93CNV002920	8233000	8321000	36.78	4.97	Overlap
DEL	Du_17genomes_DEL_2351	Chr11	8303354	8303906	XF93CNV002920	8233000	8321000	100	0.63	XF93>Du
DEL	Du_17genomes_DEL_2005	Chr11	8249994	8267533	XF93CNV002920	8233000	8321000	100	19.93	XF93>Du
DEL	Du_17genomes_DEL_2314	Chr11	8319020	8320005	XF93CNV002920	8233000	8321000	100	1.12	XF93>Du
DEL	Du_17genomes_DEL_2351	Chr11	8303354	8303906	XF93CNV002921	8284250	8331750	100	1.16	XF93>Du
DEL	Du_17genomes_DEL_2314	Chr11	8319020	8320005	XF93CNV002921	8284250	8331750	100	2.08	XF93>Du
DEL	Du_17genomes_DEL_2351	Chr11	8303354	8303906	XF93CNV002922	8300000	8342000	100	1.32	XF93>Du
DEL	Du_17genomes_DEL_2314	Chr11	8319020	8320005	XF93CNV002922	8300000	8342000	100	2.35	XF93>Du
DEL	Du_17genomes_DEL_2146	Chr11	8362800	8366715	XF93CNV002923	8336750	8368500	100	12.33	XF93>Du
DEL	Du_17genomes_DEL_2146	Chr11	8362800	8366715	XF93CNV002924	8360000	8368750	100	44.75	XF93>Du
DEL	Du_17genomes_DEL_2146	Chr11	8362800	8366715	XF93CNV002925	8362750	8372500	100	40.16	XF93>Du
DEL	Du_17genomes_DEL_2056	Chr11	8370983	8372494	XF93CNV002925	8362750	8372500	100	15.51	XF93>Du
DEL	Du_17genomes_DEL_2439	Chr11	8392300	8395472	XF93CNV002926	8392298	8395472	100	99.94	XF93>Du
DEL	Du_17genomes_DEL_2325	Chr11	8407605	8409140	XF93CNV002927	8406500	8409000	90.89	55.84	XF93>Du
DEL	Du_17genomes_DEL_2325	Chr11	8407605	8409140	XF93CNV002928	8407000	8415000	100	19.2	XF93>Du
[truncated: 7,986 more rows]

[truncated: 2 more sheets: Table S13, Table S14]
