# Supplementary material for: A genome-wide survey of copy number variations reveals an asymmetric evolution of duplicated genes in rice
Source: BMC Biol. 2020 Jun 26;18:73. doi: 10.1186/s12915-020-00798-0 (PMC7318451; doi:10.1186/s12915-020-00798-0)
Supplement: Supplementary file 5 — Additional file 5: Table S15. The loci without significant correlation between copy number and expression level. Table S16. The positively correlated loci between copy number and expression level. Table S17. The negatively correlated loci between copy number and expression level. [file 12915_2020_798_MOESM5_ESM.xlsx]

## Sheet: Table S15
Table S15. The loci without significant correlation between copy number and expression level.
LOC_ID	CN_types	CorrCoef	CorrCoef_SQ	P_val	FDR_val	Vst_val	CN_Matrix	TPM_Matrix
ChrSy.fgenesh.gene.25	2-CNs	0.02	0	0.841349	0.923347	0.0174	2	2	2	2	2	2	2	2	2	2	2	1	1	2	1	2	1	1	2	1	1	1	1	2	1	1	1	1	1	1	1	1	1	1	1	1	1	1	1	2	1	1	1
ChrSy.fgenesh.gene.26	2-CNs	0.13	0.016	0.228743	0.476758	0.0101	2	2	2	2	2	2	2	2	2	2	2	1	1	2	1	2	1	1	2	1	2	1	1	2	1	1	1	1	1	1	1	1	1	1	1	1	1	1	1	2	1	2	1
ChrSy.fgenesh.gene.37	2-CNs	-0.04	0.001	0.734387	0.871752	0.0018	2	1	2	1	1	2	1	2	1	2	2	1	1	2	1	1	1	1	2	1	1	2	1	1	1	1	1	1	1	1	1	1	1	2	1	1	1	1	1	1	1	1	1
ChrSy.fgenesh.gene.41	3-CNs	0.2	0.041	0.0568431	0.199026	0.142	1	1	1	1	1	0	1	1	1	1	1	1	1	1	1	1	1	1	1	1	2	1	2	1	0	1	1	0	1	0	0	0	2	1	1	0	1	1	0	0	1	1	1
ChrSy.fgenesh.gene.42	3-CNs	0.2	0.042	0.049704	0.181471	0.1811	1	1	1	1	1	0	1	1	1	1	1	1	1	1	1	1	1	1	1	1	2	2	1	2	1	0	1	1	0	1	0	0	0	1	1	1	0	1	1	0	0	1	1
ChrSy.fgenesh.gene.49	2-CNs	-0.27	0.071	0.00965726	0.0530348	0.0061	2	2	2	2	2	2	2	2	2	2	2	1	2	2	1	2	1	1	2	1	2	2	1	2	1	2	1	1	1	1	1	1	1	1	1	1	1	1	1	1	1	1	1
ChrUn.fgenesh.gene.1	3-CNs	0.18	0.032	0.0866637	0.264888	0.1314	1	1	1	1	2	1	1	1	1	1	1	3	1	2	2	1	1	1	1	1	2	3	1	1	1	1	1	1	1	1	1	1	1	1	3	1	1	1	1	1	1	2	1
ChrUn.fgenesh.gene.24	4-CNs	0.08	0.006	0.490825	0.722186	0.2363	2	2	2	2	1	1	1	1	2	1	2	1	0	2	1	3	0	1	1	1	1	2	1	1	1	1	1	1	1	2	1	1	0	1	1	1	2	1	1	3	2	1	0
ChrUn.fgenesh.gene.96	2-CNs	-0.01	0	0.9529	0.976522	0.1295	1	1	1	1	1	1	1	1	1	1	1	1	5	1	1	1	1	1	5	1	1	1	1	1	1	1	1	1	1	1	1	1	1	1	1	1	1	1	1	1	1	1	1
LOC_Os01g01484	2-CNs	0.1	0.01	0.332875	0.586241	0.0142	1	1	1	1	1	1	1	1	1	1	1	1	1	1	1	1	1	1	1	1	1	2	1	1	1	1	1	1	1	1	1	1	1	1	1	2	1	1	1	1	1	1	1
LOC_Os01g01590	2-CNs	0.06	0.003	0.598131	0.790835	0.0206	1	1	1	1	1	1	1	1	1	1	1	1	1	1	1	1	1	1	1	1	1	1	1	1	1	1	1	1	1	1	1	1	1	1	1	1	1	1	1	1	1	2	1
LOC_Os01g01870	3-CNs	0	0	0.991251	0.994633	0.0352	2	3	2	3	3	1	1	1	2	1	1	1	1	1	1	1	1	1	1	1	1	1	1	1	1	1	1	1	1	1	1	1	1	1	1	1	3	1	2	1	1	1	2
LOC_Os01g01890	4-CNs	-0.01	0	0.937528	0.966746	0.2169	2	3	2	3	3	3	3	1	2	4	3	3	1	3	4	2	1	4	1	1	1	1	3	2	3	1	4	4	3	4	3	2	1	3	4	3	2	2	2	1	1	2	1
LOC_Os01g01910	2-CNs	-0.02	0	0.886242	0.94592	0.0461	1	2	1	2	1	1	1	1	1	1	2	1	1	1	1	1	1	1	1	1	1	1	1	1	1	1	1	1	1	1	1	1	1	1	1	1	1	1	1	1	1	1	1
LOC_Os01g01920	2-CNs	-0.09	0.008	0.404287	0.644091	0.0194	1	2	1	1	1	1	1	1	1	1	2	1	1	1	1	1	1	1	1	1	1	1	1	1	1	1	1	1	1	1	1	1	1	1	1	1	1	1	1	1	1	1	1
LOC_Os01g01950	3-CNs	-0.26	0.068	0.0124157	0.0651066	0.0162	1	1	1	2	1	1	1	1	2	1	1	2	1	1	1	1	1	2	2	1	2	1	1	1	1	1	1	1	1	1	1	1	1	1	1	1	3	1	2	1	2	1	2
LOC_Os01g01960	3-CNs	-0.03	0.001	0.790809	0.902272	0.0188	1	1	1	2	1	1	1	1	2	1	1	2	1	1	1	1	1	2	2	1	2	1	1	1	1	1	1	1	1	1	1	1	1	1	1	1	1	3	1	2	1	2	1
LOC_Os01g01970	3-CNs	-0.17	0.03	0.116173	0.316368	0.0301	1	1	1	2	1	1	1	2	1	1	2	1	1	1	1	1	2	2	1	2	1	1	1	1	1	1	1	1	1	1	1	1	1	1	3	2	1	2	1	2	1	2	3
LOC_Os01g02020	2-CNs	-0.11	0.013	0.286026	0.541229	0.0001	1	1	1	1	1	1	1	1	1	1	1	1	2	1	1	1	1	1	1	1	1	1	1	1	1	1	1	1	1	1	1	1	1	1	1	1	1	1	2	1	1	1	1
LOC_Os01g02560	3-CNs	-0.04	0.001	0.719964	0.860204	0.0033	1	1	2	1	1	1	1	1	1	1	1	1	1	1	1	1	2	1	1	1	0	1	0	0	1	1	1	1	1	1	1	1	1	1	1	1	1	2	0	1	1	1	1
LOC_Os01g02600	2-CNs	0.24	0.058	0.0213407	0.0989298	0.0194	1	1	1	1	1	1	1	1	1	1	1	1	1	1	1	1	1	1	1	1	1	1	1	1	1	1	1	1	2	1	1	1	1	1	2	1	1	1	1	1	1	1	1
LOC_Os01g02700	2-CNs	-0.08	0.007	0.421097	0.656308	0.0189	1	1	1	1	1	1	1	1	1	1	1	1	1	1	1	1	1	1	1	2	1	1	1	1	1	1	1	1	1	1	1	1	1	1	1	1	1	1	1	1	1	1	1
LOC_Os01g02710	2-CNs	0.13	0.016	0.231013	0.477994	0.0101	1	1	1	1	1	2	2	2	1	1	1	2	1	2	1	1	2	1	2	1	1	2	1	2	2	1	2	2	1	1	2	1	1	2	1	1	2	1	2	1	1	1	1
LOC_Os01g03080	2-CNs	-0.15	0.022	0.15548	0.383476	0.0001	2	1	1	1	1	1	1	1	1	1	1	1	1	1	1	1	1	1	1	1	1	1	1	1	1	1	1	1	1	1	1	1	1	1	1	1	1	1	1	1	1	1	1
LOC_Os01g03090	2-CNs	-0.16	0.026	0.123141	0.326935	0.0001	2	1	1	1	1	1	1	1	1	1	1	1	1	1	1	1	1	1	1	1	1	1	1	1	1	1	1	1	1	1	1	1	1	1	1	1	1	1	1	1	1	1	1
LOC_Os01g03100	2-CNs	0.02	0.001	0.815325	0.909695	0.0001	2	1	1	1	1	1	1	1	1	1	1	1	1	1	1	1	1	1	1	1	1	1	1	1	1	1	1	1	1	1	1	1	1	1	1	1	1	1	1	1	1	1	1
LOC_Os01g03360	2-CNs	-0.25	0.06	0.0184181	0.0878427	0.0023	1	1	1	1	1	1	1	1	1	1	2	1	1	1	1	1	1	1	1	1	1	1	1	1	1	1	2	1	1	1	1	1	1	1	1	1	1	1	1	1	1	1	1
LOC_Os01g03810	2-CNs	0.06	0.004	0.572821	0.777169	0.0001	1	1	1	1	1	1	1	1	1	1	1	1	1	1	1	2	1	1	1	1	1	1	1	1	1	1	1	1	1	1	1	1	1	1	1	1	1	1	1	1	1	1	1
LOC_Os01g04250	2-CNs	-0.08	0.006	0.465211	0.697996	0.0817	1	1	1	1	1	1	1	1	1	1	1	1	1	1	1	1	1	1	1	1	1	1	1	1	1	1	1	1	1	1	1	1	1	1	1	1	1	1	1	1	1	1	1
LOC_Os01g05090	2-CNs	0.22	0.048	0.0406947	0.155888	0.0796	1	1	1	1	1	2	1	1	1	1	1	1	1	1	1	1	1	1	1	1	1	1	1	2	1	1	1	1	1	1	1	1	1	1	1	1	1	1	1	1	1	1	2
LOC_Os01g05289	3-CNs	0.22	0.048	0.0398999	0.153963	0.1285	0	1	0	0	0	0	0	0	0	0	0	1	0	0	0	0	2	0	0	2	0	0	0	0	0	0	0	0	0	0	0	0	2	0	0	0	0	0	0	0	0	0	0
LOC_Os01g05850	3-CNs	-0.04	0.002	0.676588	0.835321	0.0005	1	1	1	1	1	1	1	1	1	1	1	1	1	1	2	1	1	2	1	1	2	1	1	1	1	1	1	1	1	1	1	1	1	1	1	4	1	1	1	2	1	1	1
LOC_Os01g07480	2-CNs	-0.05	0.002	0.662487	0.828343	0.006	1	1	1	1	1	1	1	1	1	1	1	1	2	1	1	1	1	1	1	1	1	1	1	1	1	1	1	1	2	1	1	1	1	1	1	1	1	1	1	2	1	1	1
LOC_Os01g07490	3-CNs	-0.23	0.051	0.0300461	0.127205	0.1796	2	2	2	2	2	2	1	2	2	2	2	2	1	2	1	2	3	2	2	2	2	1	2	1	2	2	2	3	2	2	2	2	3	2	2	2	1	2	1	2	1	2	1
LOC_Os01g07500	2-CNs	-0.21	0.045	0.0424315	0.160911	0.1191	2	2	2	2	2	2	1	2	2	2	2	2	1	2	1	2	1	1	2	1	2	1	2	1	2	2	2	1	2	2	2	2	2	2	2	1	2	1	1	1	2	1	1
LOC_Os01g07520	2-CNs	-0.12	0.014	0.26268	0.519666	0.0039	1	1	1	1	1	2	1	1	1	1	1	1	1	1	1	1	1	1	2	1	1	1	1	1	1	1	1	1	1	1	1	1	1	1	1	1	1	1	1	1	1	1	1
LOC_Os01g08350	2-CNs	-0.03	0.001	0.7869	0.89984	0.2468	1	1	1	1	1	1	1	1	1	3	1	1	1	1	1	1	1	1	1	1	3	1	1	1	1	1	1	1	1	1	1	3	1	1	1	1	1	1	1	1	1	3	1
LOC_Os01g09270	2-CNs	-0.21	0.044	0.0438763	0.164738	0.0578	1	1	1	1	2	1	1	1	1	1	1	1	1	1	1	2	1	1	1	1	1	2	1	2	1	1	1	1	2	2	1	2	1	1	1	1	1	1	1	1	1	1	1
LOC_Os01g09300	3-CNs	-0.09	0.009	0.366526	0.615606	0.0105	1	1	3	1	1	2	1	1	1	1	1	1	1	1	1	1	2	1	1	1	1	3	3	1	3	1	1	1	1	1	1	1	2	2	1	1	1	2	1	1	1	1	1
LOC_Os01g09305	2-CNs	-0.12	0.015	0.239046	0.489924	0.0024	1	1	1	1	1	1	1	1	1	1	1	1	1	1	1	1	2	1	1	1	1	1	1	1	1	1	1	1	1	1	1	1	2	1	1	1	1	1	1	1	2	1	1
LOC_Os01g09310	2-CNs	-0.24	0.057	0.0212792	0.0988174	0.0972	2	2	1	2	1	1	2	2	1	2	1	1	1	2	1	2	1	1	1	2	1	1	2	2	2	1	1	1	1	1	1	1	1	2	1	1	2	1	2	1	1	2	2
LOC_Os01g09700	3-CNs	-0.05	0.003	0.638855	0.815686	0.0462	1	1	1	1	1	1	1	1	1	6	1	1	1	1	6	1	1	1	1	1	1	1	1	1	1	1	1	1	1	1	1	1	1	1	1	1	1	4	6	1	1	1	1
LOC_Os01g09730	6-CNs	0.08	0.007	0.421168	0.656308	0.3005	4	5	5	5	6	1	1	5	2	5	6	3	1	2	1	6	1	1	1	1	1	1	2	1	1	2	6	2	2	2	4	6	1	1	1	2	5	2	5	4	6	6	4
LOC_Os01g09740	6-CNs	0.04	0.002	0.670369	0.832302	0.3005	4	5	5	5	6	1	1	5	2	5	6	3	1	2	1	6	1	1	1	1	1	1	2	1	1	2	6	2	2	2	4	6	1	1	1	2	5	2	5	4	6	6	4
LOC_Os01g09750	6-CNs	-0.2	0.042	0.0510013	0.184932	0.2847	4	5	5	5	6	1	1	5	2	5	6	3	1	2	1	1	1	1	1	1	1	1	1	1	2	6	2	2	2	4	6	1	1	1	2	5	2	5	4	6	6	4	1
LOC_Os01g09760	3-CNs	0.16	0.025	0.133933	0.34689	0.0269	1	1	1	1	1	1	1	1	1	1	1	3	1	1	1	1	1	1	1	1	1	1	1	1	1	1	1	1	1	1	1	1	1	1	1	1	1	1	1	4	1	1	4
LOC_Os01g09770	3-CNs	-0.08	0.006	0.459957	0.694131	0.0403	1	1	1	1	1	1	1	1	1	1	1	1	1	1	1	1	1	1	1	1	1	1	1	1	1	1	1	1	1	1	1	1	1	1	1	1	1	4	1	1	4	1	1
LOC_Os01g09990	2-CNs	0.14	0.021	0.171456	0.409237	0.066	1	1	1	1	1	1	1	1	1	1	1	1	1	1	1	1	1	1	1	1	1	1	1	1	1	1	1	1	1	1	1	1	2	1	1	1	1	1	1	1	1	1	1
LOC_Os01g10320	2-CNs	-0.06	0.004	0.550133	0.759972	0.0603	1	1	1	1	1	1	1	1	1	1	1	1	1	1	1	1	1	1	1	1	1	1	1	1	1	1	1	1	1	1	1	1	1	1	1	1	1	1	1	1	1	1	1
LOC_Os01g10670	2-CNs	0.11	0.011	0.31889	0.572273	0.1078	1	1	1	1	1	1	1	1	1	1	1	1	1	1	1	1	1	1	1	1	1	1	1	1	1	1	1	1	1	1	1	1	1	1	1	1	1	1	1	1	1	1	1
LOC_Os01g10690	3-CNs	-0.16	0.027	0.117717	0.319586	0.0616	1	1	1	1	1	1	1	1	3	1	1	1	2	3	2	1	3	1	1	1	2	3	2	1	1	1	3	2	1	1	2	1	3	2	1	1	3	2	2	1	1	2	1
LOC_Os01g10700	5-CNs	-0.03	0.001	0.801988	0.905539	0.0105	1	1	3	1	1	3	3	1	3	3	1	2	3	2	4	3	1	1	2	2	3	2	1	1	2	3	2	2	3	1	2	1	3	2	3	3	2	2	1	1	2	1	1
LOC_Os01g10710	5-CNs	-0.06	0.003	0.599947	0.791234	0.0043	1	1	3	1	1	3	3	1	1	3	1	2	3	2	4	3	1	1	2	2	3	2	1	1	2	3	2	2	3	1	2	1	3	2	3	1	2	2	1	1	2	1	1
LOC_Os01g10790	3-CNs	-0.02	0	0.835112	0.919313	0.0572	2	1	2	2	2	2	2	2	3	1	2	1	1	2	1	2	3	2	2	2	1	2	1	1	1	1	1	2	2	1	1	1	1	2	3	1	1	2	2	2	2	2	2
LOC_Os01g10880	2-CNs	-0.15	0.022	0.160132	0.391024	0.0139	1	1	1	1	1	1	1	1	1	1	1	1	1	1	1	1	1	1	2	1	1	2	1	1	1	2	1	1	1	1	1	1	1	1	1	1	1	1	1	1	1	1	1
LOC_Os01g10890	2-CNs	-0.01	0	0.89612	0.950714	0.0139	1	1	1	1	1	1	1	1	1	1	1	1	1	1	1	1	1	1	2	1	1	2	1	1	1	2	1	1	1	1	1	1	1	1	1	1	1	1	1	1	1	1	1
LOC_Os01g11120	2-CNs	-0.25	0.062	0.0158883	0.0783453	0.1254	1	1	1	1	1	1	1	1	1	1	1	1	1	1	1	1	1	1	2	1	2	2	1	2	1	1	1	1	1	1	1	1	1	2	1	1	1	1	1	1	1	1	1
LOC_Os01g12120	2-CNs	0.13	0.016	0.227986	0.47593	0.0185	1	1	1	1	1	1	1	1	1	1	1	1	1	1	2	1	1	1	1	1	1	1	1	1	1	1	1	1	1	1	1	1	1	1	1	1	1	1	1	1	1	1	1
LOC_Os01g13000	2-CNs	0.17	0.029	0.106857	0.300501	0.2442	1	1	2	1	1	2	2	2	2	2	1	1	1	2	1	1	1	1	1	1	1	2	1	2	2	1	2	1	2	2	1	1	1	1	1	1	2	2	2	1	2	1	1
LOC_Os01g13210	2-CNs	-0.1	0.009	0.361506	0.612224	0.0448	1	1	1	1	1	1	1	1	2	1	1	1	1	1	1	1	1	1	1	1	1	1	1	1	1	1	1	1	1	1	1	1	1	1	1	1	1	2	1	1	2	2	2
LOC_Os01g13260	2-CNs	-0.09	0.008	0.389028	0.634319	0.0005	1	1	1	1	1	2	2	2	1	1	1	2	2	1	1	1	2	1	1	1	1	1	1	1	1	1	1	1	1	1	1	1	2	1	1	1	1	1	1	2	2	1	1
LOC_Os01g14130	2-CNs	-0.16	0.027	0.11848	0.320672	0.0059	1	1	1	2	1	1	1	1	1	1	1	1	1	2	1	1	1	1	1	1	1	1	1	1	1	1	1	2	1	1	1	1	1	1	1	1	1	1	1	1	1	1	1
LOC_Os01g14140	2-CNs	0.02	0	0.86867	0.936954	0.0067	1	1	1	2	1	1	1	1	1	1	1	1	1	2	1	1	1	1	1	1	1	1	1	1	1	1	1	2	1	1	1	1	1	1	1	1	1	1	1	1	1	1	1
LOC_Os01g14550	2-CNs	-0.1	0.01	0.362264	0.612586	0.0035	1	2	1	1	1	1	1	1	1	1	2	1	1	1	1	1	1	1	1	1	1	2	1	2	1	1	1	1	2	1	1	1	1	2	2	1	2	2	1	1	2	2	2
LOC_Os01g14790	2-CNs	-0.07	0.005	0.516657	0.738042	0.0226	1	1	1	2	1	1	1	1	1	1	1	1	1	1	1	1	1	1	1	1	1	2	1	1	1	1	1	1	1	1	1	1	1	1	1	1	1	1	1	1	1	1	1
LOC_Os01g14810	2-CNs	-0.1	0.01	0.334261	0.586975	0.0112	1	1	1	1	2	1	1	1	1	1	1	1	1	1	1	1	1	1	1	1	1	1	1	1	1	1	1	1	1	1	1	1	1	1	1	1	1	1	1	1	1	1	1
LOC_Os01g14820	2-CNs	-0.05	0.003	0.612202	0.800369	0.0107	1	1	1	1	2	1	1	1	1	1	1	1	1	1	1	1	1	1	1	1	1	1	1	1	1	1	1	1	1	1	1	1	1	1	1	1	1	1	1	1	1	1	1
LOC_Os01g14960	2-CNs	0.1	0.009	0.366826	0.615719	0.1141	1	1	2	1	2	2	2	2	2	1	1	1	1	2	1	1	1	1	1	1	1	1	1	1	1	2	1	2	1	2	1	1	1	1	2	1	1	2	2	1	1	1	2
LOC_Os01g14970	2-CNs	0.06	0.003	0.581296	0.782463	0.1369	1	1	2	1	2	2	2	2	2	1	1	1	1	2	1	1	1	1	1	1	1	1	1	1	1	2	1	2	1	2	1	1	1	1	2	1	1	2	2	1	1	1	2
LOC_Os01g14980	2-CNs	0.12	0.013	0.270727	0.52854	0.1185	1	1	2	1	2	2	2	2	2	1	1	1	1	2	1	1	1	1	1	1	1	1	1	1	1	2	1	2	1	2	1	1	1	1	2	1	1	2	2	1	1	1	2
LOC_Os01g14990	2-CNs	0.23	0.052	0.0295207	0.126034	0.0594	1	1	2	1	2	2	2	2	2	1	1	1	1	2	1	1	1	1	1	1	1	1	1	2	1	2	1	2	1	2	1	1	1	1	2	1	1	2	2	1	1	1	2
LOC_Os01g15000	2-CNs	-0.06	0.004	0.551932	0.760919	0.0603	1	1	1	1	1	1	1	1	1	1	1	1	1	1	1	1	1	1	1	1	1	1	2	1	1	1	1	1	1	1	1	1	1	1	1	1	1	1	1	1	1	1	1
LOC_Os01g15010	2-CNs	-0.15	0.023	0.149466	0.375724	0.0603	1	1	1	1	1	1	1	1	1	1	1	1	1	1	1	1	1	1	1	1	1	1	1	2	1	1	1	1	1	1	1	1	1	1	1	1	1	1	1	1	1	1	1
LOC_Os01g15100	2-CNs	0.14	0.019	0.188185	0.431009	0.0039	1	1	1	1	1	1	1	1	1	1	1	1	1	1	1	2	2	1	1	1	2	1	1	1	1	1	1	1	1	1	1	1	1	1	1	1	1	1	1	1	2	1	1
LOC_Os01g15240	3-CNs	0.01	0	0.915292	0.956017	0.0737	1	2	1	2	1	3	3	3	1	1	1	1	2	1	1	1	1	1	1	1	1	1	1	1	1	1	1	1	1	1	1	1	1	1	1	1	1	2	1	1	1	2	1
LOC_Os01g15390	3-CNs	-0.09	0.008	0.401279	0.643359	0.2978	2	2	2	2	2	2	3	2	1	3	1	1	1	2	2	2	1	2	1	2	2	1	1	1	2	2	1	2	2	3	1	2	1	1	1	1	2	2	2	2	1	1	2
LOC_Os01g16250	2-CNs	-0.06	0.003	0.586275	0.786155	0.1254	1	1	1	1	1	1	1	1	1	1	1	1	1	1	1	1	1	1	1	1	1	1	1	1	1	1	1	1	1	1	1	1	1	2	1	1	1	1	1	1	1	1	1
LOC_Os01g16770	6-CNs	-0.01	0	0.916597	0.956017	0.1003	3	4	3	4	5	5	4	4	3	4	5	3	3	4	3	4	3	4	2	4	2	4	3	3	3	4	4	4	4	5	6	4	6	5	4	6	5	6	4	4	4	1	4
LOC_Os01g16890	2-CNs	0.07	0.005	0.492624	0.723192	0.0603	1	1	1	1	1	1	1	1	1	1	1	1	1	1	1	1	1	1	1	1	1	1	1	1	1	1	1	1	1	1	1	1	1	1	1	1	1	1	1	1	1	1	1
LOC_Os01g16900	2-CNs	0.02	0	0.844792	0.925564	0.0606	1	1	1	1	1	1	1	1	1	1	1	1	1	1	1	1	1	1	1	1	1	1	1	1	1	1	1	1	1	1	1	1	1	1	1	1	1	1	1	1	1	1	1
LOC_Os01g16910	2-CNs	0.09	0.007	0.409558	0.647356	0.0606	1	1	1	1	1	1	1	1	1	1	1	1	1	1	1	1	1	1	1	1	1	1	1	1	1	1	1	1	1	1	1	1	1	1	1	1	1	1	1	1	1	1	1
LOC_Os01g17180	2-CNs	0.05	0.002	0.664739	0.830375	0.0479	1	1	2	1	2	2	1	2	1	1	1	1	1	1	1	1	1	2	1	1	1	1	2	1	2	1	2	1	1	2	2	2	2	2	1	2	1	1	1	1	1	2	1
LOC_Os01g17320	3-CNs	-0.11	0.011	0.313258	0.567563	0.0614	1	1	1	1	1	1	1	1	1	1	1	1	1	1	3	1	1	1	1	1	2	1	1	1	1	1	1	1	1	1	1	3	1	1	1	1	1	1	1	1	1	1	1
LOC_Os01g18230	2-CNs	-0.06	0.003	0.584802	0.784705	0.024	1	1	2	1	1	1	1	1	1	1	2	1	1	1	1	1	1	1	1	1	1	1	1	1	1	1	1	1	1	1	1	1	1	1	1	1	1	1	1	2	1	1	2
LOC_Os01g18410	2-CNs	-0.09	0.007	0.417554	0.655166	0.0332	1	2	1	1	1	1	2	1	2	2	1	1	1	2	1	2	2	2	1	1	1	2	1	2	1	1	1	1	1	1	1	2	1	1	1	1	2	1	1	1	1	1	1
LOC_Os01g19320	2-CNs	0.03	0.001	0.77404	0.89276	0.03	1	1	1	1	1	1	1	1	1	1	1	1	1	2	1	1	1	1	1	1	1	1	1	1	1	1	1	1	2	1	1	1	1	1	1	1	1	1	1	1	1	1	1
LOC_Os01g19390	2-CNs	-0.18	0.031	0.0947019	0.277911	0.0808	1	1	1	1	1	1	1	1	1	1	1	1	1	1	1	1	1	2	1	1	2	1	1	1	1	1	1	1	1	1	1	1	2	1	1	1	1	1	1	1	1	1	1
LOC_Os01g19400	2-CNs	-0.19	0.038	0.0635645	0.214611	0.1028	1	1	1	1	1	1	1	1	1	1	1	1	1	1	1	1	1	1	2	1	1	2	1	1	1	1	1	1	1	1	1	1	1	2	1	1	1	1	1	1	1	1	1
LOC_Os01g19410	2-CNs	0.08	0.007	0.426224	0.657754	0.0632	1	1	1	1	1	1	1	1	1	1	1	1	1	1	1	1	1	1	1	1	1	1	1	1	1	1	1	1	1	1	1	1	2	1	1	1	1	1	1	1	1	1	1
LOC_Os01g20710	2-CNs	0.04	0.002	0.710882	0.854156	0.0589	1	2	1	1	2	1	2	1	2	1	1	1	1	2	1	1	1	2	1	1	1	1	1	1	1	1	1	1	1	1	1	1	1	1	1	1	1	1	2	1	1	1	1
LOC_Os01g21240	2-CNs	0.02	0	0.849151	0.926811	0.0022	1	1	1	1	1	1	1	1	1	1	1	1	1	1	1	1	1	1	1	1	1	1	1	1	1	1	1	1	1	2	1	1	1	2	1	1	1	1	1	1	1	1	1
LOC_Os01g21960	2-CNs	0.12	0.014	0.261333	0.5187	0.0139	1	1	1	1	1	1	1	1	1	1	1	1	1	1	1	1	1	1	1	1	1	1	1	1	1	1	1	1	1	1	1	1	1	2	1	1	1	1	2	1	1	1	1
LOC_Os01g21970	2-CNs	-0.06	0.004	0.558498	0.765585	0.0139	1	1	1	1	1	1	1	1	1	1	1	1	1	1	1	1	1	1	1	1	1	1	1	1	1	1	1	1	1	1	1	1	1	1	2	1	1	1	1	2	1	1	1
LOC_Os01g21990	4-CNs	-0.25	0.062	0.018405	0.0878427	0.2681	1	1	1	1	1	1	1	1	1	1	1	2	1	1	1	1	1	3	1	1	1	1	1	1	1	1	1	1	1	1	1	2	1	1	4	1	2	1	1	1	1	1	4
LOC_Os01g22010	9-CNs	0.1	0.01	0.348081	0.601024	0.0024	8	1	1	1	11	1	6	1	2	1	1	10	2	10	6	2	6	1	3	2	1	9	1	9	1	1	1	6	10	6	10	10	6	2	10	6	4	9	2	1	1	4	8
LOC_Os01g22680	2-CNs	0.04	0.002	0.699302	0.846776	0.0189	1	1	1	1	1	1	1	1	1	1	1	1	1	1	1	1	1	1	1	2	1	1	1	1	1	1	1	1	1	1	1	1	1	1	1	1	1	1	1	1	1	1	1
LOC_Os01g22870	2-CNs	0.14	0.021	0.172625	0.410917	0.1097	1	2	1	2	2	2	1	1	2	2	2	1	1	1	2	1	1	1	1	2	1	1	1	1	1	1	2	2	2	2	2	2	2	2	1	2	1	2	2	1	1	1	1
LOC_Os01g22980	2-CNs	-0.16	0.026	0.132575	0.344722	0.019	1	1	1	1	1	2	1	1	1	1	1	1	1	1	1	1	1	1	1	1	1	1	1	2	1	1	2	1	1	1	1	1	1	1	1	1	1	1	1	1	1	1	1
LOC_Os01g22990	2-CNs	0.12	0.014	0.26919	0.527811	0.0189	1	1	1	1	1	1	2	1	1	1	1	1	1	1	1	1	1	1	1	1	1	1	1	1	2	1	1	2	1	1	1	1	1	1	1	1	1	1	1	1	1	1	1
LOC_Os01g24090	2-CNs	-0.19	0.036	0.0714202	0.233106	0.0507	1	1	1	1	1	1	1	1	1	1	1	1	1	1	1	1	2	1	2	1	1	2	1	1	1	1	1	1	1	1	1	1	1	1	1	1	1	1	1	1	1	1	1
LOC_Os01g25320	2-CNs	0.09	0.007	0.416808	0.654839	0.0313	1	1	1	1	1	1	1	2	1	1	1	1	1	1	1	2	1	1	1	1	1	1	1	1	1	2	1	2	1	1	1	1	1	1	1	1	1	1	1	1	1	1	2
LOC_Os01g25500	2-CNs	0.02	0	0.884609	0.945321	0.0332	2	2	1	2	1	1	2	1	2	2	1	1	1	1	1	2	1	2	2	1	1	1	1	1	1	1	1	1	1	1	1	1	1	1	2	1	1	2	1	1	1	1	1
LOC_Os01g25990	3-CNs	0.19	0.038	0.0630064	0.214092	0.2369	1	1	1	1	1	1	1	3	1	1	2	2	3	1	1	1	1	1	3	1	1	1	1	2	1	1	2	1	1	1	1	1	1	3	1	1	1	1	1	1	1	1	2
LOC_Os01g26000	2-CNs	0.06	0.004	0.554605	0.763411	0.0851	1	1	1	1	1	1	1	1	1	2	2	1	2	1	1	1	1	1	1	1	1	1	2	1	1	2	1	2	1	1	1	1	1	1	1	2	1	1	1	1	1	2	1
LOC_Os01g26020	2-CNs	-0.01	0	0.893965	0.949253	0.1114	1	1	1	1	1	1	1	1	1	1	2	2	1	2	1	1	1	1	1	1	1	1	1	2	1	1	2	1	2	1	1	1	1	1	1	1	1	2	1	1	1	1	1
LOC_Os01g26070	3-CNs	0.24	0.055	0.0248664	0.111751	0.1227	1	1	1	1	1	1	1	0	1	1	1	2	1	2	1	1	1	1	1	1	1	1	1	0	0	1	0	1	1	1	1	0	1	1	1	1	2	1	1	0	1	1	1
LOC_Os01g27140	2-CNs	-0.09	0.008	0.421508	0.656308	0.3173	1	1	1	1	1	1	1	1	1	1	1	2	1	1	1	1	2	1	1	1	2	2	1	1	1	1	1	1	1	1	1	1	1	2	1	1	1	1	1	1	1	1	1
LOC_Os01g27150	2-CNs	-0.16	0.026	0.126119	0.332839	0.2955	1	1	1	1	1	1	1	1	1	1	1	2	1	1	1	1	2	1	1	1	2	2	1	1	1	1	1	1	1	1	1	1	1	2	1	1	1	1	1	1	1	1	1
LOC_Os01g27720	2-CNs	0.17	0.028	0.109822	0.305035	0.1308	1	1	1	1	1	1	1	1	1	1	1	2	1	1	1	1	1	1	1	1	1	1	1	1	1	1	1	1	1	1	1	1	1	1	1	1	1	1	1	1	1	1	1
LOC_Os01g29390	2-CNs	0.1	0.01	0.353162	0.60453	0.1268	2	1	1	1	1	2	2	2	1	1	1	1	1	2	1	1	1	1	1	1	1	1	1	1	1	1	1	1	1	1	1	1	1	1	1	1	1	1	1	2	2	2	2
LOC_Os01g29600	2-CNs	0.14	0.019	0.187601	0.430679	0.0167	1	1	1	1	1	1	1	2	1	1	1	1	1	1	1	1	1	1	1	1	1	1	1	1	1	1	1	1	1	1	1	1	1	1	2	1	1	1	1	1	1	1	1
LOC_Os01g29804	2-CNs	0.07	0.005	0.525096	0.739457	0.0843	1	1	1	1	1	1	1	1	1	1	1	1	2	1	1	1	1	1	1	1	1	1	1	1	1	1	1	1	1	1	1	1	1	1	1	1	1	1	1	1	1	1	1
LOC_Os01g29820	2-CNs	0.08	0.007	0.439817	0.672622	0.1078	1	1	1	1	1	1	1	1	1	1	1	1	2	1	1	1	1	1	1	1	2	1	1	1	1	1	1	1	1	1	1	1	1	1	1	1	1	1	1	1	1	1	1
LOC_Os01g31570	2-CNs	0	0	0.98544	0.9929	0.0139	1	1	1	1	1	1	1	1	1	1	1	1	1	1	1	1	1	1	1	1	1	1	1	1	1	1	1	1	1	1	1	1	1	1	1	1	1	1	1	1	1	1	1
LOC_Os01g31770	6-CNs	-0.05	0.002	0.661051	0.827907	0.0928	3	4	1	3	4	5	4	3	4	5	6	3	3	5	3	4	1	1	3	5	1	1	3	3	1	3	4	6	5	1	5	6	2	4	2	3	5	2	4	3	1	4	4
LOC_Os01g31800	5-CNs	-0.11	0.011	0.316294	0.569157	0.012	3	4	1	1	4	5	4	3	1	5	1	1	1	5	1	4	1	1	1	1	1	1	1	1	1	3	4	1	1	1	5	1	4	2	1	1	2	4	1	1	4	1	1
LOC_Os01g31810	2-CNs	-0.2	0.041	0.0550196	0.194962	0.0067	1	4	1	1	4	1	1	1	1	1	1	1	1	1	1	1	1	1	1	1	1	1	1	1	1	1	4	1	1	1	1	1	1	1	1	1	1	1	1	1	1	1	1
LOC_Os01g32150	2-CNs	-0.18	0.034	0.081931	0.255572	0.0523	1	1	1	1	1	1	2	1	1	2	1	1	1	1	1	1	1	1	2	1	1	2	1	1	1	1	1	1	1	1	1	2	1	1	2	1	1	1	1	1	1	1	1
LOC_Os01g33830	2-CNs	0.01	0	0.93819	0.967052	0	1	1	1	1	1	1	1	1	1	1	1	1	1	1	1	1	1	1	1	1	1	1	1	1	1	1	1	1	1	1	1	1	1	1	1	2	1	1	1	1	1	1	1
LOC_Os01g34420	3-CNs	-0.04	0.002	0.720013	0.860204	0.0774	1	1	1	1	1	1	1	4	1	5	1	5	5	1	1	1	4	1	1	1	4	1	1	1	1	1	1	1	1	1	5	1	1	1	1	1	1	1	1	1	1	1	1
LOC_Os01g34430	3-CNs	-0.1	0.01	0.368918	0.617586	0.0784	1	1	1	1	1	1	1	4	1	5	1	5	5	1	1	1	4	1	1	1	4	1	1	1	1	1	1	1	1	1	5	1	1	1	1	1	1	1	1	1	1	1	1
LOC_Os01g35170	5-CNs	-0.15	0.023	0.155204	0.383476	0.065	4	2	3	1	1	3	5	1	4	4	1	2	5	1	1	2	1	2	5	2	1	4	1	4	5	2	5	1	4	4	2	1	2	2	4	2	2	4	1	1	4	1	1
LOC_Os01g35184	3-CNs	0.2	0.038	0.0599255	0.206996	0.1222	1	1	3	1	1	1	1	1	1	1	1	1	2	1	1	1	2	1	2	1	2	1	1	1	1	1	1	1	1	1	1	1	1	1	2	1	1	2	2	1	1	1	1
LOC_Os01g36540	2-CNs	-0.06	0.004	0.554059	0.763056	0.018	1	1	1	1	1	1	1	1	1	1	1	1	1	1	1	1	1	1	1	1	1	1	1	1	1	1	1	1	1	1	1	1	1	1	1	1	1	2	2	1	1	1	1
LOC_Os01g36660	2-CNs	0.08	0.007	0.418129	0.65568	0.016	1	2	1	1	1	2	1	1	1	1	1	1	1	1	1	1	1	1	1	1	1	1	1	1	1	1	2	1	1	1	1	1	1	1	1	1	1	1	1	1	1	1	1
LOC_Os01g36740	3-CNs	-0.02	0	0.86018	0.93239	0.0303	1	1	1	1	1	0	1	1	1	2	1	1	1	1	1	1	1	1	1	2	1	2	1	1	1	0	1	1	2	1	1	1	1	1	1	1	1	1	1	1	1	1	1
LOC_Os01g36760	2-CNs	-0.01	0	0.909995	0.954851	0.0062	1	1	1	1	2	1	1	1	1	2	2	1	1	1	1	1	1	1	1	1	1	1	1	1	1	1	1	1	1	1	1	1	1	1	2	1	1	1	1	1	1	1	2
LOC_Os01g36790	2-CNs	0.09	0.008	0.385486	0.629477	0.0004	2	1	1	1	1	1	1	1	2	1	1	1	1	1	1	1	1	2	1	2	1	1	1	1	1	1	1	1	1	1	1	1	1	1	1	1	2	1	1	1	1	1	1
LOC_Os01g36820	3-CNs	-0.27	0.072	0.00910848	0.0505454	0.0324	1	1	1	1	1	1	1	1	1	1	1	1	1	1	1	1	3	1	1	1	1	2	1	1	1	1	1	1	1	1	1	1	1	1	3	1	1	3	1	1	1	2	1
LOC_Os01g36830	2-CNs	0.17	0.031	0.0953153	0.278169	0.0039	1	1	1	1	1	1	1	1	1	1	1	1	1	1	1	1	1	1	1	1	1	1	1	1	1	1	1	1	1	1	1	1	1	1	1	1	1	1	1	1	1	1	1
LOC_Os01g38560	2-CNs	0.08	0.006	0.468301	0.699459	0.0625	1	1	1	1	1	1	1	1	1	1	1	1	1	1	1	1	1	1	1	1	1	1	1	1	1	1	1	1	1	1	1	1	1	1	1	1	1	1	1	1	1	1	1
LOC_Os01g38580	2-CNs	-0.18	0.031	0.0915957	0.273341	0.0632	1	1	1	1	1	1	1	1	1	1	1	1	1	1	1	1	1	1	1	1	1	1	1	1	1	1	1	1	1	1	1	1	1	1	1	1	1	1	1	1	1	1	1
LOC_Os01g40020	2-CNs	-0.11	0.011	0.311161	0.566468	0.039	1	1	2	1	2	1	1	2	1	1	1	1	1	1	1	1	1	1	1	1	1	1	1	1	1	1	1	1	1	2	2	1	1	1	1	1	1	1	1	1	1	1	1
LOC_Os01g40050	2-CNs	-0.13	0.018	0.205662	0.449907	0.0813	1	1	1	1	1	1	1	1	1	1	1	1	1	1	1	1	1	1	1	1	2	1	1	1	1	1	1	1	1	1	1	1	1	1	1	1	1	1	1	1	1	1	1
LOC_Os01g41610	2-CNs	-0.03	0.001	0.778296	0.893774	0.0006	1	1	1	1	1	2	1	1	1	1	1	1	1	1	1	1	2	2	1	1	1	1	1	2	1	1	2	1	1	1	2	2	1	1	1	1	1	1	1	1	1	1	1
LOC_Os01g41730	3-CNs	0.04	0.001	0.741616	0.873952	0.0171	1	1	1	1	1	1	3	3	3	1	4	1	1	3	1	1	1	3	4	3	3	1	1	1	1	1	3	1	1	1	4	1	3	1	1	3	1	3	1	1	3	1	1
LOC_Os01g41750	3-CNs	0.15	0.021	0.170439	0.407546	0.0175	1	1	1	1	1	1	3	3	1	1	1	1	1	3	1	0	3	1	3	3	1	1	1	1	1	1	3	1	1	1	1	3	0	1	1	1	1	1	1	1	1	1	1
LOC_Os01g41760	2-CNs	0.17	0.027	0.119558	0.321944	0.1808	2	1	1	1	1	1	1	1	1	2	2	1	2	1	1	1	1	1	1	1	2	1	1	1	1	1	1	1	1	1	1	1	1	1	1	1	1	1	2	1	1	1	2
LOC_Os01g41870	2-CNs	0.01	0	0.931268	0.963293	0.0518	1	1	1	2	1	1	1	1	1	1	1	1	1	1	1	1	1	1	1	2	1	1	1	1	1	1	2	1	1	1	1	1	1	1	1	1	1	1	1	1	1	1	1
LOC_Os01g42024	3-CNs	0.24	0.058	0.0203872	0.0956826	0.0371	1	3	1	1	2	1	1	1	2	1	2	1	1	2	1	1	1	2	1	2	1	1	2	1	2	1	1	1	1	1	1	1	1	1	1	1	1	1	1	1	1	1	3
LOC_Os01g42320	2-CNs	-0.08	0.006	0.465419	0.697996	0.0653	1	1	1	1	1	1	1	1	1	1	1	1	1	1	1	1	1	1	1	1	1	1	1	1	1	1	1	1	1	1	1	1	1	1	1	1	1	1	1	1	1	2	1
LOC_Os01g43420	4-CNs	-0.18	0.032	0.0899926	0.270571	0.3168	1	1	4	1	1	4	1	1	1	5	1	3	3	1	1	1	4	1	3	5	4	1	1	3	4	1	1	1	1	1	1	1	1	5	3	5	1	1	1	4	1	1	1
LOC_Os01g43990	2-CNs	0.13	0.016	0.237663	0.488807	0.066	1	1	1	1	1	1	1	1	1	1	1	2	1	1	1	1	1	1	1	1	1	2	1	1	1	1	1	1	1	1	1	1	1	2	1	1	1	1	1	1	1	1	1
LOC_Os01g45360	2-CNs	-0.04	0.001	0.725297	0.864802	0.0831	2	1	2	1	2	1	1	1	2	1	1	1	1	1	2	1	1	1	1	1	1	1	1	1	1	1	1	1	1	1	1	1	1	1	1	1	1	2	1	1	1	1	1
LOC_Os01g45970	2-CNs	-0.03	0.001	0.776901	0.893638	0.0149	1	1	1	1	1	1	1	1	1	1	1	1	1	1	1	1	1	2	1	1	1	2	1	1	1	1	1	1	1	1	1	1	1	1	1	1	1	1	1	1	1	1	1
LOC_Os01g46120	2-CNs	-0.17	0.03	0.0998024	0.286837	0.0014	2	1	1	1	1	2	1	1	1	1	1	1	1	1	1	1	1	1	1	1	1	1	1	1	1	1	1	1	1	1	1	1	1	1	1	1	1	1	1	2	2	1	1
LOC_Os01g47100	2-CNs	-0.12	0.014	0.269668	0.52814	0.0729	1	1	1	1	2	2	1	1	1	1	2	1	1	1	1	1	1	1	1	1	1	1	1	1	1	1	1	1	1	1	1	1	2	1	1	1	2	1	2	1	1	1	1
LOC_Os01g47110	2-CNs	-0.02	0	0.837616	0.920369	0.0832	1	1	1	1	2	2	1	1	1	1	2	1	1	1	1	1	1	1	1	1	1	1	1	1	1	1	2	1	1	1	1	1	1	1	1	2	1	1	1	2	1	2	1
LOC_Os01g47580	2-CNs	-0.02	0	0.878667	0.941949	0.0673	2	1	1	1	1	2	2	1	1	1	1	1	1	1	1	1	1	1	1	1	1	1	1	1	1	1	1	1	1	1	1	1	1	1	1	1	2	2	1	1	2	2	1
LOC_Os01g47600	2-CNs	-0.2	0.041	0.0548437	0.194861	0.0908	2	1	1	1	1	1	2	2	2	1	1	1	1	1	2	1	1	1	1	1	2	2	1	1	1	2	2	1	1	1	2	1	1	1	1	1	1	2	2	1	1	2	2
LOC_Os01g47610	2-CNs	0.19	0.037	0.0688446	0.226375	0.0865	2	1	1	1	1	1	2	2	2	1	1	1	1	1	2	1	1	1	1	1	2	2	1	1	1	2	2	1	1	1	2	1	1	1	1	1	1	2	2	1	1	2	2
LOC_Os01g47620	3-CNs	-0.26	0.065	0.0145591	0.0731268	0.0955	2	1	1	1	1	1	2	2	2	3	1	1	1	1	2	1	3	1	1	1	2	2	1	3	1	2	2	2	2	1	2	2	2	1	2	1	1	2	2	1	1	2	2
LOC_Os01g47635	3-CNs	0.1	0.011	0.332336	0.585682	0.1261	2	1	1	1	1	1	2	2	2	3	1	1	1	1	2	2	1	3	1	1	1	2	2	1	3	1	2	2	2	2	2	2	2	1	2	1	1	2	2	1	1	2	2
LOC_Os01g47650	2-CNs	0.2	0.039	0.0578537	0.201764	0.0016	1	1	1	1	1	1	1	1	1	1	1	1	1	1	2	1	1	1	1	1	1	2	1	1	1	1	2	2	2	2	1	2	2	2	1	2	1	1	1	1	1	1	1
LOC_Os01g47660	2-CNs	0.1	0.011	0.319559	0.57304	0.0018	1	1	1	1	1	1	1	1	1	1	1	1	1	1	2	1	1	1	1	1	2	1	1	1	1	2	2	2	2	1	2	2	2	1	2	1	1	1	1	1	1	1	1
LOC_Os01g47680	2-CNs	-0.1	0.01	0.33653	0.587665	0.0016	1	1	1	1	1	1	1	1	1	1	1	1	1	1	2	1	1	1	1	1	1	2	1	1	1	1	2	2	2	2	1	2	2	2	1	2	1	1	1	1	1	1	1
LOC_Os01g47690	2-CNs	-0.02	0	0.857423	0.930545	0.0075	1	1	1	1	1	1	1	1	1	1	1	1	1	1	1	1	1	1	1	1	2	1	1	1	1	2	2	2	2	1	2	2	2	1	2	1	1	1	1	1	1	1	1
LOC_Os01g49060	2-CNs	0	0	0.993858	0.995739	0.0001	2	1	1	1	1	1	1	1	1	1	1	1	1	1	1	1	1	1	1	1	1	2	1	1	1	1	1	1	1	1	1	1	1	1	1	1	1	1	1	1	1	1	1
LOC_Os01g49380	2-CNs	-0.04	0.002	0.686385	0.838998	0.1072	1	1	1	1	1	1	1	1	1	1	1	1	1	1	1	1	1	1	1	1	1	1	1	1	1	1	1	1	1	1	1	1	1	1	1	1	1	1	1	1	1	1	1
LOC_Os01g49930	2-CNs	0.03	0.001	0.810289	0.908829	0.0022	1	1	1	1	1	1	1	1	1	1	1	1	1	1	1	1	1	1	1	1	1	1	1	1	1	1	1	1	1	1	1	1	1	1	1	1	1	1	2	1	1	1	1
LOC_Os01g50200	2-CNs	0.09	0.008	0.396577	0.640475	0.0162	1	1	1	1	1	1	1	1	1	1	1	1	1	1	1	1	1	1	1	1	1	1	1	1	1	1	1	1	1	1	1	1	1	1	1	1	1	2	1	1	1	2	1
LOC_Os01g51700	2-CNs	-0.1	0.01	0.353517	0.60453	0.0584	1	1	1	1	1	1	1	1	1	1	1	1	1	1	2	2	1	2	1	2	2	2	1	1	1	1	2	1	2	2	2	2	2	1	1	2	1	2	1	1	1	2	2
LOC_Os01g52130	2-CNs	0.13	0.017	0.214915	0.461595	0.0573	1	1	2	1	2	1	1	1	1	1	1	1	1	1	1	1	1	1	1	1	1	1	1	1	1	1	1	1	1	1	1	1	1	1	1	1	1	1	2	1	2	2	2
LOC_Os01g52330	2-CNs	0.25	0.06	0.0206636	0.0966372	0.0066	1	1	1	1	1	1	1	1	1	1	1	1	1	1	1	1	1	1	1	1	1	1	1	1	1	2	1	1	2	1	2	2	1	2	1	1	1	1	1	1	1	1	1
LOC_Os01g52851	2-CNs	0.18	0.031	0.0979552	0.283065	0.032	2	1	2	1	2	1	2	2	2	2	2	2	1	2	2	2	2	2	2	2	2	2	2	2	2	1	2	2	2	2	2	2	2	2	2	2	2	2	2	2	1	2	2
LOC_Os01g52864	2-CNs	0.03	0.001	0.802821	0.905539	0.0108	1	1	1	1	1	1	1	2	1	1	1	1	1	2	1	1	1	1	1	2	2	1	1	2	2	1	1	2	1	2	1	1	1	1	1	2	2	1	1	1	1	1	1
LOC_Os01g53230	2-CNs	-0.08	0.007	0.441767	0.673981	0.0114	1	1	1	1	1	1	2	2	2	2	1	2	1	2	2	1	1	2	2	1	1	2	2	2	1	1	1	1	1	2	1	2	1	2	2	2	1	1	1	2	2	1	1
LOC_Os01g53820	2-CNs	-0.01	0	0.960229	0.979848	0	1	1	1	1	1	1	1	1	1	1	1	1	1	1	1	1	1	1	1	1	1	1	1	1	1	1	1	1	1	1	1	1	1	1	1	1	1	1	1	1	1	2	2
LOC_Os01g54190	2-CNs	-0.14	0.019	0.189912	0.432336	0.0247	1	1	2	1	1	1	1	1	1	1	1	1	1	1	1	2	1	1	1	1	1	1	1	1	1	1	1	1	1	1	1	1	1	1	1	1	1	1	1	1	1	2	2
LOC_Os01g54670	2-CNs	-0.04	0.002	0.689949	0.84045	0.0603	1	1	1	1	1	1	1	1	1	1	1	2	1	1	1	1	1	1	1	1	1	1	1	1	1	1	1	1	1	1	1	1	1	1	1	1	1	1	1	1	1	1	1
LOC_Os01g54980	3-CNs	0.14	0.02	0.183078	0.425094	0.0557	1	1	1	2	1	2	2	1	0	1	1	1	1	1	1	1	1	1	1	2	1	1	1	1	1	1	1	2	1	2	1	1	0	1	1	1	1	1	1	1	1	1	1
LOC_Os01g55310	2-CNs	0.12	0.014	0.265835	0.523561	0.0189	1	1	1	1	1	1	1	1	1	1	1	1	1	1	1	1	1	1	1	1	1	1	1	1	2	2	1	1	1	1	1	1	1	1	1	2	1	1	1	1	1	1	1
LOC_Os01g55320	2-CNs	0.21	0.045	0.0444065	0.166493	0.0194	1	1	1	1	1	1	1	1	1	1	1	1	1	1	1	1	1	1	1	1	1	1	2	2	1	1	1	1	1	1	1	1	1	2	1	1	1	1	1	1	1	1	1
LOC_Os01g55420	3-CNs	0.04	0.001	0.718881	0.860204	0.1618	2	2	2	1	2	2	2	1	2	2	2	1	1	2	2	2	1	3	2	2	1	1	3	2	2	2	2	2	1	1	3	1	1	3	1	3	2	2	2	1	2	2	2
LOC_Os01g56750	10-CNs	0.27	0.074	0.0101076	0.0548254	0.2269	8	6	9	6	7	7	3	10	7	10	3	4	9	6	4	4	8	10	4	5	7	11	1	3	10	9	8	9	8	9	9	1	3	11	11	7	1	7	4	1	8	6	8
LOC_Os01g57150	4-CNs	-0.08	0.006	0.45458	0.68916	0.0288	1	1	2	2	2	2	4	4	4	1	4	1	1	1	1	2	1	1	1	1	1	1	1	1	4	1	1	1	1	1	1	2	1	1	1	1	4	1	3	2	2	1	1
LOC_Os01g57930	2-CNs	0.17	0.028	0.110813	0.306501	0.0307	1	1	1	1	1	1	1	1	1	1	1	1	1	1	1	1	1	1	1	1	2	1	1	1	1	1	1	1	1	1	2	1	1	1	2	1	1	1	1	1	1	1	1
LOC_Os01g57990	12-CNs	-0.23	0.051	0.0521257	0.187214	0.1021	1	23	30	31	24	23	23	25	30	17	25	22	17	23	20	22	25	24	21	18	1	27	20	1	1	1	1	23	1	1	24	30	22	18	21	1	23	23	1	21	17	31	22
LOC_Os01g58010	11-CNs	-0.24	0.06	0.0309309	0.129959	0.001	15	1	20	19	21	19	19	1	1	1	1	1	13	12	1	1	1	1	17	1	21	21	19	1	1	1	1	1	1	1	1	1	17	18	20	20	15	21	14	19	14	21	17
LOC_Os01g58048	13-CNs	-0.18	0.034	0.120142	0.32286	0.0555	27	1	25	36	25	28	23	27	24	24	19	26	25	19	28	21	27	23	1	30	26	24	1	1	1	1	26	1	1	26	30	24	19	24	30	22	25	22	22	28	24	27	26
LOC_Os01g58049	2-CNs	0.31	0.095	0.0123373	0.0651066	0.0469	1	1	1	1	1	1	8	1	1	1	8	1	1	8	1	1	1	1	1	1	1	1	1	1	1	1	1	1	1	1	1	1	1	1	1	1	1	1	1	1	1	1	1
LOC_Os01g58290	3-CNs	-0.04	0.001	0.729085	0.867366	0.3752	1	1	1	1	1	1	1	2	1	1	1	2	2	1	3	1	1	1	2	1	1	1	1	2	1	1	1	1	1	1	2	2	1	1	2	1	1	1	1	1	1	1	1
LOC_Os01g58310	3-CNs	-0.24	0.059	0.0217074	0.100278	0.3696	1	1	1	1	1	1	2	1	1	1	2	2	1	3	1	1	2	1	1	1	1	2	1	1	1	1	1	1	2	2	1	2	2	1	1	1	1	1	1	1	1	1	2
LOC_Os01g58444	4-CNs	0.23	0.051	0.0316728	0.132655	0.3013	3	1	3	1	3	2	2	3	2	3	3	1	1	3	1	4	1	3	2	3	1	1	3	1	1	1	4	2	1	1	3	2	2	2	1	3	3	3	3	2	3	3	4
LOC_Os01g59570	2-CNs	0.16	0.026	0.120633	0.323851	0.1409	2	1	2	2	2	2	2	1	2	1	1	1	1	2	1	1	1	1	2	1	1	1	1	1	2	1	1	1	1	1	1	1	1	1	1	1	1	2	2	1	2	2	2
LOC_Os01g59840	3-CNs	0.02	0	0.877816	0.941949	0.0597	2	2	2	2	2	2	2	2	2	2	1	1	3	1	1	2	1	2	2	2	2	1	2	2	2	2	2	2	1	3	3	2	2	3	2	2	1	1	1	2	2	1	1
LOC_Os01g59850	3-CNs	0.18	0.032	0.0884683	0.267019	0.0482	2	2	2	2	2	2	2	2	2	2	2	1	1	3	1	1	2	1	2	2	2	2	2	1	2	2	2	2	2	2	1	3	3	1	2	2	3	2	2	1	1	1	2
LOC_Os01g59860	3-CNs	-0.18	0.033	0.0794914	0.249898	0.0508	2	2	2	2	2	2	2	2	2	2	1	1	1	3	1	1	2	1	2	2	2	2	2	1	2	2	2	2	2	2	1	3	3	1	2	2	3	2	2	1	1	1	2
LOC_Os01g60350	2-CNs	0.21	0.042	0.0498683	0.18182	0.2682	1	1	1	1	1	1	1	1	1	1	1	2	1	1	1	1	1	1	1	1	1	2	1	1	1	1	1	1	1	1	1	1	1	1	2	1	1	1	1	1	1	1	1
LOC_Os01g60410	2-CNs	0.02	0.001	0.824188	0.915606	0.0508	2	1	2	2	2	2	2	2	2	2	2	2	2	2	2	2	2	2	2	2	2	2	2	2	2	1	2	2	2	1	1	1	1	2	2	1	1	2	2	2	2	2	2
LOC_Os01g61340	2-CNs	0.05	0.002	0.658294	0.827336	0	1	1	1	1	1	1	1	1	1	1	1	1	1	1	1	1	1	1	1	1	1	1	1	2	1	1	1	1	1	1	1	2	1	1	1	1	1	1	1	1	1	1	1
LOC_Os01g61510	3-CNs	-0.03	0.001	0.794157	0.902979	0.1486	2	2	2	1	1	2	2	1	2	2	3	2	1	1	1	2	1	1	2	3	1	3	1	1	2	1	1	1	1	1	1	1	3	1	2	2	1	1	1	3	2	2	2
LOC_Os01g62740	2-CNs	-0.08	0.007	0.428246	0.659051	0.0184	1	1	1	1	1	1	1	2	1	1	1	1	1	1	1	1	1	2	1	1	1	1	2	1	2	1	1	1	1	1	1	2	1	1	1	1	1	2	1	1	1	2	1
LOC_Os01g62870	2-CNs	0.07	0.004	0.52649	0.739457	0.2022	2	2	2	1	1	2	1	1	1	2	2	1	1	2	1	1	1	1	1	1	1	1	1	1	1	2	2	1	2	1	1	1	1	1	1	1	1	1	1	1	2	2	2
LOC_Os01g63400	2-CNs	-0.07	0.005	0.493475	0.723192	0.0699	1	1	1	1	1	1	2	2	1	2	2	1	1	1	1	1	1	1	1	1	1	1	1	1	1	1	1	1	1	1	1	1	1	1	1	1	1	2	2	1	2	2	1
LOC_Os01g63410	2-CNs	-0.05	0.002	0.649299	0.822735	0.0777	1	1	1	1	1	1	2	2	1	2	2	1	1	1	1	1	1	1	1	1	1	1	1	1	1	1	1	1	1	1	1	1	1	1	1	1	1	2	2	1	2	2	1
LOC_Os01g63460	3-CNs	0.11	0.012	0.297405	0.554075	0.0007	1	1	1	1	1	1	2	2	1	2	2	1	2	1	2	2	1	1	2	2	2	3	1	2	1	2	2	1	2	1	3	3	1	2	1	2	2	2	1	2	2	1	1
LOC_Os01g63470	3-CNs	-0.03	0.001	0.770424	0.889365	0.1039	1	1	1	1	1	1	2	1	1	2	1	1	1	1	2	2	1	1	2	1	2	3	1	2	1	1	1	1	1	2	1	1	1	1	2	1	2	2	1	1	1	1	1
LOC_Os01g63770	2-CNs	-0.12	0.014	0.254583	0.510904	0.0642	1	1	1	1	1	1	1	2	1	1	2	2	2	2	2	2	2	2	2	1	2	2	2	2	1	2	2	2	2	2	2	2	1	2	2	2	1	2	1	1	1	1	1
LOC_Os01g63780	3-CNs	0.13	0.016	0.225645	0.473639	0.0449	1	1	2	1	2	2	2	2	1	2	2	2	2	2	2	2	2	2	2	1	2	2	2	2	2	2	2	2	2	2	2	2	3	1	2	2	2	1	2	1	1	1	1
LOC_Os01g63790	3-CNs	-0.04	0.002	0.681967	0.837516	0.0553	1	1	2	1	2	2	2	2	1	2	2	2	2	2	2	2	2	2	2	1	2	2	2	2	2	2	2	2	2	2	3	1	2	2	2	1	2	1	1	1	1	1	1
LOC_Os01g63800	3-CNs	0.2	0.038	0.0600578	0.206996	0.0421	1	1	2	1	2	2	2	2	1	2	2	2	2	2	2	2	2	2	2	3	2	2	2	2	2	2	2	2	2	2	2	2	3	1	2	2	2	1	2	1	1	1	1
LOC_Os01g63810	3-CNs	0.07	0.005	0.504777	0.729735	0.029	1	1	2	1	2	2	2	2	1	2	2	2	2	2	2	2	1	1	2	3	1	2	2	1	2	2	2	2	2	2	2	2	1	1	2	2	2	1	2	1	1	1	1
LOC_Os01g63820	2-CNs	0.04	0.002	0.682906	0.837516	0.0074	1	1	2	1	2	2	2	2	1	2	2	2	2	2	2	2	1	1	2	1	2	2	1	2	2	2	2	2	2	2	2	1	1	2	2	2	1	2	1	1	1	1	1
LOC_Os01g63830	2-CNs	-0.02	0.001	0.826237	0.915606	0.1241	1	1	1	1	1	1	1	1	1	1	1	2	1	1	1	1	1	1	1	1	1	1	1	1	1	1	1	1	1	1	1	1	2	1	1	1	1	1	1	1	1	1	1
LOC_Os01g63880	2-CNs	0.14	0.018	0.196362	0.438537	0.0189	1	1	1	1	1	1	1	1	1	1	1	1	1	1	1	1	1	2	1	1	1	1	1	1	1	1	1	1	1	1	2	1	1	1	1	1	1	1	1	1	1	1	1
LOC_Os01g63890	2-CNs	-0.13	0.016	0.227615	0.47553	0.0016	1	1	1	1	1	1	1	1	1	1	1	1	1	1	1	1	1	2	1	1	1	1	1	1	1	1	2	1	1	1	2	1	2	2	1	1	1	1	2	1	1	1	1
LOC_Os01g63900	2-CNs	0.11	0.012	0.295946	0.553227	0.0606	1	1	1	1	1	1	1	1	1	1	1	1	1	1	1	1	1	1	1	1	1	2	1	1	1	1	1	1	1	1	1	1	1	1	1	1	1	1	1	1	1	1	1
LOC_Os01g64460	2-CNs	0.13	0.016	0.229874	0.477588	0.0005	1	1	1	1	1	1	1	1	1	1	1	1	1	1	1	1	1	2	1	1	1	1	1	1	1	1	1	2	1	1	1	1	1	1	1	1	1	1	1	2	1	1	1
LOC_Os01g65904	2-CNs	-0.02	0.001	0.826491	0.915606	0.0022	2	1	1	1	1	1	1	1	1	1	1	1	1	1	1	1	1	1	1	1	1	1	1	1	1	1	1	1	1	1	1	1	1	1	1	1	1	1	1	1	1	2	1
LOC_Os01g67290	2-CNs	0.08	0.006	0.445092	0.677665	0.148	1	1	1	1	1	1	1	1	1	1	1	1	2	1	1	1	1	1	1	1	1	1	1	2	1	1	1	1	1	1	1	1	1	1	1	1	1	1	1	1	1	1	1
LOC_Os01g67370	2-CNs	0.05	0.003	0.618087	0.802661	0.1974	2	2	1	2	2	1	2	2	1	1	1	1	1	2	1	2	1	2	1	2	1	1	2	1	2	2	1	2	1	2	2	2	1	1	1	1	1	2	1	2	1	1	1
LOC_Os01g67390	2-CNs	-0.18	0.032	0.0881285	0.266297	0.199	2	2	1	2	2	1	2	2	1	1	1	1	1	2	1	2	1	2	1	2	1	1	2	1	2	2	1	2	1	2	2	2	1	1	1	1	1	2	1	2	1	1	1
LOC_Os01g67410	2-CNs	-0.22	0.048	0.035275	0.141904	0.1913	2	2	1	2	2	1	2	2	1	1	1	1	1	2	1	2	1	2	1	2	1	1	2	1	2	2	1	2	1	2	2	2	1	1	1	1	1	2	1	2	1	1	1
LOC_Os01g67680	2-CNs	0.23	0.055	0.0252367	0.112841	0.1815	2	2	1	2	2	2	2	2	2	2	2	1	1	2	1	2	2	2	2	1	1	2	1	2	2	1	1	2	2	2	2	2	1	2	2	1	1	2	1	2	2	1	1
LOC_Os01g68020	2-CNs	0.04	0.001	0.72024	0.860204	0.0088	1	1	1	1	1	1	1	1	1	2	1	1	1	1	1	1	1	1	1	1	1	1	1	1	1	1	1	1	1	1	1	1	1	1	1	1	1	1	2	1	1	1	1
LOC_Os01g68030	2-CNs	-0.13	0.016	0.222849	0.471905	0.0088	1	1	1	1	1	1	1	1	1	1	2	1	1	1	1	1	1	1	1	1	1	1	1	1	1	1	1	1	1	1	1	1	1	1	1	1	1	1	2	1	1	1	1
LOC_Os01g68040	2-CNs	-0.11	0.011	0.310627	0.566209	0.0088	1	1	1	1	1	1	1	1	1	1	2	1	1	1	1	1	1	1	1	1	1	1	1	1	1	1	1	1	1	1	1	1	1	1	1	1	1	1	1	2	1	1	1
LOC_Os01g68060	2-CNs	0.12	0.014	0.258266	0.514781	0.0461	1	1	1	1	1	1	1	1	1	1	2	1	1	1	1	1	1	1	1	1	1	1	1	1	1	1	1	1	1	1	1	1	1	1	1	1	1	1	2	1	1	1	1
LOC_Os01g68070	4-CNs	0.04	0.002	0.709342	0.853079	0.3837	3	1	1	4	4	4	3	3	4	3	2	1	1	4	1	1	2	1	1	1	1	1	3	1	3	4	3	3	3	4	1	4	1	3	1	3	4	1	2	1	3	3	3
LOC_Os01g68104	2-CNs	-0.22	0.05	0.0328922	0.135759	0.1104	1	1	1	1	1	1	1	1	1	1	1	1	2	1	2	1	2	1	1	1	2	1	1	1	1	1	1	1	1	1	1	1	2	1	1	1	1	1	1	1	1	1	1
LOC_Os01g68140	2-CNs	-0.14	0.02	0.180547	0.422927	0.0813	1	1	1	1	1	1	1	1	1	1	1	2	1	1	1	2	1	1	1	2	1	1	1	1	1	1	1	1	1	1	1	1	2	1	1	1	1	1	1	1	1	1	1
LOC_Os01g68160	2-CNs	-0.18	0.032	0.0838729	0.259057	0.0606	1	1	1	1	1	1	1	1	1	1	1	1	2	1	1	1	2	1	1	1	1	1	1	1	1	1	1	1	1	1	1	1	1	2	1	1	1	1	1	1	1	1	1
LOC_Os01g68200	3-CNs	0.23	0.051	0.0306381	0.128933	0.1432	1	2	2	2	2	1	1	1	1	1	1	1	1	1	1	1	1	2	1	1	1	1	2	1	3	1	1	1	1	1	1	3	1	1	1	2	1	1	1	1	1	1	1
LOC_Os01g71090	2-CNs	0.05	0.003	0.61908	0.802661	0.0313	1	1	1	1	1	1	1	1	1	1	1	1	1	1	1	1	1	1	1	1	1	1	1	1	1	2	1	2	1	1	2	1	1	1	1	1	1	1	1	1	1	1	1
LOC_Os01g71094	2-CNs	-0.08	0.007	0.420458	0.656308	0.0247	1	1	1	1	1	1	1	1	1	1	1	1	1	1	1	1	1	1	1	1	1	1	1	1	1	2	1	2	1	1	1	1	1	1	1	1	1	1	1	1	1	1	1
LOC_Os01g71860	2-CNs	-0.19	0.036	0.0723537	0.234132	0.0318	1	1	1	2	1	1	1	1	1	1	1	1	1	2	1	1	1	1	2	1	1	1	2	1	1	2	1	2	1	1	2	1	1	1	1	2	1	1	1	1	1	1	1
LOC_Os01g71970	2-CNs	0.16	0.025	0.133239	0.346106	0.0629	1	1	1	1	1	1	1	1	1	1	1	1	1	1	1	1	1	1	1	2	2	1	1	1	1	1	1	1	1	1	1	1	1	1	1	1	1	1	1	1	1	1	1
LOC_Os01g71980	3-CNs	-0.02	0	0.873229	0.941139	0.0555	1	1	1	1	1	1	1	1	1	1	3	1	1	1	1	1	1	1	1	1	2	2	1	1	1	1	1	1	1	1	1	1	1	3	1	1	1	1	1	1	1	1	1
LOC_Os01g71990	3-CNs	-0.13	0.017	0.218083	0.466288	0.0555	1	1	1	1	1	1	1	1	1	1	3	1	1	1	1	1	1	1	1	1	2	2	1	1	1	1	1	1	1	1	1	1	1	3	1	1	1	1	1	1	1	1	1
LOC_Os01g72000	2-CNs	-0.22	0.048	0.0386435	0.151316	0.1857	1	1	1	1	1	1	1	1	1	1	1	2	1	1	1	1	1	1	1	1	1	1	1	1	1	1	1	1	1	1	1	2	2	1	1	1	1	1	1	1	1	1	1
LOC_Os01g72009	2-CNs	-0.17	0.028	0.117923	0.319818	0.1942	1	1	1	1	1	1	1	1	1	1	1	2	1	1	1	1	1	1	1	1	1	1	1	1	1	1	1	1	1	1	2	2	1	1	1	1	1	1	1	1	1	1	2
LOC_Os01g72200	2-CNs	0.11	0.012	0.288265	0.542985	0.2582	2	2	1	2	2	2	2	1	2	2	1	1	1	2	2	2	1	2	1	2	2	1	2	1	2	2	2	2	2	2	2	1	2	1	1	2	2	2	1	1	1	1	1
LOC_Os01g73440	3-CNs	0.23	0.051	0.02907	0.125119	0.0782	2	1	1	2	1	1	1	1	2	1	2	1	1	1	1	2	1	2	0	2	1	1	2	1	2	1	1	2	1	1	2	2	1	2	1	1	2	2	1	1	1	1	1
LOC_Os01g73630	4-CNs	0.07	0.005	0.49665	0.724714	0.0625	2	2	2	2	2	3	2	4	2	2	2	1	2	2	2	2	4	2	1	3	1	2	2	2	2	2	2	2	2	2	2	2	3	2	2	2	2	2	2	2	2	2	2
LOC_Os01g73700	2-CNs	0.18	0.031	0.0926966	0.27473	0.1788	1	1	2	1	1	1	1	1	1	1	1	1	1	1	1	1	1	1	1	1	1	1	1	1	1	1	1	1	1	1	1	1	2	1	1	1	1	1	1	1	1	1	1
LOC_Os01g73710	2-CNs	-0.17	0.028	0.111833	0.308035	0.1469	1	1	2	1	1	1	1	1	1	1	1	1	1	1	1	1	1	1	1	1	1	1	1	1	1	1	1	1	1	1	1	1	1	1	2	1	1	1	1	1	1	1	1
LOC_Os01g73750	2-CNs	-0.02	0	0.83404	0.919111	0.0492	1	1	2	1	1	1	1	1	1	1	1	1	1	1	1	1	1	1	1	1	1	1	1	1	1	1	1	1	1	1	1	1	1	1	1	1	1	1	1	1	1	1	1
LOC_Os01g73760	2-CNs	-0.01	0	0.955394	0.978198	0.0487	1	1	2	1	1	1	1	1	1	1	1	1	1	1	1	1	1	1	1	1	1	1	1	1	1	1	1	1	1	1	1	1	1	1	1	1	1	1	1	1	1	1	1
LOC_Os01g74330	2-CNs	0.18	0.034	0.0798225	0.250641	0.0148	1	1	1	1	1	1	1	1	1	1	1	1	1	1	1	1	1	1	1	1	1	1	1	1	1	1	1	1	1	1	1	1	1	1	1	1	1	1	1	1	1	1	1
LOC_Os01g74340	2-CNs	0.16	0.024	0.139261	0.357541	0.0139	1	1	1	1	1	1	1	1	1	1	1	1	1	1	1	1	1	1	1	1	1	1	1	1	1	1	1	1	1	1	1	1	1	1	1	1	1	1	1	1	1	1	1
LOC_Os01g74350	2-CNs	0.09	0.009	0.375913	0.619678	0.0142	1	1	1	1	1	1	1	1	1	1	1	1	1	1	1	1	1	1	1	1	1	1	1	1	1	1	1	1	1	1	1	1	1	1	1	1	1	1	1	1	1	1	1
LOC_Os01g74360	2-CNs	0	0	0.981464	0.990822	0.0142	1	1	1	1	1	1	1	1	1	1	1	1	1	1	1	1	1	1	1	1	1	1	1	1	1	1	1	1	1	1	1	1	1	1	1	1	1	1	1	1	1	1	1
LOC_Os01g74370	2-CNs	-0.03	0.001	0.758281	0.883955	0.0151	1	1	1	1	1	1	1	1	1	1	1	1	1	1	1	1	1	1	1	1	1	1	1	1	1	1	1	1	1	1	1	1	1	1	1	1	1	1	1	1	1	1	1
LOC_Os01g74570	2-CNs	-0.01	0	0.944524	0.971689	0.0629	1	1	1	1	1	1	1	1	1	1	1	1	1	1	1	1	1	1	1	1	1	1	1	1	1	1	1	1	1	1	1	1	1	1	1	1	1	1	1	1	1	1	1
LOC_Os01g74580	2-CNs	0.13	0.016	0.224818	0.473423	0.0063	2	1	1	1	1	1	1	1	1	2	1	1	1	1	1	1	1	1	1	1	1	1	1	1	1	2	1	2	2	2	2	1	1	1	1	1	1	1	1	1	1	1	1
LOC_Os01g74600	2-CNs	-0.06	0.003	0.578712	0.781085	0.0848	1	1	1	1	1	1	1	1	1	1	1	1	2	1	1	1	1	1	1	1	1	1	1	1	1	1	1	1	1	1	1	1	1	1	1	1	1	1	1	1	1	1	1
LOC_Os02g01130	2-CNs	0.01	0	0.914931	0.956017	0.0145	1	1	1	2	1	1	1	1	1	1	1	1	1	1	1	1	1	1	2	1	1	2	1	1	1	1	1	1	1	1	1	1	1	1	1	1	1	1	1	1	1	1	1
LOC_Os02g01275	3-CNs	-0.08	0.006	0.464676	0.697996	0.0136	1	2	1	1	1	1	2	1	1	1	1	1	1	1	1	1	1	1	1	1	1	1	3	1	1	1	1	1	1	1	1	1	1	1	1	3	1	1	1	1	1	1	1
LOC_Os02g01550	2-CNs	-0.2	0.04	0.0553026	0.195489	0.2203	2	1	2	2	1	2	2	2	1	1	1	1	1	1	1	1	1	2	1	1	1	1	1	1	1	1	1	1	1	1	1	1	1	1	1	1	1	2	1	2	2	1	2
LOC_Os02g01560	2-CNs	0.05	0.003	0.607572	0.797343	0.0518	1	1	1	1	1	1	1	1	1	1	1	1	1	1	1	1	1	1	1	1	1	1	1	1	1	1	2	1	1	1	1	1	1	1	1	1	1	1	1	1	1	1	1
LOC_Os02g01800	2-CNs	0.01	0	0.900139	0.952685	0.0331	1	1	1	1	1	1	1	1	1	1	1	1	1	1	1	1	1	1	1	2	1	1	1	1	1	1	1	1	1	2	1	2	1	1	1	1	1	1	1	1	1	2	1
LOC_Os02g01880	2-CNs	0.17	0.03	0.0969654	0.281002	0.0151	1	1	1	1	1	1	1	1	1	1	1	1	1	1	1	1	1	1	1	1	1	1	1	1	1	1	1	1	1	1	1	1	1	1	1	1	1	1	1	1	1	1	1
LOC_Os02g01920	2-CNs	-0.05	0.002	0.658997	0.827336	0.0518	1	1	1	1	1	1	1	1	1	1	2	1	1	1	1	1	1	1	1	2	1	1	1	1	1	1	2	1	1	1	1	1	1	1	1	1	1	1	1	1	1	1	1
LOC_Os02g02390	8-CNs	-0.05	0.002	0.661334	0.827907	0.2468	1	6	4	4	1	7	4	1	1	7	8	6	8	8	1	4	8	7	1	1	1	1	6	1	9	9	1	1	4	3	1	1	1	6	4	1	6	1	3	3	1	6	1
LOC_Os02g02400	7-CNs	-0.18	0.033	0.101144	0.289436	0.1395	6	1	6	4	4	1	7	4	1	7	8	6	8	8	8	1	1	4	4	8	1	7	1	1	1	1	6	1	1	1	4	3	1	1	1	6	4	1	6	1	3	3	6
LOC_Os02g02410	2-CNs	0.02	0	0.861474	0.933358	0.0804	1	1	1	1	1	1	1	1	1	1	1	1	1	1	1	1	1	1	1	1	1	1	1	1	1	1	1	1	1	1	1	1	1	1	1	1	1	1	1	1	1	1	1
LOC_Os02g02690	2-CNs	-0.02	0	0.864227	0.934593	0.1154	1	2	1	1	2	2	2	2	1	1	1	1	1	2	1	1	2	1	1	2	1	1	1	1	1	2	1	2	1	2	1	2	1	1	2	1	1	2	1	2	1	1	2
LOC_Os02g02700	3-CNs	-0.08	0.007	0.427477	0.658251	0.1273	1	2	1	2	2	2	2	1	3	1	1	1	2	1	1	2	1	1	2	2	2	2	1	3	2	3	2	1	2	2	2	1	1	2	1	1	2	1	2	1	1	2	1
LOC_Os02g02710	3-CNs	-0.17	0.03	0.0967403	0.280948	0.1485	1	2	1	1	2	2	2	2	1	3	1	1	1	2	1	1	2	1	1	2	2	2	2	1	3	2	3	2	1	2	2	2	1	2	1	1	2	2	2	1	1	2	1
LOC_Os02g02720	3-CNs	0.11	0.012	0.29973	0.556762	0.1515	1	2	1	1	2	2	2	2	1	3	1	1	1	2	1	1	2	1	1	2	2	2	2	1	3	2	3	2	1	2	2	1	2	1	2	2	2	1	1	2	1	1	1
LOC_Os02g02730	2-CNs	0.16	0.026	0.119709	0.322022	0.149	1	2	1	1	2	2	2	2	1	1	1	1	1	2	1	1	1	1	1	1	1	2	2	1	1	1	1	2	1	1	1	1	1	1	1	1	1	2	2	2	1	1	2
LOC_Os02g02740	2-CNs	0.12	0.015	0.247949	0.502158	0.0023	1	1	1	1	1	1	1	1	1	1	1	1	1	1	1	1	1	1	1	1	1	2	1	1	1	1	1	1	1	1	1	1	1	1	1	1	1	1	2	1	1	1	1
LOC_Os02g02750	2-CNs	-0.09	0.008	0.39717	0.640628	0.0001	1	1	1	1	1	1	1	1	1	1	1	1	1	1	1	1	1	1	1	1	1	2	1	1	1	1	1	1	1	1	1	1	1	1	1	1	1	1	2	1	1	1	1
LOC_Os02g02770	2-CNs	-0.01	0	0.916254	0.956017	0.0001	1	1	1	1	1	1	1	1	1	1	1	1	1	1	1	1	1	1	1	1	2	1	1	1	1	1	1	1	1	1	1	1	1	1	1	1	1	2	1	1	1	1	1
LOC_Os02g03790	2-CNs	-0.13	0.017	0.215016	0.461595	0.0005	1	1	1	1	1	1	1	1	1	1	1	1	1	1	1	1	1	1	1	1	1	1	1	1	1	1	1	1	1	1	1	1	1	1	1	1	1	1	2	1	2	1	1
LOC_Os02g04840	2-CNs	-0.08	0.007	0.432394	0.663891	0.0067	1	1	1	1	1	1	1	1	1	1	1	1	2	1	1	1	1	1	1	1	1	1	1	1	1	1	1	1	1	1	1	1	1	1	1	1	1	1	1	1	2	1	1
LOC_Os02g04860	2-CNs	-0.08	0.007	0.429467	0.660546	0.0063	1	1	1	1	1	1	1	1	1	1	1	1	2	1	1	1	1	1	1	1	1	1	1	1	1	1	1	1	1	1	1	1	1	1	1	1	1	1	1	1	1	2	1
LOC_Os02g04950	2-CNs	-0.23	0.051	0.0338118	0.138117	0.0165	1	1	1	1	1	1	1	1	1	1	1	1	1	1	1	1	1	1	1	1	1	1	1	1	2	1	1	1	2	2	1	1	1	1	1	1	1	1	1	1	1	1	1
LOC_Os02g05030	3-CNs	-0.08	0.006	0.467207	0.699459	0.0096	1	1	1	1	1	1	1	1	1	1	1	1	2	1	1	3	3	1	1	1	2	2	1	1	3	1	1	1	2	1	1	1	3	1	1	1	1	1	1	1	1	1	1
LOC_Os02g05050	2-CNs	-0.14	0.019	0.196488	0.438537	0.0001	1	1	1	1	1	1	1	1	1	1	1	1	1	1	1	1	1	1	1	1	1	2	2	1	1	1	1	1	1	2	1	1	1	1	1	1	1	1	1	1	1	1	1
LOC_Os02g05250	2-CNs	-0.08	0.007	0.431999	0.66367	0.0625	1	1	1	1	1	1	1	1	1	1	1	1	1	1	1	1	1	1	1	1	2	1	1	1	1	1	1	1	1	1	1	1	1	1	1	1	1	1	1	1	1	1	1
LOC_Os02g05365	3-CNs	-0.09	0.008	0.404899	0.644091	0.0214	1	1	1	1	1	1	1	1	1	1	1	1	1	1	1	1	1	1	0	1	1	1	1	1	1	1	1	1	1	1	2	2	1	1	2	1	1	1	1	1	1	0	1
LOC_Os02g05870	2-CNs	0.11	0.011	0.312725	0.567563	0.3082	1	1	1	1	1	1	1	1	1	1	1	1	2	1	1	1	1	1	1	1	1	1	1	1	1	1	1	1	1	1	1	1	1	1	1	1	1	1	1	1	1	1	1
LOC_Os02g05880	2-CNs	-0.06	0.004	0.574889	0.778684	0.3343	1	1	1	1	1	1	1	1	1	1	1	1	2	1	1	1	1	1	1	1	1	1	1	1	1	1	1	1	1	1	1	1	1	1	1	1	1	1	1	1	1	1	1
LOC_Os02g05890	2-CNs	-0.17	0.028	0.117054	0.318441	0.3293	1	1	1	1	1	1	1	1	1	1	1	2	1	1	1	1	1	1	1	1	1	1	1	1	1	1	1	1	1	1	1	1	1	1	1	1	1	1	1	1	1	2	1
LOC_Os02g05910	4-CNs	-0.12	0.014	0.267707	0.526073	0.0408	1	1	1	1	1	1	1	1	1	1	1	2	1	1	3	1	1	1	1	1	2	1	1	1	1	1	1	5	1	1	1	1	1	1	1	1	1	1	5	1	1	1	1
LOC_Os02g05920	4-CNs	0.12	0.014	0.266321	0.524127	0.0273	1	1	1	1	1	1	1	1	1	1	1	2	1	1	3	1	1	1	1	1	1	1	1	1	1	1	1	5	1	1	1	1	1	1	1	1	1	1	5	1	1	1	1
LOC_Os02g05930	2-CNs	0.25	0.064	0.0155101	0.076739	0.2519	1	1	1	1	1	1	1	1	1	1	1	1	1	1	1	1	1	1	1	1	1	1	1	1	1	1	1	1	1	1	1	1	1	1	1	1	1	1	1	1	1	1	1
LOC_Os02g05960	2-CNs	0.21	0.042	0.0491855	0.179953	0.2534	1	1	1	1	1	1	1	1	1	1	1	1	1	1	1	1	1	1	1	1	1	1	1	1	1	1	1	1	1	1	1	1	1	1	1	1	1	1	1	1	1	1	1
LOC_Os02g06180	2-CNs	-0.14	0.02	0.18502	0.426982	0.1468	2	1	2	2	2	1	2	2	1	1	1	1	1	1	1	2	1	2	1	2	1	1	1	1	1	1	1	1	1	1	1	1	1	2	1	2	1	1	2	1	2	2	2
LOC_Os02g08150	2-CNs	-0.19	0.035	0.074501	0.238746	0.1703	1	1	1	1	1	1	1	1	1	1	1	1	1	1	1	1	1	1	1	1	1	1	1	1	1	1	1	1	1	1	1	1	1	1	1	1	1	1	1	1	1	1	1
LOC_Os02g08270	2-CNs	0.23	0.051	0.0299827	0.127205	0.0321	1	1	1	1	1	1	1	1	1	1	1	1	1	1	1	1	1	1	1	1	1	1	1	1	1	1	1	1	1	1	1	1	1	1	1	1	1	1	1	1	2	1	1
LOC_Os02g09170	2-CNs	0.19	0.036	0.0666624	0.222236	0.0175	1	1	1	1	1	1	1	2	1	1	2	1	1	1	1	1	1	1	1	1	1	1	1	1	1	1	2	1	1	1	2	1	1	1	1	1	2	1	2	1	1	1	1
LOC_Os02g09240	2-CNs	-0.26	0.068	0.0130176	0.0671688	0.0875	2	1	1	1	2	1	1	1	1	1	2	1	1	1	1	1	1	1	1	1	1	1	1	1	1	1	1	1	1	1	1	1	1	1	1	1	1	2	2	2	2	2	2
LOC_Os02g09460	2-CNs	0.12	0.015	0.246366	0.500101	0.0142	1	1	2	1	1	1	1	1	1	1	1	1	1	1	1	1	1	1	1	1	1	1	1	2	1	1	1	1	1	1	1	1	1	1	1	1	1	1	1	1	1	1	1
LOC_Os02g09470	2-CNs	0.18	0.032	0.08643	0.264792	0.0307	1	1	2	1	1	1	1	1	1	1	1	1	1	1	1	1	1	1	1	1	1	1	1	2	1	1	1	1	1	1	1	1	1	1	1	1	1	1	1	1	1	1	1
LOC_Os02g09670	2-CNs	-0.25	0.065	0.0144799	0.0728677	0.0001	1	1	1	1	1	1	1	1	1	1	1	1	1	1	1	1	1	1	1	1	1	1	1	1	1	1	1	1	1	1	1	1	1	1	1	1	1	1	1	1	1	1	1
LOC_Os02g10390	2-CNs	-0.01	0	0.900682	0.952685	0.1472	1	1	1	1	1	1	1	1	1	1	1	2	1	1	1	1	1	1	1	1	1	1	1	1	1	1	1	1	1	1	1	1	1	1	1	1	1	1	1	1	1	1	1
LOC_Os02g10430	2-CNs	0.15	0.021	0.16329	0.396903	0.1472	1	1	1	1	1	1	1	1	1	1	1	1	2	1	1	1	1	1	1	1	1	1	1	1	1	1	1	1	1	1	1	1	1	1	1	1	1	1	1	1	1	1	1
LOC_Os02g10440	2-CNs	0.07	0.006	0.477612	0.707464	0.1246	1	1	1	1	1	1	1	1	1	1	1	1	2	1	1	1	2	2	1	1	1	2	1	1	1	1	1	1	1	1	1	1	2	1	1	1	1	1	1	1	1	1	1
LOC_Os02g10920	2-CNs	-0.18	0.031	0.0935284	0.27569	0.0189	1	1	1	1	1	2	1	1	1	1	1	1	1	1	1	1	1	1	1	1	1	1	1	1	1	1	1	2	1	1	1	1	1	1	1	2	1	1	1	1	1	1	1
LOC_Os02g10940	2-CNs	-0.2	0.039	0.0585215	0.203556	0.0321	1	1	1	1	1	2	1	1	1	1	1	1	1	1	1	1	1	1	1	1	1	1	1	1	1	1	1	2	2	1	1	1	1	1	2	1	1	1	1	1	1	1	1
LOC_Os02g10950	3-CNs	-0.22	0.048	0.0354118	0.142227	0.0426	1	1	1	1	1	2	1	1	1	2	1	1	1	3	1	1	1	1	1	1	1	1	1	1	2	3	1	2	2	1	1	1	1	1	1	1	1	1	1	1	1	1	1
LOC_Os02g11780	2-CNs	0.15	0.024	0.141248	0.361054	0.0041	1	1	1	1	1	1	1	1	1	1	1	1	1	1	1	1	1	1	1	1	1	2	1	1	1	1	1	1	1	2	1	1	1	2	1	2	1	1	1	1	1	1	1
LOC_Os02g11980	2-CNs	0.17	0.03	0.0970289	0.281002	0.2447	2	1	2	2	2	2	2	2	1	1	1	1	1	2	1	1	1	1	1	1	1	1	1	1	1	1	1	1	1	1	1	1	1	1	1	1	1	1	1	2	2	1	1
LOC_Os02g12010	3-CNs	0.24	0.06	0.0193655	0.0917904	0.0559	1	1	0	0	1	1	1	0	0	1	1	1	1	2	2	1	0	1	1	1	1	1	1	1	0	1	0	1	1	1	0	0	1	1	1	0	1	0	1	0	1	1	1
LOC_Os02g12130	5-CNs	-0.14	0.018	0.196233	0.438537	0.0625	2	2	2	2	3	2	2	2	3	2	3	2	4	3	2	2	1	2	3	3	1	1	2	3	5	2	2	4	5	5	3	2	5	2	3	3	2	2	2	3	3	2	3
LOC_Os02g12730	3-CNs	0.19	0.036	0.0698926	0.229251	0.0161	2	1	3	3	1	3	1	1	1	1	1	2	1	1	1	1	1	1	2	1	1	1	1	1	1	1	1	1	1	1	1	1	1	2	3	1	1	1	2	3	2	1	2
LOC_Os02g12740	3-CNs	0.2	0.04	0.0544322	0.193919	0.0161	2	1	3	3	1	3	1	1	1	1	1	2	1	1	1	1	1	1	2	1	1	1	1	1	1	1	1	1	1	1	1	1	1	2	3	1	1	1	2	3	2	1	2
LOC_Os02g12750	3-CNs	0	0	0.98615	0.9929	0.2899	1	1	1	2	2	2	1	1	1	1	2	2	1	1	1	1	1	1	2	1	1	3	1	1	1	1	1	1	1	1	1	1	1	2	1	1	2	1	1	1	1	1	1
LOC_Os02g13510	5-CNs	0.05	0.002	0.668358	0.831364	0.0013	2	2	2	2	2	2	2	2	2	1	2	1	4	2	1	2	5	2	1	2	3	1	2	1	2	2	1	2	2	5	2	2	5	4	1	2	1	2	2	2	4	1	2
LOC_Os02g14540	2-CNs	-0.08	0.007	0.434204	0.666266	0.0139	1	1	1	1	1	1	1	1	1	1	1	1	1	1	1	1	1	2	1	1	2	2	1	1	1	1	1	1	1	1	1	1	1	1	1	1	1	1	1	1	1	1	1
LOC_Os02g14730	2-CNs	0.24	0.057	0.0212655	0.0988174	0.0082	1	1	1	1	1	1	1	1	1	1	1	1	1	1	1	1	1	2	1	1	1	2	1	1	1	1	1	1	1	2	1	1	2	2	1	2	2	1	1	1	1	1	1
LOC_Os02g16690	2-CNs	-0.09	0.008	0.401041	0.643359	0.0017	1	1	1	1	1	1	1	1	1	1	1	1	1	1	1	1	1	2	1	1	1	1	1	1	1	2	1	1	1	1	1	2	1	1	1	1	1	1	1	1	1	1	1
LOC_Os02g17150	2-CNs	-0.04	0.002	0.679823	0.836584	0.0277	1	1	1	1	1	1	1	1	1	1	1	1	1	1	1	2	1	1	1	1	1	1	1	1	1	1	1	1	1	1	1	1	1	1	1	2	1	1	1	1	1	1	1
LOC_Os02g17710	2-CNs	-0.19	0.035	0.0760562	0.242453	0.03	2	1	2	2	1	1	2	1	1	1	1	1	1	1	1	1	1	2	1	1	1	1	1	1	1	1	1	1	1	1	1	1	1	1	1	1	1	1	1	1	1	1	1
LOC_Os02g17870	2-CNs	0.15	0.023	0.153856	0.382042	0.0244	1	2	1	2	2	2	2	2	1	1	1	2	1	2	2	1	1	2	1	1	2	1	1	1	2	2	1	2	1	1	2	2	2	2	1	1	1	1	1	1	1	1	2
LOC_Os02g17880	2-CNs	0.09	0.008	0.417423	0.655166	0.0421	1	2	2	2	2	2	1	1	1	2	1	2	2	1	1	2	1	1	1	1	1	2	2	1	2	1	1	2	2	2	2	1	1	1	1	1	1	1	1	1	2	1	1
LOC_Os02g17910	2-CNs	0.25	0.061	0.0170671	0.083198	0.0385	1	2	1	2	2	2	2	2	1	1	1	2	1	2	2	1	1	1	1	1	1	1	1	1	1	2	1	2	1	1	2	2	2	2	1	1	1	1	1	1	1	1	1
LOC_Os02g17920	2-CNs	-0.02	0.001	0.82222	0.914713	0.0007	1	1	1	2	1	1	2	1	1	1	2	1	1	2	1	1	1	1	1	1	1	1	1	1	1	2	1	1	2	2	2	2	1	1	1	1	1	1	1	1	1	1	1
LOC_Os02g18430	4-CNs	-0.16	0.024	0.146203	0.36998	0.0838	1	1	1	1	1	1	1	2	1	1	1	4	1	1	1	1	1	1	1	1	1	1	1	2	1	1	1	1	1	1	1	1	1	1	1	1	1	1	1	1	1	1	1
LOC_Os02g18460	3-CNs	0.27	0.071	0.0118256	0.0631095	0.133	1	1	1	1	1	1	1	1	1	2	1	1	1	1	1	1	1	1	1	1	1	1	1	1	3	1	1	1	1	1	1	3	1	1	2	3	1	1	1	1	1	1	3
LOC_Os02g18640	3-CNs	-0.12	0.015	0.251615	0.508805	0.0003	2	1	1	1	1	1	1	1	2	1	1	1	1	1	2	1	4	2	4	4	2	1	1	1	1	1	1	2	2	1	1	1	1	1	2	1	1	1	1	1	1	1	1
LOC_Os02g19200	5-CNs	0.21	0.043	0.0492203	0.179953	0.1601	4	2	3	3	3	2	2	2	3	3	5	1	2	4	3	2	3	5	1	3	4	1	4	2	4	2	4	3	3	2	3	3	2	3	4	3	3	4	2	1	4	2	5
LOC_Os02g19210	4-CNs	0.05	0.002	0.652401	0.823905	0.0134	1	2	3	3	3	2	2	2	3	3	1	1	2	1	3	2	1	1	1	1	1	1	1	1	1	1	1	4	3	3	1	1	1	1	1	1	1	3	4	2	1	1	2
LOC_Os02g19550	2-CNs	0.14	0.019	0.187761	0.430679	0.0081	1	1	1	1	2	1	1	1	1	1	1	1	1	1	1	1	1	1	1	1	1	1	1	1	1	1	1	1	1	1	1	1	1	1	1	1	1	1	2	1	1	1	1
LOC_Os02g19629	2-CNs	0.14	0.02	0.181509	0.423681	0.0606	1	1	1	1	1	1	1	1	1	1	1	1	1	1	1	1	1	1	1	1	1	1	1	2	1	1	1	1	1	1	1	1	1	1	1	1	1	1	1	1	1	1	1
LOC_Os02g20980	2-CNs	-0.15	0.024	0.144064	0.365967	0.0727	2	2	2	1	1	1	1	1	1	1	1	1	2	1	2	1	1	1	1	1	1	1	1	1	1	1	1	1	1	2	1	2	2	1	1	1	2	2	1	1	1	1	1
LOC_Os02g21580	2-CNs	0.1	0.01	0.33642	0.587665	0.1948	1	1	1	1	1	1	1	1	1	1	1	2	1	1	1	1	2	1	1	1	1	1	1	2	1	1	1	1	1	1	1	1	1	1	1	1	1	1	1	1	1	1	1
LOC_Os02g22260	5-CNs	-0.07	0.005	0.495279	0.724276	0.0703	1	3	1	2	1	1	1	1	1	1	1	1	3	3	1	1	1	1	4	1	1	2	1	2	3	2	4	1	1	1	1	2	1	1	1	2	1	1	4	5	1	5	1
LOC_Os02g24080	3-CNs	0.13	0.017	0.225263	0.473606	0.2642	3	3	1	2	2	2	2	2	2	2	1	1	1	1	3	3	1	1	3	3	1	2	1	2	2	1	3	1	1	2	1	1	2	2	2	1	3	2	2	2	3	3	1
LOC_Os02g24190	2-CNs	-0.12	0.015	0.239844	0.490745	0.0183	1	1	1	1	1	2	2	1	1	1	1	1	1	1	1	1	1	1	1	1	1	1	1	1	1	1	1	1	1	1	1	1	1	1	1	1	1	1	1	1	1	2	1
LOC_Os02g24598	8-CNs	0.11	0.012	0.367511	0.616477	0.3258	11	18	1	11	13	1	1	18	1	24	1	11	11	1	20	24	24	24	1	1	1	1	23	1	20	18	13	1	1	1	1	14	1	14	1	1	11	1	1	1	1	13	1
LOC_Os02g25580	2-CNs	0.14	0.021	0.173273	0.411718	0.0152	1	2	1	1	2	2	1	1	2	1	1	1	1	1	2	1	2	1	1	1	1	1	1	1	1	2	1	1	1	1	1	1	2	1	1	1	1	2	1	1	1	1	1
LOC_Os02g26294	2-CNs	0.07	0.005	0.50512	0.729832	0.0136	1	1	1	1	1	1	1	1	1	1	1	1	1	1	1	1	1	1	1	1	2	1	1	1	1	1	1	1	1	1	1	1	1	1	1	1	1	1	1	1	1	1	1
LOC_Os02g26370	2-CNs	-0.03	0.001	0.811453	0.909232	0.0063	1	1	1	1	1	1	1	1	1	1	1	1	1	1	1	1	1	2	1	1	1	1	1	1	1	1	1	1	1	2	2	1	1	1	1	1	1	1	1	1	1	1	1
LOC_Os02g26790	4-CNs	-0.15	0.024	0.145701	0.369084	0.0728	1	1	1	1	1	1	1	1	1	1	3	1	1	3	1	1	1	2	1	1	2	1	1	1	1	4	3	3	3	1	1	1	1	1	1	1	1	1	1	1	2	3	3
LOC_Os02g26794	4-CNs	-0.24	0.056	0.0244529	0.11008	0.0668	1	1	1	1	1	1	1	1	1	1	3	1	1	3	1	1	1	2	1	1	2	1	1	1	1	4	3	3	3	1	1	1	1	1	1	1	2	1	1	1	1	1	3
LOC_Os02g26850	4-CNs	0.07	0.005	0.52111	0.738154	0.0929	3	2	4	2	1	2	3	1	2	1	4	1	2	1	4	1	1	1	1	1	1	2	1	4	1	4	4	4	4	4	1	4	2	2	4	2	1	1	1	2	1	1	4
LOC_Os02g27060	2-CNs	0.12	0.015	0.244693	0.498233	0.0632	1	1	1	1	1	1	1	1	1	1	1	1	1	1	1	1	1	2	1	1	1	1	1	1	1	1	1	1	1	1	1	1	1	1	1	1	1	1	1	1	1	1	1
LOC_Os02g27070	2-CNs	-0.06	0.003	0.593776	0.789793	0.0596	1	1	1	1	1	1	1	1	1	1	1	1	1	1	1	1	1	2	1	1	1	1	1	1	1	1	1	1	1	1	1	1	1	1	1	1	1	1	1	1	1	1	1
LOC_Os02g27110	2-CNs	0.13	0.017	0.214883	0.461595	0.0595	2	2	2	1	2	2	2	2	1	1	1	2	2	2	2	2	2	2	2	1	2	1	2	1	1	2	2	2	1	2	1	1	2	2	1	1	1	1	2	1	1	1	1
LOC_Os02g27130	2-CNs	0.16	0.025	0.137596	0.353953	0.0513	2	2	2	1	2	2	2	2	1	1	1	2	2	2	2	2	2	2	2	1	2	1	2	1	1	2	2	2	2	2	1	1	2	2	1	1	1	1	2	1	1	1	2
LOC_Os02g27769	2-CNs	-0.05	0.003	0.631263	0.812571	0.0001	1	1	1	1	1	1	1	1	1	1	1	1	1	1	1	1	1	1	1	1	1	2	1	1	1	1	1	1	1	1	2	1	1	1	1	2	1	1	1	1	1	1	1
LOC_Os02g27800	2-CNs	-0.07	0.005	0.511137	0.734736	0	1	1	1	1	1	1	1	1	1	1	1	1	1	1	1	1	1	1	1	1	1	2	1	1	1	1	1	1	1	1	2	1	1	1	1	2	1	1	1	1	1	1	1
LOC_Os02g28460	2-CNs	-0.02	0	0.859223	0.932116	0.0518	1	1	1	1	2	1	1	1	1	1	1	1	1	1	1	1	1	1	1	1	1	1	1	1	1	2	1	1	2	1	1	1	1	1	1	2	1	1	1	1	1	1	1
LOC_Os02g28465	2-CNs	-0.09	0.008	0.379593	0.624089	0.016	1	1	2	1	1	2	1	1	1	1	1	1	1	1	1	1	1	1	1	1	1	1	1	1	1	1	1	1	2	1	1	1	1	1	1	1	1	1	1	1	1	1	1
LOC_Os02g29550	2-CNs	-0.16	0.025	0.128777	0.336165	0.0017	1	1	1	1	1	1	2	2	1	1	1	1	1	2	1	1	1	1	1	1	2	2	2	1	2	2	1	1	1	1	1	2	1	2	1	2	1	1	1	1	1	1	1
LOC_Os02g30310	3-CNs	0.07	0.005	0.51247	0.735422	0.0692	2	2	2	2	2	2	2	3	2	3	1	1	1	3	3	2	1	2	3	2	2	3	2	2	2	3	1	2	2	3	2	3	2	1	3	3	1	1	2	2	2	1	1
LOC_Os02g31290	2-CNs	0.08	0.007	0.420887	0.656308	0.0132	1	1	1	1	1	1	1	2	1	2	1	1	1	1	2	2	1	1	1	1	2	1	1	1	1	1	1	1	2	1	1	1	2	1	1	2	2	1	1	2	1	2	1
LOC_Os02g31926	2-CNs	-0.02	0	0.879658	0.941949	0.0004	1	1	1	1	1	1	1	1	2	1	1	1	1	1	1	1	1	1	1	1	1	2	2	1	1	1	2	1	1	1	1	1	1	1	1	1	1	1	1	1	1	1	1
LOC_Os02g32690	8-CNs	0.04	0.002	0.679007	0.836584	0.0213	2	7	2	6	8	3	6	2	6	3	2	9	6	6	10	3	10	7	3	9	5	7	3	2	6	6	2	7	7	7	7	6	7	2	6	6	5	6	6	3	6	3	3
LOC_Os02g33590	2-CNs	0.17	0.03	0.10308	0.293075	0.0001	1	1	1	1	1	1	1	1	1	1	1	1	1	1	1	1	1	1	1	1	2	1	1	1	1	1	1	1	1	1	1	1	1	1	1	1	1	1	1	1	1	1	1
LOC_Os02g33600	3-CNs	-0.12	0.013	0.27089	0.52854	0.0006	2	2	2	2	3	2	2	2	1	1	2	2	2	2	1	1	1	1	2	1	1	1	1	2	1	2	1	2	2	1	1	3	1	1	2	1	1	2	2	1	1	1	2
LOC_Os02g33610	3-CNs	0.05	0.002	0.645376	0.820135	0.0025	2	2	2	2	3	2	2	2	1	1	2	2	2	2	1	1	1	2	1	1	1	1	2	1	2	1	2	2	1	1	3	1	1	2	1	1	2	2	1	1	1	2	1
LOC_Os02g34190	3-CNs	0.08	0.006	0.457707	0.691919	0.0189	0	0	0	2	2	2	1	1	0	1	2	1	1	2	1	1	1	1	1	1	1	1	1	1	1	1	0	1	2	1	1	1	1	1	1	1	2	1	1	1	2	1	1
LOC_Os02g35130	2-CNs	-0.11	0.012	0.299676	0.556762	0.0606	1	1	1	1	1	1	1	1	1	1	1	1	2	1	1	1	1	1	2	1	1	1	1	1	1	1	1	1	1	1	1	1	1	1	1	1	1	1	1	1	1	1	1
LOC_Os02g36140	2-CNs	0.02	0	0.855882	0.930227	0.089	1	1	1	1	1	1	1	1	1	1	1	2	1	1	1	1	1	1	1	1	1	1	1	1	1	1	1	1	1	1	1	1	1	2	1	1	1	1	1	1	1	1	1
LOC_Os02g36210	3-CNs	0.27	0.071	0.0211165	0.0984075	0.0218	1	1	1	1	1	1	1	1	1	4	1	1	1	1	1	1	1	1	1	1	1	1	1	1	1	1	1	1	1	1	1	1	1	1	1	1	1	4	1	1	1	4	1
LOC_Os02g37309	3-CNs	0.11	0.012	0.304979	0.560086	0.0488	1	1	1	0	1	1	1	1	1	1	1	1	1	1	1	1	1	1	1	1	0	1	1	1	1	1	1	1	1	1	1	1	1	1	2	1	1	1	0	1	1	1	1
LOC_Os02g37834	2-CNs	-0.03	0.001	0.758293	0.883955	0.0553	2	2	1	1	2	1	1	1	2	1	1	2	1	1	1	1	2	2	1	2	1	1	1	1	1	1	2	1	1	1	1	1	1	2	1	1	1	2	1	1	1	2	1
LOC_Os02g38804	2-CNs	0.02	0.001	0.820225	0.913393	0.0365	1	2	2	1	1	1	1	1	1	1	1	1	1	1	1	1	1	2	1	1	1	1	1	1	1	1	1	1	1	1	1	1	1	1	1	1	1	1	1	1	1	2	1
LOC_Os02g41460	4-CNs	0.2	0.04	0.0608305	0.208844	0.0161	1	1	3	4	3	1	1	1	1	1	3	1	1	1	1	1	1	1	1	3	1	1	1	1	1	1	1	1	1	1	1	1	1	1	1	1	1	1	3	1	3	3	1
LOC_Os02g41470	5-CNs	-0.1	0.011	0.327256	0.580984	0.0074	1	1	3	1	3	5	4	1	1	2	2	1	2	1	1	1	1	1	1	1	1	1	4	1	1	5	2	1	1	1	1	2	1	5	2	1	2	4	1	2	1	1	1
LOC_Os02g41480	5-CNs	-0.07	0.005	0.510561	0.734736	0.0027	1	1	3	1	3	5	4	1	1	1	2	1	1	1	1	1	1	1	1	1	1	1	1	1	1	4	1	1	5	2	1	1	1	1	2	1	5	2	1	2	4	1	2
LOC_Os02g41520	12-CNs	0.13	0.017	0.226547	0.474423	0	6	1	11	4	2	8	6	3	3	11	1	2	3	1	1	4	3	5	1	1	3	1	6	3	7	6	1	1	12	1	2	7	3	5	2	5	12	6	1	1	8	10	7
LOC_Os02g42600	2-CNs	-0.07	0.004	0.534351	0.746399	0.0229	1	1	1	1	2	1	1	1	1	1	1	1	1	1	2	1	1	2	1	1	2	1	2	1	1	2	1	1	1	2	2	1	2	1	1	2	1	2	1	1	1	1	1
LOC_Os02g43090	2-CNs	0.03	0.001	0.809371	0.908183	0.006	1	2	2	1	2	1	1	1	1	1	1	1	1	1	1	1	1	1	1	1	1	1	1	1	1	1	1	1	1	1	1	1	1	1	1	1	1	1	1	1	1	1	2
LOC_Os02g43350	2-CNs	-0.23	0.054	0.0282173	0.122244	0.1016	1	1	1	1	1	1	1	1	1	1	1	1	2	1	1	1	1	1	1	1	1	1	1	1	1	1	1	1	1	1	1	1	1	1	1	1	1	1	1	1	1	1	1
LOC_Os02g43360	2-CNs	0.04	0.002	0.703113	0.849836	0.067	1	1	1	1	1	1	1	1	1	1	1	2	1	1	1	1	1	1	1	1	1	1	1	1	1	2	1	1	1	1	1	1	1	1	1	1	1	1	1	1	1	1	1
LOC_Os02g43519	3-CNs	-0.04	0.002	0.704844	0.851151	0.0002	1	1	1	2	1	1	1	1	1	1	1	1	1	1	1	2	1	1	1	2	2	1	1	1	1	1	1	1	1	1	1	1	1	1	1	1	1	1	1	1	1	1	3
LOC_Os02g44520	2-CNs	-0.08	0.007	0.421131	0.656308	0.228	2	2	2	2	2	2	2	1	2	1	1	2	1	1	1	2	2	1	1	1	1	1	1	2	1	2	2	2	2	1	1	2	1	1	2	1	1	2	1	2	1	2	2
LOC_Os02g45150	2-CNs	0.09	0.008	0.411991	0.650104	0.0228	2	1	1	1	1	1	1	2	2	1	2	1	1	1	2	2	1	2	2	1	1	1	1	2	2	1	1	1	1	1	2	1	1	1	1	1	1	1	1	1	1	2	1
LOC_Os02g45380	2-CNs	0.13	0.016	0.232361	0.479999	0.0002	1	1	1	1	1	1	1	1	1	1	1	1	1	1	1	1	1	1	1	1	1	1	1	1	1	1	1	1	1	1	1	1	1	1	1	1	1	1	4	1	1	1	1
LOC_Os02g46490	2-CNs	-0.02	0	0.886128	0.94592	0.0001	1	1	1	1	1	1	1	1	1	1	1	1	1	1	1	1	1	1	1	1	1	1	1	1	1	1	1	1	1	1	1	1	1	1	1	1	1	2	1	1	1	1	1
LOC_Os02g46510	2-CNs	-0.05	0.002	0.659062	0.827336	0.0001	1	1	1	1	1	1	1	1	1	1	1	1	1	1	1	1	1	1	1	1	1	1	1	1	1	1	1	1	1	1	1	1	1	1	1	1	2	1	1	1	1	1	1
LOC_Os02g46720	2-CNs	0.03	0.001	0.774433	0.892824	0.0839	2	1	2	1	1	1	1	1	2	2	1	1	1	1	1	2	1	2	1	1	1	1	1	1	1	1	1	1	1	1	1	1	1	1	1	1	1	1	2	1	1	2	1
LOC_Os02g47510	2-CNs	-0.25	0.061	0.0173864	0.0841351	0.148	1	1	1	1	1	1	1	1	1	1	1	1	1	1	1	1	1	1	1	1	1	1	1	2	1	1	1	1	1	1	1	1	1	1	1	1	1	1	1	1	1	1	1
LOC_Os02g47580	3-CNs	0.03	0.001	0.79896	0.90489	0.2461	3	1	2	2	1	2	2	1	1	3	2	1	1	2	3	2	2	2	1	2	2	1	1	1	1	3	2	2	1	3	3	3	2	1	2	2	2	1	1	2	1	3	2
LOC_Os02g47590	3-CNs	0.26	0.065	0.0135186	0.0692141	0.1092	3	1	2	2	1	2	2	1	1	3	2	1	1	2	3	2	1	2	1	2	1	1	1	1	1	1	3	2	2	1	3	3	3	2	1	2	2	2	1	1	2	1	3
LOC_Os02g47600	3-CNs	0.2	0.039	0.0613787	0.209809	0.0804	3	1	2	2	1	2	2	1	1	1	2	1	1	2	1	2	1	2	1	1	1	1	1	1	1	1	2	2	1	1	1	1	1	1	2	2	2	1	1	2	1	3	2
LOC_Os02g47605	2-CNs	0.01	0	0.930305	0.963293	0.0607	1	1	1	1	1	1	1	1	1	1	1	1	1	2	1	1	1	1	1	1	1	1	1	1	1	1	1	1	2	1	1	1	1	1	1	1	1	2	1	1	1	1	1
LOC_Os02g47610	2-CNs	0.03	0.001	0.791747	0.90274	0.0629	1	1	1	1	1	1	1	1	1	1	1	1	1	2	1	1	1	1	1	1	1	1	1	1	1	1	1	1	2	1	1	1	1	1	1	1	1	2	1	1	1	1	1
LOC_Os02g47620	2-CNs	0.06	0.003	0.594955	0.789793	0.0047	1	1	1	1	1	1	1	1	1	1	1	2	1	1	1	1	1	1	1	1	1	1	1	1	1	2	1	1	1	1	1	1	1	1	2	1	1	1	1	1	1	1	1
LOC_Os02g47980	2-CNs	0.04	0.002	0.697154	0.845606	0.0293	1	1	1	1	1	1	1	1	1	1	1	2	1	1	1	1	1	1	1	1	1	1	1	1	1	1	2	1	1	1	1	1	1	1	2	1	1	1	1	1	1	1	1
LOC_Os02g48000	3-CNs	0.03	0.001	0.801383	0.905539	0.194	1	2	2	2	2	2	2	2	2	2	2	2	1	2	3	2	3	2	1	2	2	2	2	1	2	2	2	2	2	2	3	3	2	2	3	1	1	1	2	1	2	2	2
LOC_Os02g48010	3-CNs	0.2	0.039	0.0593336	0.205746	0.2045	1	2	2	2	2	2	2	2	2	2	2	2	1	2	3	2	1	2	1	2	2	2	2	1	2	2	2	2	2	2	3	1	3	2	2	1	1	1	1	2	1	2	2
LOC_Os02g49992	2-CNs	-0.12	0.015	0.237874	0.488861	0.0183	1	2	1	1	1	1	1	1	1	1	1	1	1	1	1	1	1	1	1	1	1	1	1	1	2	1	1	1	1	1	1	1	1	1	1	1	1	1	1	1	1	2	1
LOC_Os02g50540	2-CNs	-0.14	0.02	0.184056	0.425902	0.0578	1	2	1	1	1	1	1	1	1	2	1	1	1	1	1	2	1	1	1	2	1	1	2	1	2	1	1	1	1	1	1	1	1	1	1	1	2	1	1	1	1	1	1
LOC_Os02g51040	2-CNs	-0.09	0.009	0.370326	0.617676	0.0183	1	1	1	2	1	1	1	1	1	1	1	1	1	1	1	1	1	1	1	1	1	1	1	1	1	1	1	1	1	1	1	1	1	1	1	1	1	1	1	1	1	1	1
LOC_Os02g51390	2-CNs	-0.1	0.01	0.340893	0.593257	0.0165	1	1	1	1	1	1	1	1	1	1	1	1	1	1	1	1	2	2	1	2	2	1	2	1	2	1	2	1	1	1	1	2	1	1	1	1	1	1	1	1	1	1	1
LOC_Os02g51810	2-CNs	-0.09	0.008	0.389243	0.634319	0.0606	1	1	1	1	1	1	1	1	1	1	1	2	1	1	1	1	1	1	1	1	1	2	1	1	1	1	1	1	1	1	1	1	1	2	1	1	1	1	1	1	1	1	1
LOC_Os02g51840	2-CNs	0.04	0.002	0.697386	0.845606	0.069	1	1	1	1	1	1	1	1	1	1	1	2	1	1	1	1	1	1	2	1	1	2	1	1	1	1	1	1	1	1	1	1	1	2	1	1	1	1	1	1	1	1	1
LOC_Os02g51850	2-CNs	0.14	0.021	0.170181	0.407297	0.0142	1	1	1	1	1	1	1	1	1	1	1	1	1	1	1	1	1	1	2	1	1	1	1	1	1	1	1	1	1	1	1	1	1	1	1	1	1	1	1	1	1	1	1
LOC_Os02g51950	2-CNs	-0.17	0.028	0.109281	0.30417	0.0142	2	1	1	1	1	1	1	1	1	1	1	1	2	1	1	1	1	1	1	1	2	1	1	1	1	1	1	1	1	1	1	1	1	1	1	1	1	1	1	1	1	1	1
LOC_Os02g52316	3-CNs	-0.01	0	0.91701	0.956017	0.1027	1	1	1	1	1	3	1	1	3	1	3	1	1	1	1	3	1	1	1	1	1	1	1	1	1	1	2	1	1	1	1	1	1	1	1	1	1	2	1	2	1	2	3
LOC_Os02g52620	2-CNs	-0.19	0.036	0.0682774	0.225069	0.026	1	1	1	1	1	1	1	1	1	1	2	1	1	1	2	1	2	2	2	1	2	1	2	2	2	1	2	1	1	1	2	1	2	1	1	1	2	1	1	1	1	1	1
LOC_Os02g52950	2-CNs	-0.04	0.001	0.718805	0.860204	0.0022	1	1	1	1	1	1	1	1	1	1	1	1	1	1	1	1	1	1	1	1	1	1	1	1	1	1	1	1	1	1	1	1	1	1	1	1	1	1	1	1	1	1	1
LOC_Os02g53140	2-CNs	0.08	0.006	0.447444	0.68029	0.0213	1	1	1	1	1	1	1	1	1	1	2	2	1	1	2	1	1	1	1	1	1	1	1	1	1	1	2	1	2	1	1	1	1	1	1	1	1	1	1	1	1	1	2
LOC_Os02g53150	2-CNs	-0.07	0.005	0.511148	0.734736	0.0213	1	1	1	1	1	1	1	1	1	1	2	2	1	1	2	1	1	1	1	1	1	1	1	1	1	1	2	1	2	1	1	1	1	1	1	1	1	1	1	1	1	1	2
LOC_Os02g53160	2-CNs	0.02	0.001	0.815156	0.909695	0.0213	1	1	1	1	1	1	1	1	1	1	2	2	1	1	2	1	1	1	1	1	1	1	1	1	1	1	1	2	1	2	1	1	1	1	1	1	1	1	1	1	1	1	1
LOC_Os02g53169	2-CNs	-0.03	0.001	0.783386	0.897672	0.0097	1	1	1	1	1	1	1	1	1	1	2	2	1	1	2	1	1	1	1	1	1	1	1	1	1	1	2	1	2	1	1	1	1	1	1	1	1	1	1	1	1	2	1
LOC_Os02g53835	2-CNs	0.07	0.005	0.513338	0.735683	0.0176	1	1	1	1	1	1	1	1	1	1	1	1	1	1	1	1	1	1	1	1	1	1	1	1	1	1	1	1	1	1	1	1	1	1	1	1	1	1	1	1	1	1	2
LOC_Os02g53900	3-CNs	-0.13	0.016	0.22201	0.471311	0.0075	1	1	1	2	1	1	1	1	1	1	1	1	1	1	1	1	1	1	3	1	1	3	1	1	1	1	1	1	2	1	1	1	1	1	1	1	1	1	1	2	2	1	1
LOC_Os02g54470	3-CNs	0.06	0.004	0.536486	0.747396	0.0062	2	2	1	1	2	1	2	2	2	2	2	2	1	2	3	2	1	3	1	2	2	2	2	2	2	2	3	3	2	2	3	2	3	3	2	3	2	2	2	1	2	1	2
LOC_Os02g54490	3-CNs	0.23	0.052	0.0292465	0.125268	0.0033	2	2	1	1	2	1	2	2	2	2	2	2	1	2	3	2	1	3	1	2	2	2	2	2	2	2	3	3	2	2	3	2	3	3	2	3	2	2	2	1	2	1	2
LOC_Os02g54500	3-CNs	0.2	0.041	0.0523578	0.187539	0.0036	2	2	1	1	2	1	2	2	2	2	2	2	1	2	3	2	1	3	1	2	2	2	2	2	2	2	3	3	2	2	3	2	3	3	2	3	2	2	2	1	2	1	2
LOC_Os02g54510	2-CNs	0.06	0.003	0.587028	0.786766	0.0007	2	2	1	1	2	1	2	2	2	2	2	2	1	2	1	1	1	1	1	1	1	1	1	2	1	2	1	1	1	2	1	1	1	1	2	1	2	2	2	1	2	2	1
LOC_Os02g54520	2-CNs	-0.26	0.068	0.0121803	0.0646118	0.001	2	2	1	1	2	1	2	2	2	2	2	2	1	2	1	1	1	1	1	1	1	1	1	2	1	2	1	1	1	2	1	1	1	1	2	1	1	2	2	1	2	1	2
LOC_Os02g54530	2-CNs	0.1	0.01	0.347861	0.601024	0.0002	2	2	1	1	2	1	2	2	2	2	2	2	1	2	1	1	1	1	1	1	1	1	1	2	1	2	1	1	1	2	1	1	1	1	2	1	1	2	2	1	2	1	2
LOC_Os02g54930	2-CNs	0.03	0.001	0.800743	0.905539	0	2	1	1	1	1	1	1	1	1	1	1	1	1	1	1	1	1	1	1	1	1	2	1	1	1	1	1	1	1	1	1	1	1	1	1	1	1	1	1	1	1	1	1
LOC_Os02g56334	2-CNs	0.19	0.036	0.0738912	0.237973	0.0351	1	1	1	1	1	1	1	1	1	1	1	1	1	1	1	1	1	1	1	2	1	2	1	2	1	1	1	1	1	2	1	1	2	1	1	1	1	1	1	1	1	1	1
LOC_Os02g57010	2-CNs	-0.08	0.006	0.475788	0.705552	0.0603	1	1	1	1	1	1	1	1	1	1	1	1	1	1	1	1	1	1	1	1	1	1	1	1	1	1	1	1	1	1	1	1	1	1	1	1	1	1	1	1	1	1	1
LOC_Os02g57020	2-CNs	-0.08	0.007	0.424294	0.657754	0.0599	1	1	1	1	1	1	1	1	1	1	1	1	1	1	1	1	1	1	1	1	1	1	1	1	1	1	1	1	1	1	1	1	1	1	1	1	1	1	1	1	1	1	1
LOC_Os02g57030	2-CNs	-0.08	0.006	0.456348	0.690655	0.0599	1	1	1	1	1	1	1	1	1	1	1	1	1	1	1	1	1	1	1	1	1	1	1	1	1	1	1	1	1	1	1	1	1	1	1	1	1	1	1	1	1	1	1
LOC_Os02g57040	2-CNs	-0.02	0	0.874606	0.941473	0.0599	1	1	1	1	1	1	1	1	1	1	1	1	1	1	1	1	1	1	1	1	1	1	1	1	1	1	1	1	1	1	1	1	1	1	1	1	1	1	1	1	1	1	1
LOC_Os02g57050	2-CNs	-0.01	0	0.920308	0.957198	0.0606	1	1	1	1	1	1	1	1	1	1	1	1	1	1	1	1	1	1	1	1	1	1	1	1	1	1	1	1	1	1	1	1	1	1	1	1	1	1	1	1	1	1	1
LOC_Os02g57060	2-CNs	-0.11	0.013	0.288536	0.542985	0.0603	1	1	1	1	1	1	1	1	1	1	1	1	1	1	1	1	1	1	1	1	1	1	1	1	1	1	1	1	1	1	1	1	1	1	1	1	1	1	1	1	1	1	1
LOC_Os02g57370	4-CNs	-0.1	0.009	0.362834	0.612586	0.0009	2	1	2	2	2	2	2	2	2	2	2	2	2	3	2	2	3	2	4	1	1	1	2	2	3	1	3	2	2	2	2	2	2	2	3	2	2	1	2	2	2	2	2
LOC_Os02g57380	4-CNs	0.01	0	0.958882	0.979382	0.0003	2	1	2	2	2	2	2	2	2	2	2	2	2	1	2	2	1	2	4	1	1	1	2	2	3	1	3	2	2	2	2	2	2	1	2	2	1	2	2	2	2	2	2
LOC_Os02g57390	4-CNs	-0.09	0.007	0.414647	0.653077	0.0002	2	1	2	2	2	2	2	2	2	2	2	2	2	1	2	2	1	2	4	1	1	1	2	2	3	1	3	2	2	2	2	2	2	2	1	2	2	1	2	2	2	2	2
LOC_Os02g57400	7-CNs	-0.12	0.014	0.267343	0.525749	0.093	6	7	6	6	7	7	7	1	5	5	7	1	2	7	1	6	5	8	7	4	6	1	6	2	6	7	8	5	8	1	8	2	1	8	7	6	7	5	1	6	7	5	6
LOC_Os02g57410	7-CNs	-0.17	0.03	0.11218	0.308351	0.1318	6	7	6	6	7	7	7	5	5	7	1	2	7	1	6	5	8	7	4	6	6	2	6	7	8	5	8	8	2	1	8	7	6	7	5	6	7	5	6	7	6	6	5
LOC_Os02g57420	2-CNs	-0.16	0.027	0.127888	0.335411	0.1994	1	1	1	1	1	1	1	1	1	1	1	1	2	1	1	1	1	1	1	1	1	1	2	1	1	1	1	1	1	1	2	1	1	1	1	1	1	1	1	1	1	1	1
LOC_Os02g57440	2-CNs	0.12	0.015	0.234996	0.484074	0.1948	1	1	1	1	1	1	1	1	1	1	1	1	2	1	1	1	1	1	1	1	1	1	1	2	1	1	1	1	1	1	1	1	1	1	2	1	1	1	1	1	1	1	1
LOC_Os02g57450	2-CNs	0.1	0.011	0.319751	0.57304	0.1948	1	1	1	1	1	1	1	1	1	1	1	1	2	1	1	1	1	1	1	1	1	1	1	2	1	1	1	1	1	1	1	1	1	1	2	1	1	1	1	1	1	1	1
LOC_Os02g57460	2-CNs	-0.05	0.003	0.611546	0.800369	0.1929	1	1	1	1	1	1	1	1	1	1	1	1	2	1	1	1	1	1	1	1	1	1	1	2	1	1	1	1	1	1	1	1	1	1	2	1	1	1	1	1	1	1	1
LOC_Os02g57470	2-CNs	-0.07	0.004	0.525785	0.739457	0.1939	1	1	1	1	1	1	1	1	1	1	1	1	2	1	1	1	1	1	1	1	1	1	1	2	1	1	1	1	1	1	1	1	1	1	2	1	1	1	1	1	1	1	1
LOC_Os02g57480	2-CNs	-0.26	0.069	0.0115198	0.0618518	0.1939	1	1	1	1	1	1	1	1	1	1	1	1	2	1	1	1	1	1	1	1	1	1	1	2	1	1	1	1	1	1	1	1	1	1	2	1	1	1	1	1	1	1	1
LOC_Os02g57490	2-CNs	-0.16	0.026	0.125376	0.331209	0.1939	1	1	1	1	1	1	1	1	1	1	1	1	2	1	1	1	1	1	1	1	1	1	1	2	1	1	1	1	1	1	1	1	1	1	2	1	1	1	1	1	1	1	1
LOC_Os02g57520	2-CNs	-0.05	0.002	0.637613	0.815407	0.1939	1	1	1	1	1	1	1	1	1	1	1	1	2	1	1	1	1	1	1	1	1	1	1	2	1	1	1	1	1	1	1	1	1	1	2	1	1	1	1	1	1	1	1
LOC_Os02g57530	2-CNs	-0.02	0.001	0.831273	0.918063	0.148	1	1	1	1	1	1	1	1	1	1	1	1	1	1	1	1	1	1	1	1	1	1	1	1	1	1	1	1	1	1	1	1	1	1	2	1	1	1	1	1	1	1	1
LOC_Os02g58350	2-CNs	-0.01	0	0.889542	0.947216	0.0817	1	1	1	1	1	1	1	1	1	1	1	1	1	1	1	1	1	1	1	1	1	1	1	1	1	1	1	1	1	1	1	1	1	1	1	1	1	1	1	1	1	1	1
LOC_Os02g58360	2-CNs	-0.16	0.026	0.119492	0.321944	0.0817	1	1	1	1	1	1	1	1	1	1	1	1	1	1	1	1	1	1	1	1	1	1	1	1	1	1	1	1	1	1	1	1	1	1	1	1	1	1	1	1	1	1	1
LOC_Os02g58380	2-CNs	-0.19	0.038	0.0632644	0.214418	0.0813	1	1	1	1	1	1	1	1	1	1	1	1	1	1	1	1	1	1	1	1	1	1	1	1	1	1	1	1	1	1	1	1	1	1	1	1	1	1	1	1	1	1	1
LOC_Os02g58554	2-CNs	0.06	0.003	0.599546	0.791234	0.0606	1	1	1	1	1	1	1	1	1	1	1	1	1	1	1	1	1	1	1	1	1	1	1	1	1	1	1	1	1	1	1	1	1	1	2	1	1	1	1	1	1	1	1
LOC_Os02g58560	2-CNs	0	0	0.979238	0.990085	0.0603	1	1	1	1	1	1	1	1	1	1	1	1	1	1	1	1	1	1	1	1	1	1	1	1	1	1	1	1	1	1	1	1	1	1	2	1	1	1	1	1	1	1	1
LOC_Os02g58570	2-CNs	-0.04	0.001	0.730553	0.868721	0.0603	1	1	1	1	1	1	1	1	1	1	1	1	1	1	1	1	1	1	1	1	1	1	1	1	1	1	1	1	1	1	1	1	1	2	1	1	1	1	1	1	1	1	1
LOC_Os02g58580	2-CNs	0.02	0	0.87929	0.941949	0.0606	1	1	1	1	1	1	1	1	1	1	1	1	1	1	1	1	1	1	1	1	1	1	1	1	1	1	1	1	1	1	1	1	1	1	2	1	1	1	1	1	1	1	1
LOC_Os02g58590	2-CNs	-0.01	0	0.913648	0.956017	0.0606	1	1	1	1	1	1	1	1	1	1	1	1	1	1	1	1	1	1	1	1	1	1	1	1	1	1	1	1	1	1	1	1	1	1	2	1	1	1	1	1	1	1	1
LOC_Os02g58620	2-CNs	0.03	0.001	0.755115	0.883558	0.1613	1	1	1	1	1	1	1	1	1	1	1	1	1	1	1	1	1	1	1	1	1	1	1	1	1	1	1	1	1	1	1	1	1	2	1	1	1	1	1	1	1	1	1
LOC_Os02g58630	2-CNs	-0.26	0.066	0.014826	0.0740473	0.1521	1	1	1	1	1	1	1	1	1	1	1	1	1	1	1	1	1	1	1	1	1	1	1	1	1	1	1	1	1	1	1	1	2	1	1	1	1	1	1	1	1	1	1
LOC_Os02g58640	2-CNs	-0.12	0.016	0.239015	0.489924	0.1536	1	1	1	1	1	1	1	1	1	1	1	1	1	1	1	1	1	1	1	1	1	1	1	1	1	1	1	1	1	1	1	1	1	2	1	1	1	1	1	1	1	1	1
LOC_Os02g58650	9-CNs	-0.11	0.012	0.330426	0.58426	0.2026	7	3	3	3	8	9	4	9	3	10	4	1	9	7	1	7	8	1	1	7	8	4	9	9	10	10	2	4	9	8	8	3	1	8	1	3	1	4	7	4	3	9	1
LOC_Os02g58670	4-CNs	-0.01	0	0.933049	0.964382	0.0216	1	3	3	3	1	1	4	1	3	1	4	1	1	1	1	1	1	1	1	1	1	1	1	1	1	1	4	1	1	1	1	1	1	1	1	1	4	1	1	1	3	1	1
LOC_Os03g01016	2-CNs	-0.06	0.003	0.582883	0.78399	0.0599	1	1	1	1	1	1	1	1	1	1	1	1	1	1	1	1	1	1	1	1	1	1	1	1	1	1	1	1	1	1	1	1	1	1	1	1	1	1	1	1	1	1	1
LOC_Os03g01018	2-CNs	0.01	0	0.891035	0.947216	0.0599	1	1	1	1	1	1	1	1	1	1	1	1	1	1	1	1	1	1	1	1	1	1	1	1	1	1	1	1	1	1	1	1	1	1	1	1	1	1	1	1	1	1	1
LOC_Os03g01020	2-CNs	-0.11	0.012	0.306079	0.560298	0.0629	1	1	1	1	1	1	1	1	1	1	1	1	1	1	1	1	1	1	1	1	1	1	1	1	1	1	1	1	1	1	1	1	1	1	1	1	1	1	1	1	1	1	1
LOC_Os03g01110	2-CNs	-0.1	0.01	0.351394	0.603678	0.03	1	1	1	1	1	1	1	1	1	1	1	1	1	1	1	1	1	1	1	1	1	1	1	1	1	1	1	1	1	1	1	1	1	1	1	1	1	1	1	1	1	1	1
LOC_Os03g01130	2-CNs	0.25	0.061	0.0193845	0.0917904	0.0474	1	1	1	1	1	1	1	1	1	1	1	1	1	1	2	1	2	1	1	1	1	1	1	1	1	1	1	1	1	1	1	1	1	1	1	1	1	1	1	1	1	1	1
LOC_Os03g01150	2-CNs	0.01	0	0.937234	0.966746	0.0167	1	1	1	1	1	1	1	1	1	1	1	1	1	1	2	1	1	1	1	1	1	1	1	1	1	1	1	1	1	1	1	1	1	1	1	1	1	1	1	1	1	1	1
LOC_Os03g01160	2-CNs	0.01	0	0.915725	0.956017	0.0006	1	1	1	1	1	1	1	1	1	1	1	1	1	1	2	1	1	1	1	1	1	1	1	1	1	1	1	1	1	1	1	1	1	1	1	1	1	1	1	1	1	1	1
LOC_Os03g01170	2-CNs	-0.05	0.003	0.619904	0.803175	0.0004	1	1	1	1	1	1	1	1	1	1	1	1	1	1	2	1	1	1	1	1	1	1	1	1	1	1	1	1	1	1	1	1	1	1	1	1	1	1	1	1	1	1	1
LOC_Os03g01180	2-CNs	-0.22	0.047	0.0390808	0.152014	0.0136	1	1	1	1	1	1	1	1	1	1	1	1	1	1	2	1	1	1	1	1	1	1	1	1	1	1	1	1	1	1	1	1	1	1	1	1	1	1	1	1	1	1	1
LOC_Os03g01330	2-CNs	0.07	0.004	0.525308	0.739457	0.0533	2	2	2	1	1	1	1	1	1	2	1	1	1	1	1	1	1	2	1	1	1	1	1	1	1	1	1	1	1	1	1	1	1	1	1	1	1	1	1	1	1	1	1
LOC_Os03g01442	3-CNs	-0.02	0	0.846162	0.925614	0.0064	1	1	1	1	1	1	2	2	1	1	1	1	1	1	2	1	1	1	1	1	3	1	2	1	2	1	1	1	1	1	1	1	1	2	2	1	2	1	1	2	2	1	1
LOC_Os03g01450	3-CNs	0.07	0.006	0.48114	0.710306	0.208	0	0	0	0	0	1	1	1	0	1	0	1	1	0	2	0	1	0	1	0	1	1	1	1	1	1	0	1	0	0	1	2	2	0	2	0	1	1	1	1	0	1	1
LOC_Os03g02150	4-CNs	0.08	0.007	0.421726	0.656308	0.0325	3	3	4	1	4	4	4	4	3	4	4	1	3	4	1	1	4	1	2	4	3	1	4	2	4	3	4	4	1	4	3	4	3	4	3	1	4	3	3	4	3	1	4
LOC_Os03g02680	2-CNs	-0.15	0.022	0.160321	0.391124	0.0254	1	1	1	1	1	1	1	1	1	1	2	1	1	1	2	2	1	1	1	2	1	1	2	1	2	2	1	2	1	2	2	1	2	1	1	2	1	1	1	1	1	2	1
LOC_Os03g02720	2-CNs	0.05	0.002	0.67315	0.834662	0.0535	2	1	1	1	2	1	1	1	2	2	1	1	1	1	1	1	1	1	2	1	1	1	1	1	1	1	1	2	1	1	1	2	1	1	1	1	2	1	1	2	1	1	1
LOC_Os03g02730	2-CNs	-0.14	0.02	0.190927	0.432336	0.0501	2	1	1	1	2	1	1	1	2	2	1	1	1	1	1	1	1	1	2	1	1	1	1	1	1	1	1	2	1	1	1	2	1	1	1	1	2	1	1	2	1	1	1
LOC_Os03g02750	2-CNs	-0.14	0.019	0.189996	0.432336	0.0552	2	1	1	1	2	1	1	1	2	2	1	1	1	1	1	1	1	1	2	1	1	1	1	1	1	1	1	1	2	1	1	1	2	1	1	1	1	2	1	1	1	2	1
LOC_Os03g03660	2-CNs	0.08	0.007	0.426658	0.657754	0.0294	1	1	1	1	1	2	1	1	1	1	1	1	1	1	1	1	1	1	1	1	1	1	1	1	1	1	1	1	1	1	1	1	1	1	1	1	1	1	1	1	1	2	1
LOC_Os03g03670	2-CNs	-0.13	0.016	0.224453	0.473329	0.0183	1	1	1	1	1	2	1	1	1	1	1	1	1	1	1	1	1	1	1	1	1	1	1	1	1	1	1	1	1	1	1	1	1	1	1	1	1	1	1	1	1	2	1
LOC_Os03g03690	2-CNs	-0.07	0.005	0.506387	0.731264	0.069	1	1	1	1	1	2	1	1	1	1	1	1	1	1	1	1	1	1	1	1	1	1	1	1	1	1	1	1	1	1	1	1	1	1	1	1	1	1	1	1	1	1	1
LOC_Os03g03724	2-CNs	-0.12	0.014	0.263264	0.520045	0.0394	1	2	1	1	1	1	1	1	1	1	1	1	1	1	1	1	1	1	1	1	1	1	1	1	1	1	1	1	1	1	1	1	1	1	2	1	1	1	1	1	1	2	1
LOC_Os03g03730	2-CNs	-0.2	0.038	0.0624651	0.213065	0.0235	1	2	1	1	1	1	1	1	1	1	1	1	1	1	1	1	1	1	1	1	1	2	1	1	1	1	1	1	1	1	1	1	1	1	2	1	2	1	1	1	1	1	2
LOC_Os03g03750	2-CNs	-0.04	0.002	0.713878	0.8565	0.0153	1	2	1	1	1	1	1	1	1	1	1	1	1	1	1	1	1	1	1	1	1	2	1	1	1	1	1	1	1	1	1	1	1	1	1	1	1	2	1	1	1	1	1
LOC_Os03g04545	2-CNs	0.05	0.003	0.617479	0.802661	0.0082	2	1	1	1	1	1	2	1	1	1	1	2	1	1	1	1	1	1	1	1	1	1	1	1	1	2	1	2	2	1	1	1	1	1	2	1	2	1	1	1	1	1	1
LOC_Os03g04550	2-CNs	0.03	0.001	0.775144	0.893247	0.0075	2	1	1	1	1	1	2	1	1	1	1	2	1	1	1	1	1	1	1	1	1	1	1	1	1	2	1	2	2	1	1	1	1	1	2	1	2	1	1	1	1	1	1
LOC_Os03g04890	2-CNs	-0.01	0	0.952733	0.976522	0.0659	1	2	1	2	2	2	1	1	1	1	2	1	1	1	1	1	1	1	1	1	1	1	1	1	1	2	1	2	1	1	1	2	1	1	2	1	1	2	2	1	1	1	1
LOC_Os03g04900	2-CNs	-0.08	0.006	0.466335	0.698974	0.112	1	1	1	1	1	1	1	1	1	1	1	1	1	1	1	1	1	1	1	1	1	1	1	1	1	1	1	1	1	1	1	2	1	1	1	1	1	1	1	1	1	1	1
LOC_Os03g05049	2-CNs	0.15	0.024	0.141584	0.361054	0	2	2	2	1	1	1	1	1	1	2	1	1	1	1	2	2	1	2	2	1	1	1	2	2	1	1	1	1	1	1	1	2	1	1	1	2	1	1	1	1	1	1	2
LOC_Os03g06890	2-CNs	0.17	0.029	0.107141	0.300501	0.0151	1	1	1	1	1	1	1	1	1	1	1	1	1	1	1	1	1	1	1	1	1	1	1	1	1	1	1	1	1	1	1	1	1	1	1	1	2	1	1	1	1	1	1
LOC_Os03g07400	2-CNs	-0.09	0.008	0.409642	0.647356	0.0136	1	1	1	1	1	1	1	1	1	1	1	1	1	1	1	1	2	1	1	1	1	1	1	1	1	1	1	1	1	1	1	2	1	1	1	1	1	1	1	1	1	1	1
LOC_Os03g07739	3-CNs	0.13	0.016	0.220844	0.470671	0.0373	1	1	1	1	1	1	1	0	1	1	1	1	1	1	1	2	1	1	0	2	1	0	1	1	1	1	1	1	1	1	0	0	1	1	1	1	1	1	1	0	1	1	1
LOC_Os03g08010	2-CNs	-0.02	0	0.832952	0.918677	0.2119	2	1	1	2	1	2	1	2	1	2	1	1	1	2	1	1	1	2	2	2	1	1	1	1	1	1	2	1	1	2	2	2	2	1	1	2	1	1	2	2	2	1	2
LOC_Os03g08114	2-CNs	-0.05	0.003	0.627171	0.809421	0.0002	1	1	1	1	1	1	1	2	1	1	2	2	1	2	1	2	1	1	2	1	1	2	2	2	2	1	2	2	1	1	1	2	2	1	1	1	1	1	1	2	1	1	1
LOC_Os03g09830	2-CNs	-0.12	0.014	0.255859	0.511781	0.0002	1	1	1	1	1	1	1	1	1	1	1	1	1	2	2	1	1	1	1	1	1	2	1	1	1	1	1	1	2	1	1	1	1	1	1	1	1	1	1	1	1	1	2
LOC_Os03g10010	6-CNs	0.2	0.04	0.0607605	0.208844	0.0173	8	6	7	6	9	6	7	6	5	9	8	7	5	6	1	1	7	1	5	8	1	1	7	1	1	6	6	6	6	9	6	7	1	1	6	6	6	9	7	6	1	1	7
LOC_Os03g10530	3-CNs	0.23	0.055	0.0270199	0.11861	0.3487	1	1	1	1	1	1	1	1	1	1	1	1	1	1	1	1	3	1	1	1	1	1	1	1	1	1	1	1	1	1	3	2	1	1	1	1	1	1	1	1	1	1	3
LOC_Os03g10620	2-CNs	0.09	0.009	0.372845	0.619678	0.0022	1	1	1	1	1	1	1	1	1	1	1	1	1	1	1	1	2	1	1	1	1	1	1	1	1	1	1	1	1	1	1	1	1	1	1	1	1	1	1	1	1	2	1
LOC_Os03g11010	2-CNs	0.14	0.02	0.183556	0.425741	0.0629	1	1	1	1	1	1	1	1	1	1	1	2	1	1	1	1	1	1	1	1	1	1	2	1	1	1	1	1	1	1	1	1	1	1	1	1	1	1	1	1	1	1	1
LOC_Os03g11210	3-CNs	0.06	0.004	0.551234	0.760664	0.2136	2	2	2	2	2	2	2	2	2	2	2	1	2	2	1	2	1	3	1	3	1	1	2	3	3	2	3	2	3	2	3	3	1	1	1	2	1	2	2	1	1	2	2
LOC_Os03g11230	2-CNs	-0.16	0.026	0.128188	0.335622	0.0996	2	2	2	2	2	1	2	2	2	2	2	1	1	2	1	1	1	1	1	1	1	1	1	1	2	1	2	1	2	1	1	1	1	1	1	2	1	2	2	1	1	2	2
LOC_Os03g11240	2-CNs	0.1	0.009	0.354818	0.605157	0.0827	2	2	2	2	2	1	2	2	2	2	2	1	1	2	1	1	1	1	1	1	1	1	1	1	1	2	1	2	1	2	1	1	1	1	1	1	2	1	2	2	1	1	2
LOC_Os03g11250	2-CNs	-0.11	0.012	0.313695	0.567563	0.1531	1	1	1	1	1	1	1	1	1	1	1	1	1	1	1	1	1	1	1	1	1	1	1	1	1	1	1	1	1	1	1	1	1	1	1	1	1	1	1	1	1	1	1
LOC_Os03g11300	3-CNs	-0.09	0.008	0.390383	0.635513	0.0206	1	1	1	1	1	1	1	3	1	1	1	1	1	1	1	1	1	1	1	1	1	1	1	1	1	3	1	1	1	1	1	1	1	1	1	1	1	1	1	1	1	1	1
LOC_Os03g11310	2-CNs	0.02	0	0.866024	0.935277	0.1054	1	1	1	1	1	1	1	1	1	1	1	1	1	1	1	1	1	1	1	1	1	1	1	1	1	1	1	1	1	1	1	1	1	1	1	1	1	1	1	1	1	1	1
LOC_Os03g11410	2-CNs	-0.23	0.053	0.0262565	0.11654	0.0183	2	1	1	1	1	1	1	1	1	1	1	1	1	1	1	1	1	1	1	2	1	1	1	1	1	1	1	1	1	1	1	1	1	1	1	1	1	1	1	1	1	1	2
LOC_Os03g11590	2-CNs	-0.19	0.035	0.0742023	0.238173	0.05	2	2	1	2	1	1	2	1	1	1	1	1	1	2	1	1	1	2	2	1	1	1	1	1	2	2	1	2	1	1	2	2	2	2	1	1	2	1	1	1	1	2	1
LOC_Os03g11690	2-CNs	-0.1	0.01	0.349174	0.602126	0.0023	1	1	1	1	1	2	1	1	1	1	1	1	1	1	1	1	1	1	1	1	1	1	1	1	1	1	1	1	1	1	1	1	2	1	1	2	1	1	1	1	1	1	1
LOC_Os03g11700	2-CNs	-0.1	0.011	0.329268	0.582601	0.0023	1	1	1	1	1	2	1	1	1	1	1	1	1	1	1	1	1	1	1	1	1	1	1	1	1	1	1	1	1	1	1	1	1	2	1	1	2	1	1	1	1	1	1
LOC_Os03g11710	2-CNs	-0.1	0.01	0.336335	0.587665	0.0023	1	1	1	1	1	2	1	1	1	1	1	1	1	1	1	1	1	1	1	1	1	1	1	1	1	1	1	1	1	1	1	1	2	1	1	2	1	1	1	1	1	1	1
LOC_Os03g11720	2-CNs	0.09	0.008	0.383727	0.627766	0.0326	1	1	1	1	1	2	2	2	1	1	2	1	1	1	1	1	1	1	1	1	1	1	1	1	1	1	1	2	1	1	2	1	1	2	1	2	2	1	2	1	2	1	2
LOC_Os03g11734	2-CNs	0.16	0.026	0.124147	0.328946	0.0326	1	1	1	1	1	2	2	2	1	1	2	1	1	1	1	1	1	1	1	1	1	1	1	1	1	1	1	2	1	1	2	1	1	2	1	2	2	1	2	1	2	1	2
LOC_Os03g12270	2-CNs	-0.15	0.023	0.150604	0.377508	0.0189	1	1	1	1	1	1	1	1	1	2	2	1	1	1	1	2	1	1	1	1	1	1	1	1	1	1	1	1	1	1	1	1	1	1	1	1	1	1	1	1	1	1	1
LOC_Os03g12280	3-CNs	-0.19	0.037	0.0684282	0.225285	0.013	1	1	1	1	1	1	1	1	1	2	2	1	1	1	1	2	1	1	1	1	1	1	1	1	1	3	1	2	1	1	1	1	1	1	1	3	1	1	3	1	1	3	1
LOC_Os03g12290	4-CNs	0.16	0.027	0.119115	0.321732	0.0045	1	1	1	1	1	1	1	1	1	2	2	1	1	1	1	2	1	1	1	1	2	1	1	1	1	1	3	1	2	4	1	1	1	2	1	1	3	2	1	3	1	1	3
LOC_Os03g12300	2-CNs	-0.02	0.001	0.828349	0.916272	0.1885	1	1	1	1	1	1	1	1	1	2	2	1	1	1	1	1	1	1	1	1	1	1	1	1	1	1	1	1	1	1	1	1	1	2	1	1	1	1	1	1	1	1	1
LOC_Os03g12430	2-CNs	-0.03	0.001	0.758985	0.883955	0.2161	2	2	1	2	1	2	2	2	2	1	2	1	1	2	2	1	1	2	1	1	1	1	2	1	2	2	1	2	2	2	1	1	2	1	1	2	1	1	2	1	2	1	1
LOC_Os03g13640	2-CNs	-0.06	0.003	0.584897	0.784705	0.0247	1	1	1	1	2	1	1	1	1	1	1	1	1	1	1	1	1	1	1	1	1	1	2	1	2	1	1	1	1	1	1	1	1	1	1	1	1	1	1	1	1	1	1
LOC_Os03g13930	2-CNs	-0.1	0.011	0.326421	0.58028	0.0174	1	1	1	1	1	1	1	1	1	1	1	2	1	1	1	1	1	1	1	1	1	1	1	1	1	1	1	1	1	1	1	1	1	1	1	1	1	1	1	1	1	1	1
LOC_Os03g13950	2-CNs	-0.09	0.009	0.384173	0.628107	0.017	1	1	1	1	1	1	1	1	1	1	1	2	1	1	1	1	1	1	1	1	1	1	1	1	1	1	1	1	1	1	1	1	1	1	1	1	1	1	1	1	1	1	1
LOC_Os03g13960	2-CNs	-0.12	0.014	0.264347	0.521794	0.0174	1	1	1	1	1	1	1	1	1	1	1	2	1	1	1	1	1	1	1	1	1	1	1	1	1	1	1	1	1	1	1	1	1	1	1	1	1	1	1	1	1	1	1
LOC_Os03g13970	3-CNs	-0.03	0.001	0.804508	0.905799	0.1278	1	1	1	1	1	1	1	1	1	1	1	2	1	1	3	1	1	1	1	1	3	1	1	1	1	1	1	1	1	1	1	1	1	1	1	1	1	1	1	1	1	1	1
LOC_Os03g14310	4-CNs	0.27	0.072	0.00996693	0.0544931	0.0887	4	1	3	3	3	4	4	4	1	1	2	1	1	3	3	1	1	3	4	4	1	1	1	3	1	1	1	3	1	1	1	1	1	1	1	1	4	3	3	4	3	3	3
LOC_Os03g15600	2-CNs	0.07	0.005	0.508443	0.733433	0.1178	1	2	1	2	1	1	1	1	1	1	2	1	1	1	1	1	1	1	1	1	1	1	1	1	1	1	1	2	1	1	2	1	1	1	1	1	2	1	2	2	2	1	1
LOC_Os03g17084	2-CNs	0.1	0.011	0.316817	0.56971	0.0183	1	1	1	1	1	1	1	1	1	1	1	1	1	1	1	1	1	2	1	1	1	1	1	1	1	1	1	1	1	1	1	1	2	1	1	1	2	1	1	1	1	1	1
LOC_Os03g17200	2-CNs	0.07	0.005	0.507761	0.732847	0.1472	1	1	1	1	1	1	1	1	1	1	1	1	1	1	1	1	1	1	1	1	1	1	1	1	1	1	1	1	1	1	1	1	1	1	1	1	1	1	1	1	1	1	1
LOC_Os03g18120	2-CNs	-0.14	0.019	0.190772	0.432336	0.0817	1	1	1	1	1	1	1	1	1	1	1	1	2	1	1	1	1	1	1	1	1	2	1	1	1	1	1	1	1	1	1	1	1	2	1	1	1	1	1	1	1	1	1
LOC_Os03g18130	2-CNs	-0.15	0.022	0.151672	0.379467	0.0817	1	1	1	1	1	1	1	1	1	1	1	1	2	1	1	1	1	1	1	1	1	2	1	1	1	1	1	1	1	1	1	1	1	2	1	1	1	1	1	1	1	1	1
LOC_Os03g18570	2-CNs	-0.02	0	0.856211	0.930227	0.0023	1	1	1	1	1	1	1	1	1	1	1	1	1	1	1	1	1	1	1	1	1	2	1	1	1	1	1	1	1	1	1	1	1	1	1	1	1	1	2	1	1	1	1
LOC_Os03g18580	2-CNs	-0.1	0.009	0.359241	0.609167	0.0055	1	1	1	1	1	1	1	1	1	1	1	1	1	1	1	1	1	1	1	1	1	1	1	1	1	1	1	1	1	1	1	1	1	1	1	1	1	1	2	1	1	1	1
LOC_Os03g19370	3-CNs	0.16	0.026	0.139867	0.358748	0.0419	1	3	3	3	1	3	2	1	3	3	1	1	3	1	2	1	1	3	1	1	1	1	3	1	3	3	2	3	2	3	3	1	3	2	1	3	2	2	3	3	2	2	2
LOC_Os03g19375	3-CNs	0.17	0.03	0.108584	0.303187	0.0345	1	3	3	3	1	3	2	1	3	3	1	1	3	1	2	1	1	3	1	1	1	1	3	1	3	3	2	3	2	3	3	1	3	2	1	3	2	2	3	3	2	2	2
LOC_Os03g19380	3-CNs	-0.11	0.012	0.3011	0.556962	0.0495	1	3	1	3	2	1	3	3	1	1	3	1	2	1	1	3	1	1	1	1	3	1	3	3	2	3	2	3	3	1	3	2	1	3	2	2	3	3	2	2	2	3	1
LOC_Os03g19390	3-CNs	0.11	0.013	0.288621	0.542985	0.0552	1	3	3	3	1	3	2	1	3	3	1	1	3	1	2	1	1	3	1	1	1	1	3	1	3	3	2	3	2	3	3	1	3	2	1	3	2	2	3	3	2	2	2
LOC_Os03g19400	3-CNs	0.19	0.038	0.067064	0.223293	0.0553	1	3	3	3	1	3	1	3	3	1	1	3	1	2	1	1	3	1	1	1	1	3	1	3	3	2	3	2	3	3	1	3	2	1	3	2	2	3	3	2	2	2	3
LOC_Os03g19410	3-CNs	0.22	0.049	0.0350165	0.141509	0.0552	1	3	3	3	1	3	2	1	3	3	1	1	3	1	2	1	1	3	1	1	1	1	3	1	3	3	2	3	2	3	3	1	3	2	1	3	2	2	3	3	2	2	2
LOC_Os03g20170	2-CNs	-0.02	0	0.836124	0.919313	0.0603	1	1	1	1	1	1	1	1	1	1	1	1	2	1	1	1	1	1	2	1	1	1	1	1	1	1	1	1	1	1	1	1	1	1	1	1	1	1	1	1	1	1	1
LOC_Os03g20290	2-CNs	-0.14	0.019	0.19174	0.433412	0.0001	1	1	1	1	1	1	1	1	1	1	1	1	1	1	1	2	1	1	2	1	1	1	1	1	1	1	1	1	1	1	1	1	1	1	1	1	1	1	1	1	1	2	1
LOC_Os03g20600	4-CNs	0	0	0.98213	0.991117	0.0027	1	1	1	1	1	1	1	1	3	3	1	1	3	3	1	2	1	1	1	3	1	3	1	1	4	2	1	1	1	4	4	3	3	1	1	1	1	1	1	1	1	1	1
LOC_Os03g22720	2-CNs	0.15	0.022	0.153703	0.382019	0.0183	1	1	1	1	1	1	1	1	1	1	1	1	1	1	1	1	1	1	1	1	1	1	1	1	1	1	1	1	1	1	1	1	1	1	1	1	1	1	1	1	1	1	1
LOC_Os03g23030	2-CNs	-0.12	0.015	0.246004	0.499749	0.0606	1	1	1	1	1	1	1	1	1	1	1	1	1	1	1	1	1	1	1	1	2	2	1	1	1	1	1	1	1	1	1	1	1	1	1	1	1	1	1	1	1	1	1
LOC_Os03g23050	2-CNs	-0.09	0.008	0.395874	0.639731	0.0148	1	1	1	1	1	1	1	1	1	1	1	1	1	2	1	1	1	1	1	2	2	1	1	1	1	1	1	1	1	1	1	1	1	1	1	1	1	1	1	1	1	1	1
LOC_Os03g24060	3-CNs	0.05	0.003	0.634312	0.813481	0.0565	2	2	2	2	2	2	2	2	1	1	3	2	2	3	2	2	1	2	2	1	1	1	2	1	1	2	2	2	1	1	1	2	3	2	2	2	2	2	2	3	2	2	2
LOC_Os03g24380	2-CNs	0.13	0.017	0.218787	0.467417	0.0603	1	1	1	1	1	1	1	1	1	1	1	1	1	1	1	1	1	2	1	1	1	1	1	1	1	1	1	1	1	1	1	1	1	2	1	1	1	1	1	1	1	1	1
LOC_Os03g24390	2-CNs	0.1	0.01	0.355884	0.606194	0.0599	1	1	1	1	1	1	1	1	1	1	1	1	1	1	1	1	1	1	2	1	1	1	1	1	1	1	1	1	1	1	1	1	1	2	1	1	1	1	1	1	1	1	1
LOC_Os03g24430	2-CNs	-0.1	0.009	0.362762	0.612586	0.2806	2	2	2	2	1	2	2	2	2	2	1	1	1	1	1	2	1	1	1	1	1	1	2	1	1	2	1	2	2	2	2	2	1	1	1	1	2	2	2	1	1	1	2
LOC_Os03g24450	2-CNs	-0.05	0.003	0.607287	0.797343	0.2951	2	2	2	2	1	2	2	2	2	2	1	1	1	1	1	2	1	1	1	1	1	1	2	1	1	2	1	2	2	2	2	2	1	1	1	1	2	2	2	1	1	1	2
LOC_Os03g25450	2-CNs	0.1	0.01	0.339337	0.591567	0.1916	2	1	2	1	2	2	1	1	2	2	1	1	1	1	1	1	1	2	1	1	1	1	2	1	2	1	1	1	2	1	1	1	1	1	1	1	1	1	2	2	1	2	2
LOC_Os03g25460	2-CNs	-0.18	0.033	0.083083	0.257519	0.2399	2	2	2	2	2	2	1	1	2	2	1	1	1	1	1	1	1	2	1	1	1	1	2	1	2	1	1	1	2	2	1	1	1	1	1	1	1	1	2	2	1	2	2
LOC_Os03g25970	4-CNs	0.06	0.003	0.597758	0.790759	0.0351	1	1	1	2	1	1	1	1	1	4	2	1	1	1	1	1	1	1	1	1	1	1	1	1	3	1	1	1	4	1	1	1	1	1	1	1	4	1	1	4	1	2	1
LOC_Os03g25980	3-CNs	-0.13	0.017	0.224121	0.473329	0.0133	1	1	1	2	1	1	1	1	1	1	2	1	1	1	1	1	1	1	1	1	1	1	1	1	1	1	1	1	1	1	1	1	1	1	1	1	1	1	1	2	1	1	1
LOC_Os03g26860	2-CNs	-0.23	0.055	0.0250653	0.112264	0.0053	1	1	1	2	1	2	1	1	2	1	1	1	1	1	2	2	1	1	1	2	2	2	1	1	1	1	1	1	1	1	1	1	1	1	1	1	1	1	1	1	1	1	1
LOC_Os03g28130	2-CNs	0.19	0.037	0.0708938	0.231966	0.2014	1	1	1	1	1	1	1	1	1	1	1	1	1	1	1	1	1	1	1	1	1	1	1	2	1	1	1	1	1	1	1	1	1	1	1	1	1	1	1	1	1	1	1
LOC_Os03g28140	4-CNs	0	0	0.975299	0.988368	0.0081	2	3	3	3	3	3	1	1	2	3	1	2	1	2	4	1	2	2	2	2	3	1	2	2	2	3	1	3	3	3	1	1	1	3	4	3	3	3	3	3	3	3	2
LOC_Os03g28160	2-CNs	-0.01	0	0.907554	0.953671	0.0705	1	1	1	1	1	1	1	1	1	1	1	2	1	1	1	1	1	1	1	1	1	1	1	1	1	1	1	1	1	1	1	1	1	1	1	1	1	1	1	1	1	1	1
LOC_Os03g28170	2-CNs	0	0	0.996275	0.997028	0.1072	1	1	1	1	1	1	1	1	1	1	2	1	1	1	1	1	1	1	1	1	1	1	1	1	1	1	1	1	1	1	1	1	1	1	1	1	1	1	1	1	1	1	1
LOC_Os03g28175	4-CNs	-0.06	0.004	0.544936	0.755603	0.0136	1	1	1	1	1	0	0	1	1	1	0	1	1	2	1	1	1	1	1	0	1	1	1	1	1	2	1	1	1	0	1	1	1	3	3	1	1	1	1	1	1	1	2
LOC_Os03g28940	3-CNs	-0.07	0.005	0.510819	0.734736	0.0004	2	2	2	2	2	2	1	1	2	2	3	1	2	2	1	2	1	1	1	1	1	1	1	2	1	3	3	2	2	1	2	2	1	1	2	1	2	3	1	2	2	1	2
LOC_Os03g28960	4-CNs	0	0	0.978951	0.990085	0.0086	2	2	2	2	2	2	3	3	2	2	3	4	2	2	1	2	2	3	2	3	3	4	2	2	2	3	3	2	3	2	2	2	3	2	3	2	3	4	2	2	1	2	2
LOC_Os03g29910	2-CNs	0.06	0.004	0.573567	0.777783	0.0039	1	1	1	1	1	1	2	1	1	1	1	1	1	1	1	1	1	1	2	1	1	1	1	1	1	1	1	1	1	1	1	1	1	1	1	1	1	1	1	1	1	1	1
LOC_Os03g29920	2-CNs	0.06	0.004	0.569747	0.773574	0.0136	1	1	1	1	1	1	2	1	1	1	1	1	1	1	1	1	1	1	2	1	1	1	1	1	1	1	1	1	1	1	1	1	1	1	1	1	1	1	1	1	1	1	1
LOC_Os03g29930	2-CNs	0.11	0.013	0.285159	0.541144	0.0041	1	1	1	1	1	1	2	1	1	1	1	1	1	1	1	1	1	1	2	1	1	1	1	1	1	1	1	1	1	1	1	1	1	1	1	1	1	1	1	1	1	1	1
LOC_Os03g30920	3-CNs	0.08	0.006	0.468462	0.699459	0.2362	2	2	2	2	2	2	2	2	2	3	2	2	1	2	3	2	1	2	3	2	1	2	1	2	2	3	2	1	3	2	3	3	2	3	2	2	2	2	1	1	2	1	2
LOC_Os03g30934	2-CNs	0.14	0.019	0.195017	0.437465	0.1866	1	1	1	1	1	1	1	1	1	1	1	2	1	1	1	1	1	1	1	1	1	1	1	1	1	1	1	1	1	1	1	1	2	1	1	1	1	1	1	1	1	1	1
LOC_Os03g31410	2-CNs	-0.07	0.004	0.523341	0.739032	0.0622	2	2	2	2	1	1	1	1	1	1	1	1	1	1	1	2	1	2	1	1	1	1	1	1	1	1	1	1	1	1	1	1	1	1	1	1	1	1	2	2	1	1	1
LOC_Os03g31730	2-CNs	-0.14	0.018	0.20056	0.44314	0.1694	1	1	1	1	1	1	1	1	1	1	1	2	1	1	1	1	1	1	1	1	1	1	1	2	1	1	1	1	1	1	1	1	1	1	1	1	1	1	1	1	1	1	1
LOC_Os03g31740	4-CNs	0.23	0.055	0.0264448	0.11686	0.1454	3	3	1	3	3	1	1	1	3	3	3	2	1	1	4	3	4	1	2	3	2	1	1	2	4	3	3	4	1	3	1	1	1	3	1	1	3	3	3	3	1	3	3
LOC_Os03g31750	2-CNs	-0.11	0.012	0.29668	0.554075	0.1605	1	1	1	1	1	1	1	1	1	1	1	2	1	1	1	1	1	1	1	1	1	1	1	2	1	1	1	1	1	1	1	1	1	1	1	1	1	1	1	1	1	1	1
LOC_Os03g31880	2-CNs	-0.11	0.011	0.313208	0.567563	0.2191	1	1	1	1	1	1	1	1	1	1	1	2	2	1	1	1	1	1	1	1	1	1	1	2	1	1	1	1	1	1	1	1	1	2	2	1	1	1	1	1	1	1	1
LOC_Os03g33090	2-CNs	-0.06	0.003	0.580247	0.782432	0.0278	1	1	2	2	1	1	1	1	1	1	1	1	1	1	2	1	1	1	1	1	1	1	2	1	2	1	1	1	1	1	1	1	1	1	1	1	1	1	1	1	1	1	1
LOC_Os03g34040	2-CNs	0.26	0.066	0.0135781	0.069251	0.0289	1	2	2	2	1	1	1	1	1	1	1	1	1	1	2	1	1	1	1	1	1	1	1	2	1	1	1	1	1	1	1	1	1	1	1	1	1	1	1	1	1	1	2
LOC_Os03g35849	2-CNs	-0.11	0.011	0.314807	0.567819	0.0803	2	2	2	1	1	1	1	2	2	1	1	1	1	2	2	2	1	1	1	1	1	1	2	1	2	1	2	1	1	1	1	2	1	1	1	1	1	1	1	2	1	2	2
LOC_Os03g36760	2-CNs	0.04	0.002	0.681472	0.837445	0.0402	1	1	1	1	1	1	1	1	1	1	1	1	1	1	1	1	1	1	1	1	1	1	1	1	1	1	1	1	1	1	1	1	1	1	1	1	1	1	1	1	1	1	1
LOC_Os03g36780	2-CNs	0.03	0.001	0.795663	0.903526	0.0448	1	1	1	1	1	1	1	1	1	1	1	1	1	1	1	1	1	1	1	1	1	1	1	1	1	1	1	1	1	1	1	1	1	1	1	1	1	1	1	1	1	1	1
LOC_Os03g37640	2-CNs	0.22	0.047	0.0387469	0.151496	0.0189	1	1	2	1	1	1	1	1	1	1	1	1	1	1	1	1	1	1	1	1	1	1	2	1	1	1	1	1	1	1	1	1	1	1	1	1	1	1	1	1	1	1	2
LOC_Os03g38580	2-CNs	-0.04	0.002	0.67654	0.835321	0.092	1	1	1	2	1	1	1	1	1	1	2	1	1	1	1	1	1	1	1	1	1	1	1	1	1	1	1	1	1	1	1	1	1	1	1	1	2	1	1	1	1	1	1
LOC_Os03g38590	2-CNs	0.09	0.009	0.374477	0.619678	0.0141	1	2	1	2	1	2	2	2	2	2	2	2	1	1	2	1	2	1	2	2	2	1	2	1	1	2	1	1	2	1	2	2	2	2	2	2	2	1	1	1	1	1	2
LOC_Os03g38790	2-CNs	0.14	0.019	0.185373	0.427288	0.0254	2	1	1	1	2	1	2	2	2	1	1	1	1	2	2	1	1	1	1	1	1	1	1	1	1	1	1	1	2	1	1	1	1	1	1	1	1	2	1	1	1	2	1
LOC_Os03g38940	2-CNs	0.05	0.003	0.63797	0.815407	0.0691	2	2	2	1	1	1	1	1	1	1	1	1	1	2	1	2	1	1	1	1	1	1	1	1	1	1	1	1	1	1	1	1	1	1	1	2	2	1	1	1	2	2	1
LOC_Os03g39700	2-CNs	-0.14	0.02	0.188231	0.431009	0.0608	2	1	2	1	1	2	1	1	2	1	1	1	1	2	1	2	1	1	1	2	1	1	1	1	1	1	1	2	2	1	1	1	1	2	2	1	1	1	2	1	1	1	1
LOC_Os03g42190	3-CNs	-0.13	0.017	0.217828	0.46612	0.0337	1	1	1	1	2	1	1	1	3	1	3	1	1	1	1	1	1	1	1	1	1	1	1	1	1	1	1	1	1	1	1	1	1	1	1	1	1	1	1	2	3	1	3
LOC_Os03g42730	2-CNs	-0.17	0.029	0.100402	0.287624	0.0001	1	1	1	1	1	1	2	1	1	1	1	1	1	1	1	1	1	1	1	1	1	1	1	1	1	1	1	1	1	1	1	1	1	1	1	1	1	1	1	1	1	2	1
LOC_Os03g43800	3-CNs	0.2	0.039	0.0625621	0.213065	0.0252	2	1	2	1	1	2	1	3	2	2	2	2	2	1	1	2	3	2	2	2	2	2	2	1	2	2	2	2	2	3	3	2	2	2	1	2	2	2	2	1	1	2	2
LOC_Os03g43840	2-CNs	0.11	0.013	0.280129	0.536849	0.0022	1	1	1	1	1	1	1	1	1	1	1	1	1	1	1	1	1	1	1	1	1	1	1	1	1	1	1	1	1	1	1	1	1	1	1	1	1	1	2	1	1	1	1
LOC_Os03g43850	3-CNs	0.11	0.013	0.276148	0.532457	0.0051	1	1	1	1	1	1	1	1	1	1	2	1	1	2	1	1	1	1	1	1	1	1	1	2	1	1	1	1	3	1	2	1	1	3	3	1	1	1	2	1	1	1	1
LOC_Os03g43860	3-CNs	-0.19	0.034	0.087654	0.265773	0.1958	1	1	1	1	1	1	1	1	1	1	2	2	2	2	1	1	3	1	2	1	3	1	1	2	1	1	1	1	3	2	1	1	3	3	1	1	1	2	1	1	1	1	1
LOC_Os03g43880	3-CNs	0.17	0.028	0.110254	0.305915	0.1719	1	1	1	1	1	1	1	1	1	1	2	2	1	2	1	1	1	1	2	1	1	1	1	2	1	1	1	1	1	1	2	1	1	1	1	1	1	1	1	1	1	1	1
LOC_Os03g43890	2-CNs	-0.22	0.048	0.0368887	0.145416	0.0986	1	1	1	1	1	1	1	1	1	1	2	2	1	2	1	1	1	2	1	1	1	1	2	1	1	1	1	1	1	2	1	1	1	1	1	1	1	1	1	1	1	1	1
LOC_Os03g43900	2-CNs	-0.01	0	0.949665	0.975082	0.0802	1	1	1	1	1	1	1	1	1	1	2	2	1	2	1	1	1	1	2	1	1	1	1	2	1	1	1	1	1	2	1	1	1	1	1	1	1	1	1	1	1	1	1
LOC_Os03g43910	2-CNs	-0.07	0.005	0.492965	0.723192	0.0802	1	1	1	1	1	1	1	1	1	1	2	2	1	2	1	1	1	1	2	1	1	1	1	2	1	1	1	1	1	1	2	1	1	1	1	1	1	1	1	1	1	1	1
LOC_Os03g44050	7-CNs	0.13	0.018	0.208229	0.452732	0.0267	2	1	1	1	8	1	1	7	3	3	1	4	1	1	1	1	1	1	8	1	1	1	7	2	1	1	1	13	1	1	1	1	1	1	1	1	7	7	1	1	3	1	13
LOC_Os03g44760	9-CNs	0.11	0.013	0.300803	0.556962	0.0004	4	4	7	8	1	1	4	4	4	1	5	1	3	1	1	1	1	1	3	1	1	1	1	1	4	9	1	4	4	1	10	1	1	9	1	1	1	4	4	9	1	5	1
LOC_Os03g44780	5-CNs	-0.04	0.002	0.693222	0.842496	0.0098	3	1	3	1	3	1	3	3	3	3	2	1	2	3	1	4	3	3	3	1	5	2	3	4	3	3	2	2	3	3	3	4	3	2	3	3	3	2	3	3	3	3	2
LOC_Os03g44800	2-CNs	-0.17	0.03	0.0971964	0.281179	0.0094	1	1	1	1	1	1	1	1	1	1	2	1	1	1	1	1	1	1	1	1	1	1	1	1	1	1	1	1	2	1	1	1	1	1	1	1	1	1	1	1	1	1	1
LOC_Os03g44810	2-CNs	0.1	0.011	0.323127	0.575971	0.0094	1	1	1	1	1	1	1	1	1	1	2	1	1	1	1	1	1	1	1	1	1	1	1	1	1	1	1	1	2	1	1	1	1	1	1	1	1	1	1	1	1	1	1
LOC_Os03g45220	2-CNs	0.17	0.027	0.113225	0.309613	0.1455	1	1	1	1	1	1	2	2	2	1	1	1	1	2	1	1	1	1	1	1	2	1	2	1	1	2	1	1	2	2	1	2	2	2	1	2	2	2	1	1	1	2	2
LOC_Os03g45710	9-CNs	0.19	0.035	0.0861416	0.264214	0.1025	1	7	7	1	1	1	6	6	1	6	8	1	2	15	1	1	8	4	8	1	3	2	1	9	1	8	1	1	8	1	1	3	7	9	7	9	6	7	8	7	6	3	8
LOC_Os03g45990	9-CNs	0.06	0.004	0.54806	0.758345	0.0205	6	7	10	8	10	10	1	1	8	11	9	9	5	1	1	7	11	11	1	1	1	9	5	7	8	11	10	8	9	9	9	11	9	10	8	8	9	9	7	1	7	1	1
LOC_Os03g46440	7-CNs	0.07	0.004	0.53987	0.749932	0.0785	6	1	1	2	1	7	2	3	1	1	1	7	3	1	6	1	1	6	6	9	1	5	1	2	9	3	2	3	3	3	1	9	6	6	1	1	6	1	2	1	1	1	1
LOC_Os03g46460	4-CNs	0.08	0.007	0.424088	0.657754	0.0006	2	2	2	1	3	2	2	2	2	2	4	2	1	3	1	1	3	1	3	2	3	4	3	1	2	2	2	2	2	2	3	2	1	1	2	4	3	2	1	2	1	2	2
LOC_Os03g46480	2-CNs	0.08	0.007	0.425814	0.657754	0.0174	2	1	1	1	1	2	2	2	2	1	1	2	1	1	1	1	1	1	1	1	1	1	1	1	1	2	2	2	2	1	2	1	1	2	1	1	2	1	1	1	2	1	1
LOC_Os03g46920	2-CNs	-0.18	0.032	0.0906956	0.271574	0.1523	2	2	2	2	2	1	1	1	2	2	2	1	1	1	1	2	1	2	2	2	2	1	2	1	2	1	2	1	1	1	1	2	1	1	2	2	1	2	1	1	2	2	2
LOC_Os03g47169	2-CNs	0.06	0.003	0.594865	0.789793	0.0018	1	1	1	1	1	2	1	2	1	1	1	1	1	1	1	1	1	1	1	1	1	1	1	1	1	1	1	1	1	1	1	1	1	1	1	1	1	1	1	1	1	1	1
LOC_Os03g47550	2-CNs	-0.06	0.004	0.562834	0.768345	0.0142	1	1	1	1	1	1	1	1	1	1	1	1	1	1	1	1	1	1	1	1	1	1	1	1	1	1	1	1	1	1	1	1	1	1	1	1	1	1	1	1	1	1	1
LOC_Os03g50210	3-CNs	0.07	0.005	0.495218	0.724276	0.0505	1	1	2	2	3	1	1	1	3	1	1	1	2	1	1	1	1	1	1	1	1	1	1	1	1	1	1	1	1	1	1	1	1	1	1	1	1	1	1	1	1	1	3
LOC_Os03g50220	3-CNs	-0.12	0.015	0.241588	0.492669	0.0448	1	1	2	2	3	1	1	1	3	1	1	1	2	1	1	1	1	1	1	1	1	1	1	1	1	1	1	1	1	1	1	1	1	1	1	1	1	1	1	1	1	1	3
LOC_Os03g50270	2-CNs	0.1	0.009	0.36496	0.614536	0.0074	1	1	2	1	1	1	1	1	1	1	1	2	1	1	1	1	1	1	1	1	1	1	1	1	1	1	1	1	1	1	1	1	1	1	1	1	1	1	1	1	1	1	1
LOC_Os03g50320	2-CNs	-0.02	0	0.846751	0.925795	0.0005	1	1	2	1	1	1	1	1	2	1	1	1	1	1	1	1	1	1	1	1	1	1	2	1	1	1	1	1	1	1	1	1	1	1	1	1	1	1	1	1	1	1	1
LOC_Os03g50325	2-CNs	0.01	0	0.910121	0.954851	0.0005	1	1	2	1	1	1	1	1	2	1	1	1	1	1	1	1	1	1	1	1	1	1	2	1	1	1	1	1	1	1	1	1	1	1	1	1	1	1	1	1	1	1	1
LOC_Os03g50420	2-CNs	-0.21	0.043	0.0515476	0.186148	0.0001	1	1	1	1	1	1	1	1	1	2	1	1	1	1	2	1	1	2	1	1	1	1	1	1	1	1	1	1	1	1	1	1	1	1	1	1	1	1	1	1	1	1	1
LOC_Os03g50560	5-CNs	0.21	0.045	0.0455032	0.169644	0.0075	1	1	1	4	1	3	4	4	1	1	5	5	4	4	1	1	6	1	4	1	1	1	1	4	1	4	5	3	4	5	4	5	5	3	6	1	1	4	1	4	1	1	1
LOC_Os03g50620	2-CNs	0.2	0.04	0.0571559	0.199857	0.0003	1	1	1	1	1	3	1	1	1	1	1	1	1	1	1	1	1	1	1	1	1	1	1	1	1	1	1	3	1	1	1	1	1	1	3	1	1	1	1	1	1	1	1
LOC_Os03g52300	2-CNs	0.12	0.013	0.27699	0.533227	0.0194	1	1	1	1	1	1	1	1	1	1	1	1	1	1	1	1	1	1	1	1	1	1	1	1	1	1	1	2	1	1	1	1	1	1	1	1	1	1	1	1	1	1	1
LOC_Os03g52750	2-CNs	0.06	0.003	0.576267	0.778684	0.0254	1	1	1	1	1	1	1	1	1	1	1	1	1	1	1	1	1	1	1	1	1	1	2	1	2	1	1	1	1	1	1	1	1	1	1	1	1	1	1	1	1	1	1
LOC_Os03g52920	2-CNs	0.09	0.008	0.406379	0.645281	0.0151	1	1	1	1	1	1	1	1	1	1	1	1	1	1	1	1	1	1	1	1	2	2	1	1	1	1	1	1	1	1	1	1	2	1	1	1	1	1	1	1	1	1	1
LOC_Os03g53180	2-CNs	-0.01	0	0.909419	0.954851	0.0001	1	1	1	1	1	1	1	1	1	1	1	1	1	1	2	1	1	1	1	1	1	1	1	1	1	1	1	1	1	1	1	1	1	1	1	1	1	1	1	1	2	1	1
LOC_Os03g54200	2-CNs	-0.13	0.018	0.20437	0.448564	0.384	1	1	1	1	1	1	1	1	1	1	1	2	2	1	1	1	2	2	1	1	1	1	1	1	1	1	1	1	1	1	1	1	1	1	1	1	1	2	2	1	1	2	1
LOC_Os03g55090	2-CNs	-0.01	0	0.902875	0.952685	0.03	1	1	1	1	1	1	1	1	1	2	1	1	1	1	2	1	1	2	1	1	1	2	1	1	2	1	2	1	1	1	2	2	2	1	1	2	1	1	1	1	1	1	1
LOC_Os03g55870	2-CNs	0.09	0.007	0.422045	0.656308	0.1138	1	1	1	2	2	2	2	2	1	2	1	2	1	1	1	2	1	1	1	2	2	2	2	1	2	2	2	2	2	2	2	1	2	1	1	1	2	2	2	2	2	2	2
LOC_Os03g56234	2-CNs	0.09	0.009	0.371938	0.619585	0.0126	1	1	1	1	1	2	1	2	1	1	2	1	1	1	1	2	1	1	1	1	1	1	1	1	1	1	1	1	1	1	2	1	1	1	2	1	1	1	1	1	1	2	1
LOC_Os03g56241	2-CNs	0.18	0.033	0.0871745	0.264888	0.0141	1	1	1	1	1	2	1	2	1	1	2	1	1	1	1	2	1	1	1	1	1	1	1	1	1	1	1	1	2	1	1	1	2	1	1	1	1	1	1	2	1	1	1
LOC_Os03g56250	2-CNs	0	0	0.992537	0.994838	0.0126	1	1	1	1	1	2	1	2	1	1	2	1	1	1	1	2	1	1	1	1	1	1	1	1	1	1	1	1	1	1	2	1	1	1	2	1	1	1	1	1	1	2	1
LOC_Os03g56330	2-CNs	0.13	0.016	0.232474	0.479999	0.0245	2	2	1	1	1	1	1	1	1	1	1	1	1	1	1	1	1	2	1	1	1	1	1	1	1	1	1	1	1	1	1	1	1	1	1	2	1	1	1	1	1	1	1
LOC_Os03g56700	6-CNs	0	0	0.988903	0.994161	0.0225	1	1	1	1	5	5	1	2	1	4	5	5	3	4	1	1	5	5	2	1	4	6	2	1	1	1	5	1	6	1	1	1	5	1	1	1	1	6	4	1	1	1	1
LOC_Os03g56782	2-CNs	-0.03	0.001	0.744872	0.875133	0.0603	1	1	1	1	1	1	1	1	1	1	1	1	1	1	1	1	2	1	2	1	1	2	1	1	1	1	1	1	1	1	1	1	1	1	1	1	1	1	1	1	1	1	1
LOC_Os03g57240	2-CNs	0.06	0.003	0.587717	0.786904	0.0046	1	1	1	1	1	1	1	1	1	1	1	1	1	1	2	1	1	1	1	1	1	2	1	1	1	1	1	1	1	1	1	2	1	1	1	2	1	1	1	1	1	1	1
LOC_Os03g58070	2-CNs	0.08	0.006	0.462979	0.697103	0.0316	1	1	1	1	1	1	1	1	1	1	1	1	1	1	2	2	1	1	1	1	1	1	1	1	1	1	1	1	1	1	1	2	1	1	1	1	1	1	1	2	1	1	1
LOC_Os03g58080	2-CNs	0.16	0.027	0.122627	0.326737	0.0298	1	1	1	1	1	1	1	1	1	1	1	1	1	1	2	2	1	1	1	1	1	1	1	1	1	1	1	1	1	1	1	1	2	1	1	1	1	1	1	1	2	1	1
LOC_Os03g58090	2-CNs	0.03	0.001	0.792242	0.90274	0.0303	1	1	1	1	1	1	1	1	1	1	1	1	1	1	2	1	2	1	1	1	1	1	1	1	1	1	1	1	1	1	1	1	1	2	1	1	1	1	1	1	2	1	1
LOC_Os03g58100	2-CNs	-0.08	0.006	0.468182	0.699459	0.0303	1	1	1	1	1	1	1	1	1	1	1	1	1	1	2	2	1	1	1	1	1	1	1	1	1	1	1	1	1	1	1	1	2	1	1	1	1	1	1	1	2	1	1
LOC_Os03g58110	2-CNs	-0.11	0.013	0.281261	0.537933	0.0303	1	1	1	1	1	1	1	1	1	1	1	1	1	1	2	1	2	1	1	1	1	1	1	1	1	1	1	1	1	1	1	1	1	2	1	1	1	1	1	1	1	2	1
LOC_Os03g58120	2-CNs	0.07	0.005	0.495529	0.724276	0.0142	1	1	1	1	1	1	1	1	1	1	1	1	1	1	2	1	1	1	1	1	1	1	1	1	1	1	1	1	1	1	1	1	1	2	1	1	1	1	1	1	1	2	1
LOC_Os03g58130	2-CNs	0.04	0.002	0.702381	0.849339	0.0139	1	1	1	1	1	1	1	1	1	1	1	1	1	1	2	1	1	1	1	1	1	1	1	1	1	1	1	1	1	1	1	1	1	2	1	1	1	1	1	1	1	2	1
LOC_Os03g58140	2-CNs	0.12	0.013	0.268343	0.526931	0.0142	1	1	1	1	1	1	1	1	1	1	1	1	1	1	2	1	1	1	1	1	1	1	1	1	1	1	1	1	1	1	1	1	1	2	1	1	1	1	1	1	1	2	1
LOC_Os03g58150	2-CNs	0.02	0	0.874187	0.941405	0.0142	1	1	1	1	1	1	1	1	1	1	1	1	1	1	2	1	1	1	1	1	1	1	1	1	1	1	1	1	1	1	1	1	1	2	1	1	1	1	1	1	1	2	1
LOC_Os03g58160	2-CNs	0.11	0.012	0.301886	0.55712	0.0139	1	1	1	1	1	1	1	1	1	1	1	1	1	1	2	1	1	1	1	1	1	1	1	1	1	1	1	1	1	1	1	1	1	2	1	1	1	1	1	1	1	2	1
LOC_Os03g58530	2-CNs	-0.11	0.013	0.285884	0.541229	0.0629	1	1	1	1	1	1	1	1	1	1	1	1	1	1	1	1	2	1	2	1	1	1	1	1	1	1	1	1	1	1	1	1	1	2	1	1	1	1	1	1	1	1	1
LOC_Os03g58540	2-CNs	-0.02	0	0.846235	0.925614	0.0596	1	1	1	1	1	1	1	1	1	1	1	1	1	1	1	2	1	2	1	1	1	1	1	1	1	1	1	1	1	1	2	1	1	1	1	1	1	1	1	1	1	1	1
LOC_Os03g59040	2-CNs	-0.03	0.001	0.769592	0.889365	0.0142	1	1	1	1	1	1	1	1	1	1	1	1	1	1	2	1	1	1	1	1	1	1	1	1	1	1	1	1	1	1	1	1	1	1	1	1	1	1	1	1	1	2	1
LOC_Os03g60380	5-CNs	0.25	0.062	0.0176421	0.0852163	0.0224	4	1	1	3	1	3	2	1	2	1	2	1	1	1	1	1	1	2	2	2	1	1	1	1	3	2	1	1	3	1	1	1	1	1	1	1	4	5	4	3	1	3	1
LOC_Os03g60400	5-CNs	0.08	0.006	0.480875	0.710306	0.0256	4	1	1	3	1	3	2	1	2	1	2	1	3	1	1	3	2	2	2	2	1	1	1	3	2	1	5	3	4	5	1	1	1	4	5	4	3	1	3	1	1	3	1
LOC_Os03g60639	2-CNs	0	0	0.992568	0.994838	0.0007	1	1	2	1	1	1	1	1	2	1	1	1	1	1	1	1	1	1	1	2	1	1	1	1	1	1	1	1	1	1	1	1	1	1	1	1	1	1	1	1	1	1	1
LOC_Os03g62580	2-CNs	0.26	0.066	0.0131415	0.0676762	0.0145	1	1	1	1	1	1	1	1	1	1	1	1	1	1	2	1	2	2	1	1	1	2	1	1	1	1	1	1	1	1	1	1	2	1	1	1	1	1	1	1	1	1	1
LOC_Os03g62650	2-CNs	-0.14	0.019	0.18407	0.425902	0.0606	1	1	1	1	1	1	1	1	1	1	1	1	1	1	1	1	1	1	1	1	1	1	1	1	1	1	1	1	1	1	1	1	1	1	1	1	1	1	1	1	1	1	1
LOC_Os03g62910	3-CNs	0.05	0.002	0.685915	0.838998	0.1905	1	1	1	1	1	1	1	1	1	1	1	1	1	1	1	1	1	1	1	1	1	1	1	1	1	1	1	1	1	1	1	1	1	1	1	1	1	1	1	1	1	1	1
LOC_Os03g62950	11-CNs	-0.24	0.057	0.0531835	0.190239	0.0423	1	1	1	1	7	4	1	1	19	1	4	19	1	8	10	1	1	7	5	15	13	19	15	1	4	15	11	8	16	1	1	1	1	1	8	1	11	8	13	1	5	16	13
LOC_Os03g63240	3-CNs	0.12	0.015	0.239903	0.490745	0.0944	1	1	1	1	1	1	1	1	1	1	1	1	1	1	1	1	0	1	0	1	1	1	1	1	2	2	2	1	1	2	1	2	1	1	0	2	1	1	1	1	1	1	1
LOC_Os03g63670	3-CNs	0.19	0.037	0.0645599	0.216866	0.0867	2	1	1	2	1	1	2	1	1	1	2	1	1	1	3	1	3	1	1	2	1	1	1	2	1	1	1	1	2	2	1	3	1	1	1	1	1	1	1	2	1	1	1
LOC_Os03g63680	3-CNs	-0.22	0.05	0.0333839	0.137003	0.09	2	1	1	2	1	1	2	1	1	1	2	1	1	1	3	1	3	1	1	2	1	1	1	2	1	1	1	1	2	2	1	3	1	1	1	1	1	1	1	2	1	1	1
LOC_Os03g63690	3-CNs	0	0	0.972625	0.986577	0.0867	2	1	1	2	1	1	2	1	1	1	2	1	1	1	3	1	3	1	1	2	1	1	1	2	1	1	1	1	2	2	1	3	1	1	1	1	1	1	1	2	1	1	1
LOC_Os03g63700	3-CNs	-0.17	0.029	0.104518	0.294945	0.0867	2	1	1	2	1	1	2	1	1	1	2	1	1	1	3	1	3	1	1	2	1	1	1	2	1	1	1	1	2	2	1	3	1	1	1	1	1	1	1	2	1	1	1
LOC_Os03g63710	3-CNs	-0.04	0.001	0.72841	0.866952	0.0823	2	1	1	2	1	1	2	1	1	1	2	1	1	1	3	1	3	1	1	2	1	1	1	2	1	1	1	1	2	1	3	1	1	1	1	1	1	1	2	1	1	1	1
LOC_Os03g63720	3-CNs	-0.25	0.065	0.0150352	0.0748085	0.0311	2	1	1	2	1	1	2	1	1	1	2	1	1	1	3	1	3	1	1	2	1	1	1	2	1	1	1	2	2	1	3	1	1	1	1	1	1	1	2	1	1	1	1
LOC_Os03g63730	3-CNs	0.16	0.026	0.122867	0.326737	0.0291	2	1	1	2	1	1	2	1	1	1	2	1	1	1	3	1	3	1	1	2	1	1	1	2	1	1	1	1	2	2	1	3	1	1	1	1	1	1	1	2	1	1	1
LOC_Os03g63740	3-CNs	0.03	0.001	0.805604	0.905874	0.0268	2	1	1	2	1	1	2	1	1	1	2	1	1	1	3	3	1	1	2	1	1	1	2	1	1	1	1	2	2	1	3	1	1	1	1	1	1	1	2	1	1	1	1
LOC_Os03g63750	3-CNs	0.03	0.001	0.742375	0.873952	0.0129	2	1	1	2	1	1	2	1	1	1	2	1	1	1	3	1	3	1	1	2	3	1	1	2	1	1	1	1	2	2	1	3	1	1	2	1	1	1	1	2	1	1	1
LOC_Os03g63760	3-CNs	0.25	0.063	0.0166594	0.081561	0.0129	2	1	1	2	1	1	2	1	1	1	2	1	1	1	3	1	3	1	1	2	3	1	1	2	1	1	1	2	2	1	3	1	1	2	1	1	1	1	2	1	1	1	1
LOC_Os03g63770	4-CNs	-0.16	0.025	0.141428	0.361054	0.0189	1	1	1	7	1	1	1	1	1	1	3	1	1	1	1	1	1	1	1	1	1	1	1	1	1	1	1	1	1	1	1	1	1	1	1	1	1	1	7	1	1	1	1
LOC_Os03g63940	3-CNs	0.01	0	0.91929	0.957198	0.2486	1	1	1	1	1	1	1	1	1	1	1	2	1	1	1	1	1	1	1	1	2	1	1	1	1	1	1	1	1	1	1	1	1	2	2	1	1	1	1	1	1	1	1
LOC_Os03g63950	3-CNs	0.1	0.01	0.354786	0.605157	0.2473	1	1	1	1	1	1	1	1	1	1	2	1	1	1	1	1	1	1	1	2	1	1	1	1	1	1	1	1	1	1	1	1	2	2	1	1	1	1	1	1	1	1	1
LOC_Os03g63970	3-CNs	-0.21	0.045	0.0417509	0.158785	0.298	1	1	1	1	1	1	1	1	1	1	1	2	1	1	1	1	1	1	3	2	1	1	1	1	1	1	1	1	1	1	1	1	2	2	1	1	1	1	1	1	1	1	1
LOC_Os03g64280	3-CNs	-0.09	0.008	0.398124	0.640628	0.254	1	1	1	1	1	1	1	1	1	3	2	2	1	1	3	3	1	1	2	2	2	1	2	1	3	1	3	1	1	1	3	3	1	1	1	2	1	1	1	1	1	1	2
LOC_Os03g64320	3-CNs	-0.02	0	0.847755	0.92651	0.1864	1	1	1	1	1	1	1	1	1	1	3	2	2	1	1	3	3	1	1	2	1	1	2	2	1	2	1	3	1	3	1	1	3	3	1	1	1	2	1	1	1	1	1
LOC_Os03g64340	3-CNs	0.12	0.015	0.2411	0.492169	0.0313	1	1	1	1	1	1	1	1	1	1	3	2	2	1	1	3	1	1	1	2	1	1	2	2	1	2	1	3	1	3	3	1	1	1	3	1	1	1	1	1	1	1	1
LOC_Os03g64350	2-CNs	0.03	0.001	0.787389	0.89984	0.0036	1	1	1	1	1	1	1	1	1	1	1	1	1	1	1	1	1	1	1	1	1	1	1	1	1	1	1	1	1	1	1	1	1	1	1	1	1	1	1	1	1	1	1
LOC_Os04g02510	4-CNs	0.01	0	0.93533	0.965608	0.1415	1	1	1	1	1	1	1	1	1	1	6	1	1	1	1	1	1	1	1	1	1	2	6	1	2	6	1	6	3	1	1	3	6	2	3	1	6	1	1	1	1	1	2
LOC_Os04g02530	6-CNs	-0.1	0.01	0.36549	0.614905	0.0565	1	1	2	1	1	1	10	10	1	6	1	1	2	6	1	1	1	3	1	1	3	0	3	1	3	6	6	1	10	10	1	0	1	3	3	1	1	6	1	1	1	3	1
LOC_Os04g03980	2-CNs	0.14	0.018	0.193853	0.435963	0.1033	1	1	1	1	1	1	1	1	1	1	1	1	1	1	1	1	1	1	1	1	1	1	1	1	1	1	1	1	1	1	1	1	1	1	1	1	1	1	1	1	1	1	1
LOC_Os04g05360	4-CNs	0.06	0.003	0.581382	0.782463	0.1871	3	3	3	3	3	2	2	1	2	1	1	1	1	2	0	3	1	3	1	0	1	1	1	1	1	1	1	3	2	1	1	1	1	2	1	0	0	3	3	2	3	0	1
LOC_Os04g05470	2-CNs	-0.13	0.017	0.220387	0.470077	0.0174	1	1	1	2	1	1	1	1	2	1	1	1	1	1	1	1	1	2	1	1	1	1	1	1	1	1	1	1	1	1	1	1	1	1	1	1	1	1	1	1	1	2	1
LOC_Os04g05750	4-CNs	-0.07	0.005	0.524648	0.739457	0.2205	3	3	3	3	3	2	2	1	3	0	2	1	1	2	0	3	0	3	1	1	1	1	1	1	3	1	2	2	2	1	1	1	1	1	1	1	1	0	3	3	2	2	1
LOC_Os04g06340	2-CNs	-0.16	0.024	0.140372	0.359696	0.0159	1	2	1	1	1	1	1	1	2	1	2	1	1	1	1	2	1	1	1	1	1	1	2	1	1	1	1	1	1	1	1	1	1	1	1	1	1	1	1	1	1	1	1
LOC_Os04g06520	2-CNs	0.1	0.01	0.350807	0.603678	0.0142	1	1	1	1	1	1	1	1	1	1	2	1	1	1	1	1	2	1	1	1	1	1	1	2	1	1	1	1	1	1	1	1	1	1	1	1	1	1	1	1	1	1	1
LOC_Os04g07110	2-CNs	0.08	0.007	0.443846	0.676374	0.0318	1	1	1	1	2	2	1	2	1	1	1	1	1	1	1	1	1	1	1	1	1	1	1	1	1	1	1	1	1	1	2	1	1	1	2	1	1	1	2	1	2	1	1
LOC_Os04g07830	2-CNs	-0.17	0.03	0.100341	0.287624	0.0303	1	1	1	1	1	1	1	1	1	2	1	1	1	1	1	1	1	1	1	1	1	1	1	2	1	1	1	1	1	1	1	1	1	1	1	1	1	1	1	1	1	1	1
LOC_Os04g08034	2-CNs	-0.09	0.008	0.404387	0.644091	0.0817	1	1	1	1	1	1	1	1	1	1	1	1	1	1	1	1	1	1	2	1	1	1	1	1	1	1	1	1	1	1	1	1	1	1	1	1	1	1	1	1	1	1	1
LOC_Os04g08310	2-CNs	0.05	0.002	0.661216	0.827907	0.0242	1	1	1	1	1	1	1	1	1	1	2	1	1	1	1	1	1	1	1	1	1	1	1	1	1	1	1	1	1	1	1	1	1	1	1	1	1	1	1	1	1	1	1
LOC_Os04g08320	2-CNs	-0.05	0.003	0.613746	0.800895	0.0242	1	1	1	1	1	1	1	1	1	1	2	1	1	1	1	1	1	1	1	1	1	1	1	1	1	1	1	1	1	1	1	1	1	1	1	1	1	1	1	1	1	1	1
LOC_Os04g08330	2-CNs	-0.23	0.054	0.0262842	0.11654	0.0217	1	1	1	1	1	1	1	1	1	2	2	1	1	1	1	1	1	1	1	1	1	1	1	1	1	1	1	1	1	1	1	1	1	1	1	1	2	2	1	1	1	1	1
LOC_Os04g08340	3-CNs	-0.15	0.021	0.168128	0.404578	0.079	2	2	1	2	3	1	1	1	1	2	2	1	1	1	2	1	1	1	1	2	1	1	1	1	1	1	1	1	1	1	2	1	2	1	1	3	1	2	2	2	2	2	1
LOC_Os04g08350	3-CNs	0	0	0.971684	0.986577	0.0615	2	2	1	2	3	1	1	1	1	2	2	1	1	1	2	1	1	1	1	2	1	1	1	1	1	1	1	1	1	1	2	1	2	1	1	1	1	2	2	2	2	1	2
LOC_Os04g08360	2-CNs	-0.07	0.005	0.519622	0.738154	0.0172	1	1	1	1	1	1	1	1	1	1	1	1	1	1	2	1	1	1	1	1	1	1	1	1	1	1	1	1	1	1	1	1	1	1	1	1	1	2	1	1	1	1	1
LOC_Os04g08410	2-CNs	0.07	0.004	0.52633	0.739457	0.0001	1	1	1	1	1	1	1	1	1	1	1	1	1	1	1	1	1	1	1	1	2	1	1	1	1	1	1	1	1	1	1	1	1	1	1	1	1	1	1	1	1	1	1
LOC_Os04g08630	2-CNs	0.11	0.013	0.289926	0.543798	0.0582	1	2	1	1	1	1	1	2	1	1	1	1	1	1	1	1	1	1	2	1	2	1	1	2	1	1	1	1	1	1	1	1	1	1	2	1	1	1	1	1	1	1	1
LOC_Os04g08749	2-CNs	0.21	0.043	0.0461718	0.171412	0	1	1	2	1	1	1	1	1	1	1	1	1	1	1	1	1	1	1	1	1	1	1	1	2	1	1	1	2	1	1	1	1	1	1	1	1	1	1	1	1	1	1	1
LOC_Os04g09530	2-CNs	0.04	0.002	0.673498	0.834662	0.2438	2	2	1	2	2	2	2	2	2	2	2	1	1	2	2	1	1	1	1	1	1	1	1	1	1	2	1	2	2	2	1	2	1	2	2	2	2	2	2	1	1	2	2
LOC_Os04g09540	3-CNs	-0.17	0.029	0.101931	0.290872	0.27	2	2	1	2	2	2	2	2	2	2	2	3	1	2	2	1	1	1	1	1	1	1	1	1	2	2	1	2	2	2	2	2	3	2	2	1	2	2	2	2	1	1	2
LOC_Os04g09570	2-CNs	0.06	0.003	0.58832	0.786904	0.1463	2	2	1	2	2	2	1	1	1	2	2	1	1	1	2	1	1	1	1	1	1	1	1	1	1	1	1	1	1	1	1	2	1	1	1	1	1	1	1	1	1	1	2
LOC_Os04g09590	2-CNs	0.24	0.059	0.0193416	0.0917904	0.0776	1	1	1	2	2	1	1	1	2	1	2	1	1	1	1	2	1	1	1	1	1	1	1	1	1	2	1	2	1	1	1	1	1	1	1	1	1	2	1	1	1	1	1
LOC_Os04g10400	2-CNs	0.08	0.006	0.472298	0.703299	0.039	1	1	1	1	1	2	1	1	2	1	1	1	1	2	1	1	1	1	1	1	1	1	1	1	1	1	1	1	1	2	1	1	1	1	1	1	1	1	1	1	1	1	1
LOC_Os04g10690	2-CNs	-0.01	0	0.916004	0.956017	0.0063	1	1	1	1	1	1	1	1	2	1	1	2	1	1	1	2	1	1	1	1	1	1	1	1	1	1	1	1	1	1	1	1	1	1	1	1	1	1	1	1	1	1	1
LOC_Os04g11840	2-CNs	0.21	0.044	0.043837	0.164738	0.1649	1	1	1	1	1	1	1	1	1	1	2	2	1	1	1	1	1	2	1	1	1	1	2	1	1	1	1	1	1	1	1	1	1	1	1	1	1	1	1	1	1	1	1
LOC_Os04g12660	3-CNs	0.07	0.005	0.498713	0.725727	0.0281	1	1	1	1	1	1	1	1	1	1	1	1	1	0	2	1	1	1	2	1	0	1	1	1	1	0	1	1	1	1	1	1	1	1	1	1	0	1	1	1	1	1	1
LOC_Os04g12900	2-CNs	0.18	0.031	0.0945616	0.277911	0.0452	1	2	1	1	1	1	1	1	2	1	1	1	1	1	1	1	1	2	1	1	1	1	1	1	1	1	1	1	1	2	2	1	1	1	1	2	1	1	1	1	2	1	1
LOC_Os04g12980	2-CNs	-0.2	0.04	0.053952	0.192468	0.0939	2	1	1	1	2	1	1	2	1	1	2	1	1	1	1	1	1	1	1	1	1	1	1	1	1	1	1	1	1	1	1	1	1	2	1	1	1	1	1	2	2	1	2
LOC_Os04g14190	3-CNs	-0.19	0.035	0.071953	0.233406	0.0656	0	0	1	1	3	3	1	0	0	0	1	1	1	0	0	0	1	1	1	0	1	1	0	1	0	1	0	1	0	0	0	0	0	1	1	0	1	0	1	0	1	1	1
LOC_Os04g15600	3-CNs	0	0	0.980988	0.990805	0.1266	1	1	3	3	1	1	1	1	1	1	3	1	1	1	1	1	1	1	1	1	1	1	1	1	1	3	1	1	1	1	1	1	1	1	1	1	1	1	3	2	1	3	1
LOC_Os04g16818	3-CNs	0.27	0.074	0.0366651	0.145071	0.054	1	1	1	1	1	0	0	0	1	1	1	0	95	1	0	1	1	1	1	1	95	1	1	1	1	1	1	1	1	1	1	1	1	1	95	1	0	0	1	0	1	1	1
LOC_Os04g16822	3-CNs	0.07	0.005	0.602766	0.793398	0.0035	1	1	1	1	1	0	0	0	1	1	1	0	1	1	0	1	1	1	1	1	1	1	0	1	1	1	1	1	1	5	1	1	1	0	1	5	5	1	0	0	1	0	1
LOC_Os04g16826	3-CNs	-0.13	0.018	0.200534	0.44314	0.041	0	0	0	1	1	0	0	0	0	0	1	0	0	1	0	1	1	0	0	0	0	0	0	0	1	0	0	0	0	1	0	0	1	1	0	0	1	0	1	1	1	1	1
LOC_Os04g16834	4-CNs	0.23	0.051	0.043303	0.16328	0.031	0	0	2	1	1	1	1	1	0	1	0	1	0	0	1	0	1	0	0	0	0	1	1	1	1	1	1	1	1	1	1	1	1	1	0	1	1	1	1	1	1	1	1
LOC_Os04g16866	11-CNs	-0.23	0.051	0.0717213	0.233337	0.0714	1	22	19	1	12	16	22	21	12	10	1	15	21	29	26	29	26	18	1	1	1	1	15	16	1	1	12	1	1	1	10	19	1	18	1	18	19	19	22	18	10	15	21
LOC_Os04g17700	2-CNs	-0.21	0.044	0.0462619	0.171506	0.0917	2	2	1	2	1	1	1	2	2	1	2	1	1	1	1	1	1	1	2	1	1	1	1	1	1	1	1	1	1	1	1	1	2	1	2	1	2	1	1	1	1	1	2
LOC_Os04g20220	6-CNs	0.03	0.001	0.793185	0.902927	0.0009	4	4	1	2	5	1	1	4	3	1	5	1	1	5	1	1	1	1	3	1	1	1	1	2	1	1	5	1	1	1	5	6	1	3	3	1	4	6	4	4	2	1	4
LOC_Os04g20424	2-CNs	0.22	0.048	0.0355702	0.142227	0.0412	2	1	2	2	1	1	2	1	2	2	1	1	1	1	2	1	1	2	1	2	1	1	2	1	1	1	1	1	1	1	1	1	1	1	1	1	1	1	1	1	1	1	1
LOC_Os04g20810	3-CNs	0.18	0.032	0.090054	0.270571	0.1686	1	1	1	1	1	1	1	1	1	1	1	1	1	1	1	1	1	1	3	1	1	3	1	1	1	1	1	1	1	1	1	1	1	1	1	1	1	1	1	1	1	1	1
LOC_Os04g22910	2-CNs	-0.04	0.002	0.706501	0.851468	0	1	1	1	1	1	1	1	1	1	1	1	1	1	1	2	1	1	1	1	1	1	1	1	1	1	1	1	1	1	1	1	1	1	1	1	1	1	1	1	1	1	1	1
LOC_Os04g23040	2-CNs	0.07	0.004	0.536404	0.747396	0.0759	2	2	1	2	2	2	2	1	1	2	1	1	1	2	1	2	1	2	2	1	2	1	1	1	2	1	2	1	2	1	1	2	1	1	2	1	2	2	2	1	1	1	1
LOC_Os04g23830	5-CNs	0.01	0	0.957884	0.979382	0.0364	4	1	2	4	1	1	1	1	1	1	2	1	1	1	1	1	1	1	1	1	1	1	1	2	1	1	1	1	1	1	1	1	1	1	1	1	1	4	3	1	3	1	3
LOC_Os04g24160	2-CNs	-0.06	0.003	0.600716	0.791486	0.0003	1	1	1	1	1	1	2	1	1	1	1	1	1	1	1	1	1	1	1	1	1	1	1	1	1	1	1	1	2	2	1	1	1	2	1	1	1	1	1	1	1	1	1
LOC_Os04g24170	2-CNs	0.06	0.004	0.576246	0.778684	0.0138	1	1	1	1	1	2	2	1	1	1	1	1	1	2	1	1	1	1	1	1	1	1	1	1	1	1	1	1	2	2	2	1	1	2	1	1	1	1	1	1	1	1	1
LOC_Os04g24180	2-CNs	0.21	0.046	0.0432047	0.163142	0.0012	1	1	1	1	1	2	2	1	1	1	1	1	1	2	1	1	1	1	1	1	1	1	1	1	1	1	1	1	2	2	2	1	2	1	1	1	1	1	1	1	1	1	1
LOC_Os04g24770	4-CNs	-0.01	0	0.921291	0.957839	0.0003	0	0	1	1	1	1	1	2	1	1	1	1	1	1	0	3	2	0	0	1	2	1	2	1	0	1	1	1	1	1	2	0	1	1	1	2	1	2	2	1	1	1	1
LOC_Os04g25370	2-CNs	0.04	0.001	0.73638	0.872905	0.0002	1	1	1	1	1	1	1	1	1	1	1	1	1	1	2	2	1	1	2	2	1	1	1	1	1	1	1	1	1	1	1	1	1	1	1	1	1	1	1	1	1	1	1
LOC_Os04g25440	2-CNs	-0.17	0.03	0.0981085	0.283199	0.1095	1	2	2	2	1	2	2	1	1	1	1	1	1	2	1	2	1	2	2	2	2	2	1	1	1	2	1	1	2	1	1	1	1	2	2	1	2	2	2	1	2	2	1
LOC_Os04g25560	2-CNs	0.02	0	0.885716	0.94592	0.0001	1	1	1	1	1	1	1	1	1	1	1	1	1	1	1	1	1	1	1	1	1	1	1	1	1	1	1	1	1	1	1	1	1	1	1	1	1	1	1	1	1	1	1
LOC_Os04g25570	2-CNs	0.04	0.002	0.686798	0.838998	0.0001	1	1	1	1	1	1	1	1	1	1	1	1	1	1	1	1	1	1	1	1	1	1	1	1	1	1	1	1	1	1	1	1	1	1	1	1	1	1	1	1	1	1	1
LOC_Os04g26380	2-CNs	0.11	0.011	0.321728	0.574638	0.0003	1	1	1	1	1	1	1	1	2	1	1	1	1	1	1	1	1	1	1	1	1	1	1	1	1	1	1	1	1	1	1	1	1	1	1	1	1	1	1	1	1	1	1
LOC_Os04g26400	4-CNs	0.28	0.076	0.00964794	0.0530348	0.014	1	1	1	1	1	1	1	2	0	1	1	1	1	0	1	1	1	0	3	1	1	1	1	1	1	1	0	1	1	1	1	1	1	1	1	1	1	1	1	1	1	0	0
LOC_Os04g26510	3-CNs	-0.05	0.003	0.630626	0.812571	0.3055	2	1	1	2	2	2	2	2	1	1	2	1	0	2	1	2	1	2	1	1	1	1	1	1	2	2	1	2	1	2	2	2	2	1	1	2	2	2	1	1	2	1	2
LOC_Os04g26910	2-CNs	0.18	0.032	0.0921188	0.273976	0.0368	1	1	1	1	2	1	1	1	1	1	1	1	1	1	1	1	1	1	1	1	1	1	1	1	1	1	1	1	1	1	1	1	1	1	1	1	1	1	1	2	1	1	1
LOC_Os04g26920	2-CNs	0.12	0.015	0.25416	0.510904	0.0195	1	1	1	1	2	1	1	1	1	1	1	1	1	1	1	1	1	1	1	1	1	1	1	1	1	1	1	1	1	1	1	1	1	1	1	1	1	1	1	2	1	1	1
LOC_Os04g27800	2-CNs	-0.11	0.012	0.304914	0.560086	0.0556	1	2	1	1	1	1	1	1	1	1	1	1	1	1	1	1	2	2	2	1	1	1	2	1	1	2	1	2	1	1	1	1	1	1	1	1	2	1	1	1	2	1	2
LOC_Os04g27950	3-CNs	-0.05	0.002	0.668118	0.831364	0.0407	2	2	2	3	2	2	2	2	3	2	3	2	2	2	3	2	2	2	2	1	2	1	1	1	3	2	1	3	1	2	2	3	2	3	2	2	1	1	1	3	2	2	2
LOC_Os04g28320	2-CNs	0.03	0.001	0.77784	0.893638	0.0194	1	1	1	1	1	1	1	1	1	1	1	1	1	1	1	1	1	1	1	1	1	1	1	1	1	1	1	1	1	1	1	1	1	1	1	1	1	1	1	1	1	1	2
LOC_Os04g28330	2-CNs	-0.01	0	0.920313	0.957198	0.0189	1	1	1	1	1	1	1	1	1	1	1	1	1	1	1	1	1	1	1	1	1	1	1	1	1	1	1	1	1	1	1	1	1	1	1	1	1	1	1	1	1	1	2
LOC_Os04g30210	2-CNs	-0.04	0.002	0.681252	0.837445	0.0174	1	2	1	1	1	1	1	1	1	2	1	1	1	1	1	1	1	1	1	2	1	1	1	1	1	1	1	2	1	1	1	1	1	1	1	1	1	1	1	1	1	1	2
LOC_Os04g30880	2-CNs	-0.1	0.01	0.329255	0.582601	0.0606	1	1	1	1	1	1	1	1	1	1	1	1	1	1	1	1	1	1	1	1	2	1	1	2	1	1	1	1	1	1	1	1	1	1	1	1	1	1	1	1	1	1	1
LOC_Os04g30890	2-CNs	-0.01	0	0.915645	0.956017	0.0041	1	1	1	1	1	1	1	1	1	1	1	1	1	1	1	1	1	1	1	1	1	1	1	2	1	1	1	1	1	1	2	1	1	1	1	1	2	1	1	1	1	1	1
LOC_Os04g31190	2-CNs	0.07	0.005	0.49637	0.724706	0.0004	1	1	1	1	1	2	1	1	2	1	1	2	1	1	1	2	1	2	1	1	2	1	1	2	1	1	1	1	1	2	1	1	2	2	1	1	1	1	1	1	1	2	1
LOC_Os04g31290	2-CNs	0.04	0.002	0.688886	0.84045	0.0194	1	1	1	1	2	1	1	1	1	2	1	1	1	1	1	1	1	1	1	1	1	1	1	1	1	1	1	1	1	1	1	1	1	1	1	1	1	1	1	1	1	1	1
LOC_Os04g31460	2-CNs	-0.05	0.002	0.669692	0.832242	0.0487	1	1	1	1	1	1	1	1	1	1	1	1	1	1	1	1	1	1	1	1	1	1	1	1	1	1	1	1	1	1	1	1	1	1	1	1	1	1	1	1	1	1	1
LOC_Os04g31484	2-CNs	0.1	0.011	0.328495	0.582125	0.0513	1	1	1	1	1	1	1	1	1	1	1	1	1	1	1	1	1	1	1	1	1	1	1	1	1	1	1	1	1	1	1	1	1	1	1	1	1	1	1	1	1	1	1
LOC_Os04g31690	2-CNs	0.05	0.003	0.612438	0.800369	0.0173	1	2	1	1	1	1	2	1	1	1	1	2	1	1	2	1	1	1	1	1	1	1	1	1	2	2	1	1	1	1	2	1	1	1	2	2	1	1	1	1	1	1	1
LOC_Os04g31880	2-CNs	-0.09	0.008	0.409506	0.647356	0.0025	1	1	1	1	1	1	1	2	1	1	1	1	1	2	1	1	1	1	1	1	1	1	1	1	1	1	1	1	1	1	1	1	1	1	1	1	1	1	1	1	1	1	1
LOC_Os04g31900	6-CNs	-0.05	0.003	0.614211	0.800895	0.0054	1	6	1	1	1	3	3	1	1	1	1	1	3	4	1	1	6	5	3	1	3	2	6	1	1	1	3	1	3	3	1	4	4	1	2	1	1	1	1	1	1	3	3
LOC_Os04g31910	6-CNs	-0.01	0	0.924101	0.959784	0.0014	1	6	1	1	1	3	3	1	1	1	1	1	3	4	1	1	6	5	3	1	3	2	6	1	1	1	3	1	3	3	1	4	4	1	2	1	1	1	1	1	1	3	3
LOC_Os04g32000	8-CNs	0.28	0.081	0.0101702	0.0550255	0.0507	0	1	5	1	2	2	1	1	1	1	4	1	1	1	6	1	5	1	1	2	1	1	10	1	1	1	1	1	7	1	1	1	1	1	1	2	0	0	2	10	4	2	1
LOC_Os04g32010	2-CNs	-0.13	0.016	0.229993	0.477588	0.0712	1	1	1	1	1	1	1	1	1	1	1	1	1	1	1	1	1	1	1	1	1	2	1	1	1	1	1	1	1	1	1	1	1	1	1	1	1	2	1	1	1	1	1
LOC_Os04g32350	10-CNs	-0.13	0.017	0.230405	0.477588	0.3361	20	1	20	3	20	16	15	20	13	20	3	3	16	14	13	2	20	2	13	4	15	2	1	2	2	2	1	1	1	1	1	2	1	1	19	19	20	14	20	14	14	3	20
LOC_Os04g32370	2-CNs	0.22	0.049	0.0355337	0.142227	0.3297	1	2	1	2	2	2	2	2	1	1	1	2	1	1	1	1	1	1	1	1	1	1	2	2	2	2	1	1	2	1	1	1	1	2	2	2	2	2	1	2	2	1	1
LOC_Os04g32920	2-CNs	0	0	0.989783	0.994301	0.0142	1	1	2	1	1	1	1	1	1	1	1	1	1	1	1	1	1	1	1	1	1	1	1	1	1	1	1	1	1	1	1	1	1	1	1	1	1	1	1	1	1	1	1
LOC_Os04g32930	2-CNs	0.02	0.001	0.827048	0.915606	0.0139	1	1	2	1	1	1	1	1	1	1	1	1	1	1	1	1	1	1	1	1	1	1	1	1	1	1	1	1	1	1	1	1	1	1	1	1	1	1	1	1	1	1	1
LOC_Os04g32940	2-CNs	0	0	0.986899	0.9929	0.0363	1	1	2	1	1	1	1	1	1	1	1	1	1	1	1	1	1	1	1	1	1	1	1	1	1	1	1	1	1	1	1	1	1	1	1	1	1	1	1	1	1	1	1
LOC_Os04g32950	2-CNs	0.14	0.02	0.177173	0.416868	0.1564	1	1	2	1	1	1	1	1	1	1	1	1	1	1	1	1	1	1	1	1	1	1	1	1	1	1	1	1	1	1	1	1	1	1	1	1	1	1	1	1	1	1	1
LOC_Os04g32970	3-CNs	-0.16	0.024	0.13588	0.351244	0.1924	1	1	2	1	1	1	1	1	1	1	1	1	2	1	1	1	1	1	1	1	1	1	1	3	1	1	1	1	1	3	1	1	1	1	1	1	1	1	1	1	1	1	1
LOC_Os04g32980	3-CNs	-0.14	0.02	0.181711	0.423778	0.2114	1	1	2	1	1	1	1	1	1	1	1	2	1	1	1	1	1	1	1	1	3	1	1	1	1	1	3	1	1	1	1	1	1	1	1	1	1	1	1	1	1	1	2
LOC_Os04g33210	2-CNs	0.03	0.001	0.748574	0.879092	0.1033	1	1	1	1	1	1	1	1	1	1	1	1	1	1	1	1	1	1	1	1	1	1	1	1	1	1	1	1	1	1	1	1	1	1	1	1	1	1	1	1	1	1	1
LOC_Os04g33220	2-CNs	-0.11	0.013	0.278991	0.535914	0.1022	1	1	1	1	1	1	1	1	1	1	1	1	1	1	1	1	1	1	1	1	1	1	1	1	1	1	1	1	1	1	1	1	1	1	1	1	1	1	1	1	1	1	1
LOC_Os04g33760	2-CNs	0.11	0.012	0.300377	0.556962	0.1777	1	1	1	1	1	1	1	1	1	1	1	2	1	1	1	1	1	1	1	1	1	1	1	1	1	1	1	1	1	1	1	1	1	1	1	1	1	1	1	1	1	1	1
LOC_Os04g33770	2-CNs	-0.22	0.05	0.0317349	0.132705	0.1711	1	1	1	1	1	1	1	1	1	1	1	2	1	1	1	1	1	1	1	1	1	1	1	1	1	1	1	1	1	1	1	1	1	1	1	1	1	1	1	1	1	1	1
LOC_Os04g33885	2-CNs	0.24	0.057	0.0223378	0.102832	0.0487	1	1	1	1	1	1	1	1	1	1	1	1	1	1	2	1	1	1	1	1	1	1	1	1	1	1	1	1	1	1	1	1	1	1	2	1	1	1	1	1	1	1	1
LOC_Os04g34120	2-CNs	0.18	0.031	0.094697	0.277911	0.0629	1	1	1	1	1	1	1	1	1	1	1	1	1	1	1	1	1	1	1	1	1	1	1	1	1	1	1	1	1	1	1	1	1	1	1	1	1	1	1	1	1	1	1
LOC_Os04g34420	2-CNs	-0.17	0.029	0.102035	0.290872	0.0139	1	1	1	1	1	1	1	1	1	1	1	1	1	1	1	1	1	1	2	1	1	1	1	1	1	1	1	1	1	1	1	1	1	1	1	1	1	1	1	1	1	1	1
LOC_Os04g34610	2-CNs	0.1	0.01	0.339475	0.591567	0.0167	1	2	1	1	1	1	1	2	2	1	1	1	1	1	2	1	1	2	1	1	1	1	1	1	2	1	1	1	1	1	1	1	1	1	1	1	1	1	1	1	1	1	1
LOC_Os04g34620	2-CNs	0.11	0.013	0.277305	0.533227	0.0167	1	2	1	1	1	1	1	2	2	1	1	1	1	1	2	1	1	2	1	1	1	1	1	1	2	1	1	1	1	1	1	1	1	1	1	1	1	1	1	1	1	1	1
LOC_Os04g34630	2-CNs	-0.08	0.006	0.468175	0.699459	0.004	1	2	1	1	1	1	1	2	2	1	1	1	1	1	2	1	1	2	1	1	1	1	1	1	2	1	1	1	1	1	1	1	1	1	1	1	1	1	1	1	1	1	1
LOC_Os04g35750	2-CNs	-0.07	0.005	0.5276	0.739457	0.0058	1	1	1	1	1	1	1	1	1	1	1	1	1	1	1	1	1	1	1	1	1	1	1	1	1	1	1	1	1	1	1	1	1	1	1	1	1	1	1	1	1	1	1
LOC_Os04g35770	2-CNs	-0.01	0	0.914503	0.956017	0.005	1	1	1	1	1	1	1	1	1	1	1	1	1	1	1	1	1	1	1	1	1	1	1	1	1	1	1	1	1	1	1	1	1	1	1	1	1	1	1	1	1	1	1
LOC_Os04g35864	2-CNs	-0.05	0.002	0.653774	0.825245	0.0172	1	1	1	1	2	1	1	1	1	1	1	1	1	1	1	1	1	1	1	1	1	1	1	1	1	1	1	1	1	1	1	1	1	1	1	1	1	1	1	1	1	1	1
LOC_Os04g36570	3-CNs	0.22	0.047	0.0377534	0.148218	0.0022	1	1	1	1	1	1	1	1	1	1	0	1	1	1	1	1	1	1	1	2	1	1	1	1	1	1	1	2	1	1	1	1	1	1	0	2	1	1	1	1	1	1	1
LOC_Os04g38360	4-CNs	-0.17	0.029	0.110696	0.306501	0.2852	1	1	3	1	2	1	3	4	1	1	3	1	2	3	1	3	1	1	2	2	3	2	1	1	1	1	2	4	2	1	4	2	2	3	1	1	1	1	1	1	1	3	1
LOC_Os04g38370	4-CNs	0.02	0.001	0.821776	0.914713	0.3097	1	1	3	1	2	1	3	4	1	1	3	1	2	3	1	3	1	1	2	2	3	2	1	1	1	1	2	4	2	1	4	2	2	3	1	1	1	1	1	1	1	3	1
LOC_Os04g38390	6-CNs	0.21	0.044	0.0481038	0.176603	0.0299	3	3	3	1	3	3	3	3	2	3	1	3	3	3	8	1	4	4	1	9	3	2	3	2	1	3	1	3	1	4	9	3	9	3	3	3	3	3	3	3	3	3	3
LOC_Os04g38410	4-CNs	0.05	0.003	0.62196	0.805444	0	3	1	3	3	3	3	2	3	1	3	3	3	1	1	1	4	1	1	1	1	3	2	3	2	1	3	1	3	1	4	1	1	3	1	3	3	3	3	3	3	3	3	3
LOC_Os04g38480	2-CNs	-0.05	0.002	0.666198	0.831021	0.0247	1	1	1	1	1	1	1	2	2	1	1	1	1	1	1	1	1	1	1	1	1	1	1	1	1	1	1	1	1	1	1	1	2	1	1	1	1	1	1	1	1	1	1
LOC_Os04g38500	2-CNs	-0.06	0.004	0.569879	0.773574	0.0167	1	1	1	1	1	1	1	1	2	1	2	1	1	1	1	1	1	1	1	1	1	1	1	1	1	1	2	2	1	1	1	1	1	2	1	1	2	1	1	1	1	1	1
LOC_Os04g38770	3-CNs	-0.12	0.013	0.27499	0.531894	0.0026	2	1	1	1	1	1	2	1	1	1	1	1	2	2	2	1	2	2	2	1	1	3	3	1	2	1	2	2	3	1	1	1	1	1	1	2	1	2	1	1	1	1	1
LOC_Os04g38780	3-CNs	0.09	0.008	0.39908	0.641387	0.0021	2	1	1	1	1	1	2	1	1	1	1	1	2	2	2	2	2	2	1	1	3	3	1	2	1	2	2	3	1	1	1	1	1	1	2	1	2	1	1	1	1	1	2
LOC_Os04g38790	2-CNs	0.07	0.005	0.515867	0.73771	0	2	1	1	1	1	1	1	1	1	1	1	1	2	2	2	1	1	2	2	1	1	2	1	1	1	2	1	1	1	1	1	1	2	1	2	1	1	1	1	1	1	1	1
LOC_Os04g38914	2-CNs	0.05	0.002	0.644321	0.819961	0.092	1	2	1	2	1	1	1	1	1	2	2	1	1	1	1	1	1	1	1	1	1	2	1	2	1	1	1	1	1	1	1	1	1	1	1	2	1	1	1	1	1	1	1
LOC_Os04g39160	3-CNs	-0.15	0.024	0.145709	0.369084	0.193	1	1	1	1	1	1	1	1	1	1	1	3	2	1	1	1	1	1	1	1	1	1	1	3	1	1	2	1	2	1	1	1	1	2	1	1	1	1	1	1	1	1	1
LOC_Os04g39260	2-CNs	-0.1	0.009	0.363972	0.613261	0.0183	1	1	1	1	1	2	1	1	1	1	1	1	1	1	1	1	1	1	1	1	1	1	2	1	1	1	1	1	1	1	1	1	1	1	1	1	1	1	1	1	1	1	1
LOC_Os04g39560	2-CNs	0.03	0.001	0.808522	0.907628	0.0683	1	1	1	1	1	1	1	1	1	1	1	1	1	1	1	1	1	1	1	1	1	1	1	1	1	1	1	1	1	1	1	1	1	1	1	1	1	1	1	1	1	1	1
LOC_Os04g39600	2-CNs	-0.11	0.013	0.282964	0.539198	0.2004	1	1	1	1	1	1	1	1	1	1	1	2	1	1	1	1	1	1	1	1	1	1	1	1	1	1	1	1	1	1	1	1	1	1	1	1	1	1	1	1	1	1	1
LOC_Os04g39610	2-CNs	0.14	0.021	0.175882	0.415306	0.2251	1	1	1	1	1	1	1	1	1	1	1	2	1	1	1	1	1	1	1	1	1	1	1	2	1	1	1	1	1	1	1	1	1	1	1	1	1	1	1	1	1	1	1
LOC_Os04g39629	3-CNs	0.17	0.03	0.0983479	0.28358	0.2379	1	1	1	1	1	1	1	1	1	1	1	2	2	1	3	1	1	1	3	1	1	1	1	2	1	1	1	1	3	1	1	1	1	1	1	1	1	1	1	1	1	1	1
LOC_Os04g39650	4-CNs	0.03	0.001	0.757946	0.883955	0.108	1	1	2	1	2	1	1	1	1	1	2	2	1	3	1	1	3	1	5	1	2	1	1	5	1	3	1	1	1	1	1	1	1	1	1	2	1	5	1	1	1	1	1
LOC_Os04g39660	4-CNs	0.23	0.052	0.0320413	0.133145	0.1129	1	1	2	1	2	1	1	1	1	1	2	2	1	3	1	1	3	1	5	1	2	1	1	5	1	3	1	1	1	1	1	1	1	1	1	2	1	5	1	1	1	1	1
LOC_Os04g39670	4-CNs	0.07	0.005	0.517977	0.738154	0.1424	1	1	2	1	2	1	1	1	1	1	2	2	1	3	1	1	3	1	5	1	2	1	1	5	1	3	1	1	1	1	1	1	1	1	1	2	1	5	1	1	1	1	1
LOC_Os04g39700	3-CNs	0.26	0.069	0.0137558	0.0698881	0.0375	1	1	1	1	1	1	5	1	1	1	1	1	1	1	1	1	1	5	1	1	1	1	1	1	1	5	1	1	5	1	1	1	5	1	1	1	1	1	1	1	1	1	1
LOC_Os04g40300	2-CNs	0.02	0.001	0.813053	0.909232	0.0634	1	1	1	1	1	1	1	1	1	1	1	1	1	1	1	1	1	1	1	1	1	1	1	2	1	1	1	1	1	1	1	1	1	1	1	1	1	1	1	1	1	2	1
LOC_Os04g40310	2-CNs	0.07	0.005	0.485767	0.716007	0.0455	1	1	1	1	1	1	1	1	1	1	1	1	1	1	1	1	1	1	1	1	1	1	1	2	1	1	1	1	1	1	1	1	1	1	1	1	1	1	1	1	1	2	1
LOC_Os04g40320	2-CNs	0.08	0.007	0.441032	0.673981	0.0455	1	1	1	1	1	1	1	1	1	1	1	1	1	1	1	1	1	1	1	1	1	1	1	2	1	1	1	1	1	1	1	1	1	1	1	1	1	1	1	1	1	2	1
LOC_Os04g40330	2-CNs	-0.1	0.011	0.322641	0.575493	0.0455	1	1	1	1	1	1	1	1	1	1	1	1	1	1	1	1	1	1	1	1	1	1	1	2	1	1	1	1	1	1	1	1	1	1	1	1	1	1	1	1	1	2	1
LOC_Os04g40640	2-CNs	0.07	0.005	0.503228	0.728689	0.214	1	1	1	1	1	1	1	1	1	1	1	2	1	1	2	1	1	1	1	1	1	1	1	1	2	1	1	1	1	1	1	1	1	1	1	1	1	1	1	1	1	1	1
LOC_Os04g40650	3-CNs	-0.08	0.007	0.420316	0.656308	0.0476	2	1	1	2	1	1	1	1	2	2	1	2	1	1	2	2	1	1	1	1	2	1	1	1	2	1	1	1	1	1	1	1	1	1	3	1	2	1	1	1	1	1	1
LOC_Os04g40660	3-CNs	0.05	0.002	0.656003	0.82727	0.0476	2	1	1	2	1	1	1	1	2	2	1	2	1	1	2	2	1	1	1	1	2	1	1	1	2	1	1	1	1	1	1	1	1	1	3	1	2	1	1	1	1	1	1
LOC_Os04g40900	2-CNs	-0.25	0.064	0.0147336	0.0738635	0.3401	2	2	2	2	2	2	2	2	2	2	1	1	1	2	1	2	1	2	1	2	1	1	2	1	2	2	2	2	2	2	2	1	2	1	2	2	1	2	1	2	2	1	2
LOC_Os04g41530	3-CNs	-0.07	0.005	0.493694	0.723192	0.1227	1	1	1	1	1	1	1	1	1	1	1	3	2	1	3	1	1	3	1	1	1	1	1	1	1	1	1	1	1	1	1	1	1	1	1	1	1	1	1	1	1	1	1
LOC_Os04g41580	2-CNs	0.05	0.003	0.618918	0.802661	0.0019	1	1	1	1	1	1	1	1	1	1	1	1	1	1	1	1	1	1	1	1	1	1	1	1	1	1	1	1	1	1	1	1	1	1	1	1	1	1	2	1	1	1	1
LOC_Os04g41630	2-CNs	-0.11	0.013	0.283145	0.539198	0.0172	1	1	1	1	1	1	1	1	1	1	1	1	1	1	1	1	1	1	1	1	1	1	1	1	2	1	1	1	1	1	1	1	1	1	1	1	1	1	1	1	1	1	1
LOC_Os04g42030	2-CNs	-0.21	0.044	0.0479323	0.176218	0.0746	1	1	1	1	1	2	2	1	1	1	1	1	1	1	1	1	1	1	1	1	1	1	2	2	1	1	1	1	1	1	1	1	2	2	1	1	1	1	1	1	1	1	1
LOC_Os04g42040	2-CNs	-0.03	0.001	0.743622	0.874548	0.0724	1	1	1	1	1	2	2	1	1	1	1	1	1	1	1	1	1	1	1	1	1	1	1	2	2	1	1	1	1	1	1	1	1	2	2	1	1	1	1	1	1	1	1
LOC_Os04g42080	3-CNs	-0.24	0.057	0.0229309	0.105379	0.1867	3	2	1	2	1	1	1	3	1	3	1	1	3	2	3	1	3	2	3	1	2	3	1	3	2	2	2	2	1	1	1	2	2	1	2	2	2	1	2	2	2	1	1
LOC_Os04g42130	2-CNs	-0.21	0.042	0.0486106	0.178217	0.0589	2	1	1	1	1	1	1	1	1	1	1	1	1	1	1	1	1	1	1	1	1	1	2	1	2	1	1	1	1	1	1	1	1	1	1	1	1	1	1	1	1	1	1
LOC_Os04g42610	2-CNs	0.01	0	0.908224	0.953995	0.0642	1	1	1	1	1	1	1	1	1	1	2	1	1	1	1	1	1	1	1	1	1	1	1	1	1	1	1	1	1	1	1	1	1	1	1	1	1	1	1	1	1	1	1
LOC_Os04g42620	2-CNs	0.07	0.004	0.539011	0.74935	0.0446	1	1	1	1	1	1	1	1	1	1	2	1	1	1	1	1	1	1	1	1	1	1	1	1	1	1	1	1	1	1	1	1	1	1	1	1	1	1	1	1	1	1	1
LOC_Os04g42760	2-CNs	0.1	0.009	0.363495	0.612849	0.0006	1	1	1	1	1	1	1	1	2	1	1	1	1	1	1	1	1	1	1	1	1	1	1	1	1	1	1	1	1	1	1	1	1	2	1	1	1	1	1	1	1	1	1
LOC_Os04g43090	2-CNs	-0.06	0.003	0.59103	0.7886	0.0667	2	2	2	2	2	1	1	1	1	1	1	1	2	1	1	1	1	1	1	1	1	1	1	1	1	1	1	2	1	1	1	1	1	1	1	1	1	1	1	1	1	2	1
LOC_Os04g43290	2-CNs	-0.19	0.035	0.0764468	0.243215	0.0593	2	1	2	2	2	2	2	1	2	2	2	1	2	2	2	1	1	2	2	2	1	2	1	2	2	2	2	2	1	2	2	2	2	2	2	2	2	2	2	1	2	2	1
LOC_Os04g43300	2-CNs	-0.08	0.007	0.425664	0.657754	0.0515	2	1	2	2	2	2	2	1	2	2	2	1	2	2	2	1	1	2	2	2	1	2	1	2	2	2	2	2	1	2	2	2	2	2	2	2	2	2	2	1	2	2	1
LOC_Os04g43310	2-CNs	-0.05	0.003	0.605768	0.796161	0.0353	2	1	2	2	2	2	2	1	2	2	2	1	2	2	2	1	1	2	2	2	1	1	1	2	2	2	2	2	1	2	2	2	2	2	2	2	2	2	2	1	2	1	1
LOC_Os04g43340	2-CNs	0.06	0.004	0.550086	0.759972	0.0698	1	1	1	2	1	2	2	1	1	1	2	1	1	2	1	1	1	1	1	1	1	1	1	1	1	1	1	1	2	1	1	2	1	1	2	1	2	2	1	1	1	1	1
LOC_Os04g43350	2-CNs	0.05	0.002	0.65035	0.823073	0.0722	1	1	1	2	1	2	2	1	1	1	2	1	1	2	1	1	1	1	1	1	1	1	1	1	1	1	1	2	1	1	2	1	1	2	1	2	2	1	1	1	1	1	1
LOC_Os04g43390	3-CNs	-0.1	0.009	0.375832	0.619678	0.0556	1	1	1	3	1	1	1	3	1	1	4	1	1	1	1	1	1	1	1	1	1	1	1	1	1	1	1	1	1	1	1	1	1	1	1	1	3	1	1	1	1	1	1
LOC_Os04g43770	3-CNs	0.09	0.009	0.375817	0.619678	0.3681	3	3	2	3	2	2	2	2	2	2	1	1	3	1	2	2	3	3	3	2	1	2	1	2	3	2	2	2	1	2	2	3	2	1	2	1	2	2	2	2	2	2	3
LOC_Os04g44030	2-CNs	-0.04	0.001	0.744171	0.874698	0.2849	1	1	1	1	1	1	1	1	1	1	1	1	1	1	1	1	2	1	1	2	1	1	1	1	1	1	1	1	1	1	1	2	1	1	1	1	1	1	1	1	1	1	1
LOC_Os04g44050	2-CNs	-0.09	0.007	0.423	0.656704	0.256	1	1	1	1	1	1	1	1	1	1	1	1	1	1	1	1	2	1	1	2	1	1	1	1	1	1	1	1	1	1	1	1	2	1	1	1	1	1	1	1	1	1	1
LOC_Os04g44060	2-CNs	0.2	0.041	0.0560785	0.197179	0.0596	1	1	1	1	1	1	1	1	1	1	1	1	1	1	1	1	1	1	3	1	1	3	1	1	1	1	1	1	1	1	1	1	1	1	1	1	1	1	1	1	1	1	1
LOC_Os04g44690	2-CNs	-0.05	0.002	0.641716	0.817825	0.0063	1	1	1	1	1	1	1	1	1	1	1	1	1	1	2	1	1	1	2	1	1	1	1	1	1	1	1	1	1	1	1	1	1	1	1	1	1	1	1	1	1	1	2
LOC_Os04g45665	2-CNs	-0.18	0.032	0.0871835	0.264888	0.0007	1	1	1	1	1	1	1	1	1	2	1	1	1	1	1	1	1	1	1	1	1	1	1	1	1	1	1	1	1	1	1	1	1	2	1	1	1	1	1	1	1	2	1
LOC_Os04g45670	2-CNs	-0.19	0.035	0.0711627	0.232553	0.0005	1	1	1	1	1	1	1	1	1	2	1	1	1	1	1	1	1	1	1	1	1	1	1	1	1	1	1	1	1	1	1	1	1	2	1	1	1	1	1	1	1	2	1
LOC_Os04g45690	2-CNs	0.03	0.001	0.79506	0.903229	0.0022	1	1	1	1	1	1	1	1	1	2	1	1	1	1	1	1	1	1	1	1	1	1	1	1	1	1	1	1	1	1	1	1	1	1	1	1	1	1	1	1	1	2	1
LOC_Os04g45710	2-CNs	-0.07	0.005	0.495375	0.724276	0.0027	1	1	1	1	1	1	1	1	1	2	1	1	1	1	1	1	1	1	1	1	1	1	1	1	1	1	1	1	1	1	1	1	1	1	1	1	1	1	1	2	1	1	1
LOC_Os04g46120	2-CNs	-0.04	0.002	0.674162	0.834662	0.0002	1	1	1	1	1	1	1	1	1	1	1	1	1	1	1	1	1	1	1	1	1	1	1	1	1	1	1	1	2	1	1	1	1	1	1	1	1	1	1	1	1	1	1
LOC_Os04g46280	3-CNs	0.09	0.008	0.400098	0.642244	0.0304	2	2	2	2	2	2	2	1	2	2	2	1	2	2	1	1	2	1	2	2	2	1	1	1	2	2	2	2	2	2	3	1	3	2	2	2	2	3	2	2	2	3	2
LOC_Os04g46290	3-CNs	0.12	0.014	0.262004	0.519105	0.0313	2	2	2	2	2	2	2	2	1	2	2	2	1	2	2	1	1	2	1	2	2	2	1	1	1	2	2	2	2	2	2	3	1	3	2	2	2	2	2	3	2	2	2
LOC_Os04g46300	3-CNs	0.11	0.012	0.299256	0.556663	0.0299	2	2	2	2	2	2	2	2	1	2	2	2	1	2	2	1	1	2	1	2	2	2	1	1	1	2	2	2	2	2	2	3	1	3	2	2	2	2	2	3	2	2	2
LOC_Os04g46370	2-CNs	0.11	0.013	0.27509	0.531894	0.0632	1	1	1	1	1	1	1	1	1	1	1	1	1	1	1	1	1	1	1	1	1	1	1	1	1	1	1	1	1	1	1	1	1	1	1	1	1	1	1	1	1	1	1
LOC_Os04g46380	2-CNs	-0.18	0.034	0.0822261	0.255572	0.0629	1	1	1	1	1	1	1	1	1	1	1	1	1	1	1	1	1	1	1	1	1	1	1	1	1	1	1	1	1	1	1	1	1	1	1	1	1	1	1	1	1	1	1
LOC_Os04g46390	2-CNs	0.05	0.003	0.623262	0.805773	0.0921	1	1	1	1	1	1	1	1	1	1	1	3	1	1	1	1	1	1	1	1	1	1	1	1	1	1	1	1	1	1	1	1	1	1	1	1	1	1	1	1	1	1	1
LOC_Os04g46400	2-CNs	0.15	0.023	0.157099	0.385752	0.0621	1	1	1	1	1	1	1	1	1	1	1	1	1	1	1	1	1	1	1	1	1	1	1	1	1	1	1	1	1	1	1	1	1	1	1	1	1	1	1	1	1	1	1
LOC_Os04g46600	2-CNs	0.09	0.009	0.370038	0.617586	0	1	1	1	1	1	1	1	1	1	1	1	1	1	1	1	1	1	1	1	1	1	2	1	1	1	1	1	1	1	1	2	1	1	1	1	2	1	1	1	1	1	1	1
LOC_Os04g47360	2-CNs	-0.03	0.001	0.802496	0.905539	0.1247	1	1	1	1	1	1	1	1	1	1	1	1	1	1	1	1	1	2	1	1	2	1	1	1	1	1	1	1	1	1	1	1	1	2	1	1	1	1	1	1	1	1	1
LOC_Os04g47370	2-CNs	0.17	0.029	0.103899	0.29414	0.1254	1	1	1	1	1	1	1	1	1	1	1	1	1	1	1	1	1	1	2	1	1	2	1	1	1	1	1	1	1	1	1	1	1	1	2	1	1	1	1	1	1	1	1
LOC_Os04g47390	2-CNs	-0.09	0.008	0.403776	0.644091	0.1241	1	1	1	1	1	1	1	1	1	1	1	1	1	1	1	1	1	1	2	1	1	2	1	1	1	1	1	1	1	1	1	1	1	1	2	1	1	1	1	1	1	1	1
LOC_Os04g47650	2-CNs	0.06	0.003	0.596423	0.790155	0.0082	1	1	1	1	1	1	1	1	1	1	1	1	1	1	1	2	1	1	1	2	1	2	1	1	1	1	1	1	1	1	1	1	1	1	2	1	1	1	1	1	1	2	1
LOC_Os04g47670	2-CNs	0.22	0.049	0.0333584	0.137003	0.0379	1	1	1	1	2	2	1	1	2	1	1	1	1	1	1	1	1	1	1	2	1	1	1	1	1	1	1	1	1	1	1	1	1	1	1	1	1	1	1	1	1	1	1
LOC_Os04g48310	2-CNs	0.04	0.002	0.68995	0.84045	0.0151	1	1	1	1	1	1	1	1	1	1	1	1	1	1	1	1	1	1	1	1	1	1	1	1	1	1	1	1	1	1	1	1	1	2	1	1	1	1	1	1	1	1	1
LOC_Os04g48330	2-CNs	0.09	0.009	0.374922	0.619678	0.1006	2	1	2	1	1	1	1	2	1	2	1	1	1	2	2	1	1	1	1	2	1	1	1	1	1	2	1	2	1	1	1	1	1	1	1	1	1	1	1	2	1	1	1
LOC_Os04g49260	2-CNs	0.23	0.054	0.0280349	0.121853	0.0861	1	1	1	2	1	1	1	1	2	1	1	1	1	1	2	1	2	1	1	1	1	1	1	1	1	1	1	1	1	1	2	1	1	1	1	2	1	2	1	1	1	1	2
LOC_Os04g49350	2-CNs	-0.13	0.017	0.217282	0.465327	0.018	1	1	1	1	1	1	1	1	1	1	1	1	1	1	1	1	1	1	1	1	1	1	1	1	1	1	1	1	1	1	1	1	1	1	1	1	1	2	1	1	1	1	1
LOC_Os04g50670	2-CNs	-0.05	0.003	0.618763	0.802661	0.0344	1	1	2	2	2	1	1	1	1	1	1	1	2	2	1	2	1	1	2	1	1	1	1	1	1	1	1	1	1	1	1	1	1	1	2	1	2	1	2	1	1	1	1
LOC_Os04g51050	2-CNs	0.01	0	0.905177	0.952685	0.0003	1	1	1	1	1	1	1	1	1	1	1	1	1	1	1	1	2	2	1	1	1	2	1	1	2	1	1	1	1	1	1	1	1	1	1	1	2	1	1	1	1	2	1
LOC_Os04g51060	2-CNs	-0.17	0.03	0.0964713	0.280924	0.0371	2	1	1	1	1	2	1	1	2	1	1	1	1	1	1	1	2	2	1	1	1	2	1	1	2	2	1	2	1	1	1	1	1	1	1	2	2	2	1	1	1	2	1
LOC_Os04g51180	2-CNs	-0.09	0.007	0.41481	0.653077	0.0006	2	2	2	2	2	2	2	2	2	2	2	2	2	2	2	2	3	3	2	3	2	3	2	2	2	2	2	2	2	2	2	2	2	2	2	3	2	2	2	2	2	2	2
LOC_Os04g51280	2-CNs	-0.01	0	0.918195	0.956498	0.0206	1	1	1	1	1	1	1	1	1	1	1	1	1	1	1	1	1	1	1	1	1	1	1	1	1	1	1	1	2	1	1	1	1	1	1	1	1	1	1	1	1	1	1
LOC_Os04g51450	2-CNs	-0.1	0.01	0.341555	0.593687	0.018	1	1	1	2	1	1	1	1	1	1	1	1	1	1	1	1	1	1	1	1	1	1	1	1	1	1	1	1	2	1	2	1	1	1	1	1	1	1	1	1	1	1	1
LOC_Os04g51650	2-CNs	-0.01	0	0.901689	0.952685	0.0148	1	1	1	1	1	1	1	1	1	1	1	1	1	1	1	1	1	2	1	1	1	1	1	1	1	1	1	1	1	1	1	1	1	1	2	1	1	1	1	1	1	1	1
LOC_Os04g51660	2-CNs	-0.06	0.004	0.55718	0.76532	0.0046	1	1	1	1	1	1	1	1	1	1	1	1	1	1	1	1	1	2	2	1	1	1	1	1	1	1	1	1	1	1	1	1	1	1	1	2	1	1	1	1	1	1	1
LOC_Os04g51680	2-CNs	-0.04	0.002	0.683502	0.837516	0.0347	1	1	1	1	1	1	1	1	1	1	1	1	1	1	2	1	1	2	2	1	1	1	1	2	1	1	1	1	1	1	1	1	1	2	2	1	1	1	1	1	1	1	1
LOC_Os04g51690	3-CNs	-0.14	0.018	0.196779	0.438597	0.062	1	1	1	1	1	1	1	1	1	1	1	1	1	1	2	1	3	2	2	1	1	2	1	2	1	1	1	1	1	1	1	1	3	2	2	1	1	1	1	1	3	1	1
LOC_Os04g52361	3-CNs	-0.11	0.012	0.305919	0.560298	0.0358	1	1	1	0	2	1	2	0	2	1	1	2	1	2	1	2	1	1	1	2	1	1	1	0	2	1	1	1	2	1	1	1	1	0	2	1	1	1	0	2	1	1	1
LOC_Os04g52400	2-CNs	-0.04	0.002	0.701517	0.849069	0.0293	1	1	1	1	1	1	1	1	1	1	1	1	1	1	1	1	1	2	1	1	2	2	1	1	1	1	1	1	1	1	1	1	1	1	1	1	1	1	1	1	1	1	1
LOC_Os04g52580	2-CNs	0.06	0.004	0.546203	0.756567	0.148	1	1	1	1	1	1	1	1	1	1	1	1	1	1	1	1	1	1	1	1	1	1	1	1	1	1	1	1	1	1	1	1	1	1	1	1	1	1	1	1	1	1	1
LOC_Os04g52590	2-CNs	0.17	0.029	0.106355	0.29949	0.1786	1	1	1	1	1	1	1	1	1	1	1	2	1	1	1	1	1	1	1	1	1	1	1	1	1	1	1	1	1	1	1	1	1	1	1	1	1	1	1	1	1	1	1
LOC_Os04g52700	2-CNs	-0.2	0.038	0.065173	0.218371	0.0498	1	2	1	2	2	1	1	1	1	1	1	1	1	1	1	1	1	1	1	1	1	1	2	1	2	1	1	1	1	1	1	1	1	1	1	1	1	1	1	1	1	1	1
LOC_Os04g53050	4-CNs	0.15	0.021	0.169994	0.407216	0.1169	1	1	1	1	1	3	3	3	0	1	1	1	1	1	1	1	1	1	1	1	1	1	0	1	1	3	1	3	1	1	3	3	1	0	1	1	0	1	3	3	1	1	3
LOC_Os04g53060	5-CNs	0.23	0.051	0.0300889	0.127205	0.0826	1	1	1	1	1	2	3	3	0	1	1	1	1	0	1	4	0	1	1	1	1	1	0	1	2	1	0	3	0	1	1	1	1	1	0	1	1	0	1	3	3	2	3
LOC_Os04g53150	3-CNs	0.18	0.034	0.0928736	0.27473	0.0685	1	1	1	1	1	3	3	3	1	1	0	1	1	1	1	0	0	1	0	1	1	1	1	3	1	3	1	1	3	1	1	3	1	1	1	3	1	0	1	1	1	1	1
LOC_Os04g53160	3-CNs	-0.22	0.049	0.0400202	0.154197	0.0714	1	1	1	2	1	3	3	3	1	1	1	1	1	1	1	1	2	1	1	1	1	1	1	1	3	1	3	1	1	3	1	1	3	1	1	1	3	1	1	1	1	1	1
LOC_Os04g53170	2-CNs	-0.18	0.034	0.0779395	0.246189	0.0254	1	1	1	1	1	1	1	1	1	3	1	1	1	1	1	1	1	1	1	1	1	1	1	1	1	1	3	1	1	1	1	1	1	1	1	3	3	1	1	1	1	1	1
LOC_Os04g53440	2-CNs	-0.22	0.049	0.0338991	0.13826	0.0189	1	1	1	1	1	1	1	1	2	1	1	1	1	1	1	1	1	1	1	1	1	1	2	1	1	1	1	1	1	1	1	1	1	1	1	1	1	2	1	1	1	1	1
LOC_Os04g55360	2-CNs	0.17	0.028	0.109239	0.30417	0.0632	1	1	1	1	1	1	1	1	1	1	1	1	1	1	2	1	1	1	1	1	1	1	1	1	1	1	1	1	1	1	1	1	1	1	2	1	1	1	1	1	1	1	1
LOC_Os04g55570	3-CNs	0.04	0.002	0.675038	0.834965	0.1323	1	1	2	1	1	2	3	1	1	2	1	1	1	1	1	3	1	1	2	1	2	2	1	2	1	1	2	1	2	1	1	1	1	1	3	2	3	1	2	1	1	3	1
LOC_Os04g56900	2-CNs	0.15	0.023	0.148912	0.374686	0.0262	1	1	1	2	1	1	1	1	2	1	1	1	1	1	1	1	1	1	1	1	1	1	1	1	1	1	1	1	1	1	1	1	1	1	1	1	1	1	1	1	1	1	1
LOC_Os04g56910	2-CNs	-0.04	0.001	0.720466	0.860204	0.0262	1	1	1	2	1	1	1	1	2	1	1	1	1	1	1	1	1	1	1	1	1	1	1	1	1	1	1	1	1	1	1	1	1	1	1	1	1	1	1	1	1	1	1
LOC_Os04g57150	2-CNs	-0.11	0.011	0.314685	0.567819	0.0606	1	1	1	1	1	1	1	1	1	1	1	2	1	1	1	1	1	1	1	1	1	1	1	1	1	1	1	1	1	1	1	1	1	1	1	1	1	1	1	1	1	1	1
LOC_Os04g57154	2-CNs	0.04	0.002	0.668833	0.831564	0.0606	1	1	1	1	1	1	1	1	1	1	1	2	1	1	1	1	1	1	1	1	1	1	1	1	1	1	1	1	1	1	1	1	1	1	1	1	1	1	1	1	1	1	1
LOC_Os04g57160	2-CNs	0	0	0.969068	0.985168	0.0603	1	1	1	1	1	1	1	1	1	1	1	2	1	1	1	1	1	1	1	1	1	1	1	1	1	1	1	1	1	1	1	1	1	1	1	1	1	1	1	1	1	1	1
LOC_Os04g57770	2-CNs	-0.02	0	0.85159	0.928019	0.0075	1	1	1	1	1	1	1	1	1	1	2	1	1	1	1	2	1	1	2	1	1	1	1	1	1	1	1	1	2	2	1	1	1	1	1	1	2	1	1	1	1	1	1
LOC_Os04g58090	3-CNs	0.08	0.007	0.426046	0.657754	0.0131	1	1	1	1	1	3	1	1	1	3	3	1	1	1	2	2	1	2	2	3	3	3	1	2	2	1	1	3	1	2	2	1	1	1	1	3	1	1	1	2	1	1	1
LOC_Os04g58600	2-CNs	0.05	0.002	0.658442	0.827336	0.0379	1	1	1	1	1	1	1	1	2	1	1	1	1	1	1	1	1	1	1	1	1	1	1	1	1	1	1	1	2	1	1	1	1	1	1	1	1	1	1	2	1	1	1
LOC_Os04g58620	3-CNs	0.13	0.016	0.222409	0.471727	0.0368	1	1	1	1	3	1	1	1	2	1	1	1	1	1	1	2	1	1	1	1	1	1	1	1	1	1	1	1	1	1	1	3	1	1	2	2	1	1	1	1	1	1	1
LOC_Os04g58640	2-CNs	0.19	0.037	0.0681908	0.225064	0.0269	1	1	1	1	1	1	2	1	1	1	1	1	1	1	1	1	1	1	1	1	1	1	1	1	1	1	1	1	1	2	1	1	2	1	1	2	1	1	1	1	1	1	1
LOC_Os04g58690	2-CNs	0.23	0.052	0.0281316	0.122073	0.0606	1	1	1	1	1	1	1	1	1	1	1	1	1	1	1	1	1	1	2	1	1	1	1	1	1	1	1	1	1	1	1	1	1	1	1	1	1	1	1	1	1	1	1
LOC_Os05g01010	2-CNs	-0.13	0.018	0.201463	0.444024	0.0005	1	1	2	1	1	1	2	1	1	1	1	1	1	1	2	1	1	1	1	1	1	1	1	1	1	1	1	1	1	1	1	1	1	1	1	1	1	1	1	1	1	1	1
LOC_Os05g01100	2-CNs	0.16	0.027	0.119413	0.321944	0.0321	1	1	1	2	1	1	1	1	1	1	1	1	1	1	1	1	1	1	1	1	1	1	1	1	1	1	1	1	1	1	1	1	1	1	1	1	1	1	1	1	1	1	1
LOC_Os05g01110	2-CNs	-0.01	0	0.905861	0.953027	0.0394	1	1	1	2	1	1	1	1	1	1	1	1	1	1	1	1	1	1	1	1	1	1	1	1	1	1	1	1	1	1	1	1	1	1	1	1	1	1	1	1	2	2	1
LOC_Os05g01120	2-CNs	0.13	0.017	0.221429	0.470917	0.039	1	1	1	2	1	1	1	1	1	1	1	1	1	1	1	1	1	1	1	1	1	1	1	1	1	1	1	1	1	1	1	1	1	1	1	1	1	1	1	1	1	1	2
LOC_Os05g02200	2-CNs	-0.09	0.009	0.371124	0.618618	0.2401	1	1	1	1	1	1	1	1	1	1	1	2	1	1	1	1	1	1	1	1	1	1	1	1	1	1	1	1	1	1	1	1	1	2	1	1	1	1	1	1	2	1	1
LOC_Os05g02210	2-CNs	0.12	0.016	0.239132	0.489924	0.2265	1	1	1	1	1	1	1	1	1	1	1	2	1	1	1	1	1	1	1	1	1	1	1	1	1	1	1	1	1	1	1	1	1	2	1	1	1	1	1	1	2	1	1
LOC_Os05g02240	3-CNs	-0.02	0.001	0.83564	0.919313	0.0536	2	3	3	2	2	3	2	3	1	1	3	2	1	3	1	1	1	2	1	1	1	3	3	3	3	2	1	1	1	1	1	2	1	3	1	1	2	2	2	2	2	2	2
LOC_Os05g02250	5-CNs	-0.23	0.052	0.0280328	0.121853	0.2505	2	3	3	2	2	3	2	3	5	5	3	2	3	3	5	5	4	5	2	2	2	1	4	3	3	4	3	3	2	2	4	3	3	1	2	4	3	5	5	2	2	2	2
LOC_Os05g02640	2-CNs	-0.1	0.01	0.341589	0.593687	0.1254	1	1	1	1	1	1	1	1	1	1	1	2	2	1	1	1	1	1	1	1	1	1	1	1	1	1	1	1	1	1	1	1	1	1	1	1	1	1	1	1	1	1	1
LOC_Os05g02650	2-CNs	-0.13	0.017	0.214157	0.461247	0.1247	1	1	1	1	1	1	1	1	1	1	1	2	2	1	1	1	1	1	1	1	1	1	1	1	1	1	1	1	1	1	1	1	1	1	1	1	1	1	1	1	1	1	1
LOC_Os05g02670	2-CNs	-0.17	0.028	0.11202	0.30823	0.1247	1	1	1	1	1	1	1	1	1	1	1	2	2	1	1	1	1	1	1	1	1	1	1	1	1	1	1	1	1	1	1	1	1	1	1	1	1	1	1	1	1	1	1
LOC_Os05g02680	2-CNs	-0.13	0.017	0.21347	0.460379	0.148	1	1	1	1	1	1	1	1	1	1	1	2	2	1	1	1	1	1	1	1	1	1	1	1	1	1	1	1	1	1	1	1	1	1	1	1	1	1	1	1	1	1	1
LOC_Os05g02700	2-CNs	-0.13	0.017	0.213355	0.460379	0.1472	1	1	1	1	1	1	1	1	1	1	1	2	2	1	2	1	1	1	1	1	1	1	1	1	1	1	1	1	1	1	1	1	1	1	1	1	1	1	1	1	1	1	1
LOC_Os05g02720	6-CNs	0.19	0.035	0.0793048	0.249607	0.053	4	1	5	4	4	4	4	5	5	4	1	2	3	6	4	1	5	3	4	1	4	4	5	1	1	1	3	6	1	1	1	1	5	1	1	4	5	6	5	5	5	5	5
LOC_Os05g03530	2-CNs	-0.23	0.053	0.027661	0.120823	0.0603	1	1	1	1	1	1	1	1	1	1	1	1	2	1	1	1	1	1	1	1	1	1	1	1	1	1	1	1	1	1	1	1	1	1	1	1	1	1	1	1	1	1	1
LOC_Os05g03540	2-CNs	-0.09	0.009	0.374125	0.619678	0.0606	1	1	1	1	1	1	1	1	1	1	1	1	2	1	1	1	1	1	1	1	1	1	1	1	1	1	1	1	1	1	1	1	1	1	1	1	1	1	1	1	1	1	1
LOC_Os05g03820	2-CNs	-0.19	0.035	0.0729908	0.235618	0.0461	1	2	1	2	2	2	2	2	1	1	2	1	1	2	2	1	1	1	2	2	2	1	1	1	2	2	2	1	2	2	1	1	2	1	1	2	2	2	1	2	1	1	1
LOC_Os05g03830	2-CNs	0.15	0.021	0.166431	0.401589	0.0513	1	1	1	1	1	1	1	1	1	1	1	2	2	1	1	1	1	1	1	1	1	1	2	1	1	1	1	1	1	1	1	1	2	1	1	1	1	1	1	1	1	1	1
LOC_Os05g05070	2-CNs	-0.02	0	0.845302	0.925614	0.0461	1	1	1	1	1	1	1	1	3	1	3	1	1	1	1	1	1	1	1	1	1	3	1	1	1	1	1	1	1	1	1	1	1	1	1	1	1	1	1	1	1	1	1
LOC_Os05g05080	2-CNs	-0.09	0.008	0.397913	0.640628	0.0375	1	1	1	1	1	1	1	1	3	1	3	1	1	1	1	1	1	1	1	1	3	1	1	1	1	1	1	1	1	1	1	1	1	1	1	1	1	1	1	1	1	1	1
LOC_Os05g05340	2-CNs	-0.11	0.013	0.286256	0.541229	0.0461	1	1	1	1	1	2	2	1	1	1	1	1	1	1	1	1	1	1	1	1	1	1	1	1	1	1	2	1	1	1	1	2	1	1	1	1	1	1	1	1	1	1	1
LOC_Os05g05346	2-CNs	-0.12	0.014	0.272258	0.528699	0.0528	1	1	1	1	1	2	2	1	1	1	1	1	1	1	1	1	1	1	1	1	1	1	1	1	1	2	1	1	1	1	2	1	1	1	1	1	1	1	1	1	1	2	2
LOC_Os05g05830	2-CNs	-0.11	0.012	0.304939	0.560086	0.0004	1	1	1	1	1	1	1	1	1	1	1	1	1	1	1	1	1	1	1	1	1	1	1	1	1	2	1	2	1	1	1	2	2	1	2	1	1	1	1	1	1	1	1
LOC_Os05g05840	2-CNs	0.21	0.046	0.0388328	0.151608	0.0229	2	1	1	1	2	2	1	1	1	1	1	1	1	1	1	1	1	1	1	1	1	1	1	1	1	2	1	2	2	2	2	2	1	2	2	1	2	1	1	1	1	1	1
LOC_Os05g05850	2-CNs	-0.1	0.01	0.345767	0.5982	0.0037	2	1	1	1	2	2	1	1	1	1	1	2	1	1	1	1	1	1	1	1	1	1	1	1	1	2	1	2	2	2	2	2	1	2	2	1	2	1	1	1	1	1	1
LOC_Os05g06814	2-CNs	-0.13	0.016	0.225815	0.473639	0.006	1	1	1	1	1	1	1	1	1	1	1	1	1	2	1	1	1	2	1	1	1	1	1	1	1	1	1	2	1	1	1	1	1	2	1	1	1	1	1	1	1	1	1
LOC_Os05g06840	2-CNs	0.17	0.028	0.112894	0.309309	0.0461	1	1	1	1	1	1	1	1	1	1	2	1	1	1	1	1	1	1	1	1	1	1	1	1	1	1	1	2	1	1	1	1	1	1	1	1	1	1	1	1	1	1	1
LOC_Os05g06970	2-CNs	-0.13	0.016	0.22403	0.473329	0.0817	1	1	1	1	1	1	1	1	1	1	1	1	1	1	1	1	1	1	1	1	1	1	1	1	1	1	1	1	1	1	1	1	1	1	1	1	1	1	1	1	1	1	1
LOC_Os05g06980	2-CNs	0.07	0.005	0.502459	0.727974	0.0271	1	1	1	1	2	2	1	1	2	1	1	1	1	2	1	1	1	1	1	1	1	1	2	1	1	2	1	1	1	1	1	1	1	1	1	1	1	1	2	1	1	1	2
LOC_Os05g06990	3-CNs	-0.09	0.008	0.414649	0.653077	0.0812	2	1	1	1	2	2	1	1	2	2	1	1	1	2	1	2	1	1	1	1	3	2	1	3	2	1	1	1	1	1	1	1	1	3	1	1	2	1	1	1	2	1	1
LOC_Os05g07000	3-CNs	0.07	0.005	0.520769	0.738154	0.0812	2	1	1	1	2	2	1	1	2	2	1	1	1	2	2	1	1	1	1	3	2	1	3	2	1	1	1	1	1	1	1	1	1	3	1	1	2	1	1	1	2	1	1
LOC_Os05g07050	2-CNs	-0.03	0.001	0.779356	0.894603	0.0177	2	2	1	1	1	1	1	1	1	1	1	1	1	1	1	1	1	1	2	2	1	1	1	1	1	1	1	1	1	1	1	1	1	1	1	1	1	1	1	1	1	1	1
LOC_Os05g07420	2-CNs	-0.07	0.004	0.528738	0.740059	0.0019	1	1	1	1	1	1	1	1	1	1	2	1	1	1	2	1	1	2	1	1	1	1	1	1	1	1	1	1	2	1	1	1	2	1	1	1	1	1	1	1	1	1	1
LOC_Os05g08110	2-CNs	0.01	0	0.930421	0.963293	0.066	1	1	1	1	1	1	1	1	1	1	1	1	1	1	2	1	1	1	1	1	1	1	1	1	1	1	1	1	1	1	1	1	1	1	1	1	1	1	1	1	1	1	1
LOC_Os05g08610	2-CNs	-0.14	0.02	0.17775	0.417855	0.0492	1	1	1	1	1	1	1	1	1	1	1	1	1	1	1	1	1	1	1	1	1	1	1	1	1	1	1	1	1	1	1	1	1	1	1	1	1	1	1	1	1	1	1
LOC_Os05g08620	2-CNs	0.18	0.033	0.083986	0.259104	0.0487	1	1	1	1	1	1	1	1	1	1	1	1	1	1	1	1	1	1	1	1	1	1	1	1	1	1	1	1	1	1	1	1	1	1	1	1	1	1	1	1	1	1	1
LOC_Os05g08640	3-CNs	-0.13	0.016	0.255987	0.511781	0.1339	1	1	1	1	1	1	1	1	1	1	1	1	1	1	5	1	1	1	1	1	1	1	1	1	1	1	1	1	1	1	1	1	1	1	1	1	1	1	1	1	1	2	1
LOC_Os05g08770	2-CNs	-0.03	0.001	0.756182	0.883715	0.0001	1	1	1	1	1	2	1	1	1	1	2	1	1	1	1	1	1	1	1	1	1	1	1	2	1	1	1	2	1	1	1	1	1	1	2	1	1	1	1	1	1	1	1
LOC_Os05g08790	2-CNs	0.13	0.016	0.221492	0.470917	0.0163	1	1	1	1	1	2	1	1	1	1	2	1	1	1	1	2	1	1	2	1	1	1	1	2	2	1	1	2	1	1	1	1	1	2	2	1	1	1	1	1	1	1	1
LOC_Os05g08800	2-CNs	0.17	0.028	0.111595	0.307699	0.0163	1	1	1	1	1	2	1	1	1	1	2	1	1	1	1	2	1	1	2	1	1	1	1	2	2	1	1	2	1	1	1	1	1	2	2	1	1	1	1	1	1	1	1
LOC_Os05g09728	2-CNs	-0.26	0.066	0.0167004	0.081561	0.2873	1	2	2	2	2	2	2	2	2	2	1	1	2	2	2	2	2	1	2	2	1	1	2	2	2	2	2	2	2	2	1	2	1	2	2	2	2	2	1	2	2	1	2
LOC_Os05g10625	2-CNs	-0.01	0	0.959379	0.979382	0.0318	2	2	2	2	1	2	2	2	2	2	2	2	2	2	2	2	2	1	2	2	2	2	2	2	2	2	2	2	2	2	2	2	2	2	2	2	2	2	2	2	2	2	2
LOC_Os05g11090	3-CNs	-0.18	0.031	0.098521	0.283771	0.0705	1	1	1	1	2	1	1	2	1	1	1	1	1	1	1	1	1	1	1	1	1	1	1	1	1	1	3	2	1	1	1	1	2	1	1	1	1	1	2	1	1	1	1
LOC_Os05g11260	3-CNs	-0.06	0.003	0.593874	0.789793	0.0002	3	1	1	2	1	1	1	1	1	1	1	1	1	2	1	1	1	1	1	2	1	1	1	1	1	1	2	2	1	1	1	1	1	1	2	3	1	1	1	2	1	1	1
LOC_Os05g13804	2-CNs	0.1	0.009	0.357744	0.607952	0.0142	1	1	1	1	1	1	1	1	1	1	2	1	1	1	1	1	1	1	1	1	1	2	1	1	1	1	1	1	1	1	1	1	1	1	1	1	1	1	1	1	1	1	1
LOC_Os05g14300	5-CNs	0.17	0.028	0.121872	0.325854	0.04	2	2	2	1	3	2	2	2	4	3	3	4	2	3	1	3	4	2	4	2	6	2	2	2	3	3	1	6	6	6	4	4	6	1	2	2	1	1	3	1	2	3	3
LOC_Os05g14370	2-CNs	0.19	0.038	0.0640611	0.215738	0.039	1	1	1	1	1	1	1	1	1	1	2	1	1	1	1	1	1	1	1	1	1	1	2	1	2	2	1	1	1	1	1	1	1	1	1	1	1	1	2	2	1	1	1
LOC_Os05g15620	2-CNs	0.11	0.012	0.301345	0.556992	0.1308	1	1	1	1	1	1	1	1	1	1	1	2	2	1	1	1	1	1	1	1	1	2	1	1	1	1	1	1	1	1	1	1	1	1	1	1	1	1	1	1	1	1	1
LOC_Os05g15630	2-CNs	-0.03	0.001	0.764382	0.886038	0.1016	1	1	1	1	1	1	1	1	1	2	2	1	1	1	1	1	1	1	1	2	1	1	1	1	1	1	1	1	1	1	1	1	1	1	1	1	1	1	1	1	1	1	1
LOC_Os05g17849	2-CNs	-0.02	0	0.879726	0.941949	0.0142	1	1	1	1	1	1	1	1	1	1	1	1	1	1	1	1	1	1	1	1	1	1	1	1	1	1	1	1	1	1	1	1	1	1	1	1	1	1	1	1	1	1	1
LOC_Os05g18274	2-CNs	-0.07	0.004	0.537692	0.74791	0.0063	1	1	2	2	1	1	1	1	2	1	1	1	1	1	1	1	1	1	1	1	1	1	1	1	1	1	1	1	1	1	1	1	1	1	1	1	1	1	1	1	1	1	1
LOC_Os05g18650	2-CNs	-0.14	0.02	0.176794	0.416346	0.0931	1	1	1	2	2	1	1	1	1	2	2	2	1	1	1	1	1	1	1	1	1	1	2	1	1	1	1	1	1	2	2	1	2	1	1	1	1	1	1	2	1	2	2
LOC_Os05g18660	2-CNs	0.08	0.006	0.454268	0.689082	0.0023	1	1	1	1	1	1	1	1	1	1	1	1	1	1	1	1	1	1	1	1	1	1	1	1	1	1	1	1	1	1	1	1	2	1	1	1	1	1	1	1	1	2	1
LOC_Os05g22670	2-CNs	-0.02	0.001	0.826365	0.915606	0.0278	1	2	1	1	2	1	1	1	1	1	1	1	1	1	2	1	1	1	1	1	1	1	1	1	1	1	1	1	1	1	1	1	1	1	1	1	2	1	2	1	1	1	1
LOC_Os05g22790	2-CNs	-0.02	0.001	0.827689	0.915925	0.0254	1	1	1	2	1	2	1	1	1	2	1	1	1	1	1	1	1	1	1	1	1	1	1	1	1	1	1	1	1	1	1	1	1	1	1	1	1	1	1	1	1	1	1
LOC_Os05g22960	4-CNs	-0.12	0.015	0.253075	0.510006	0.0825	2	1	1	1	2	1	3	3	1	2	1	1	2	1	1	3	1	1	1	1	1	1	3	3	1	1	1	1	1	1	2	5	1	1	1	1	1	1	1	1	1	1	1
LOC_Os05g22970	3-CNs	0.05	0.002	0.651431	0.823073	0.0231	1	1	1	1	2	1	1	1	1	2	1	1	1	1	1	1	1	1	1	1	1	1	1	3	3	1	1	1	1	1	1	1	1	1	1	1	1	1	1	1	1	1	1
LOC_Os05g23320	2-CNs	-0.05	0.003	0.608742	0.798089	0.0142	1	2	1	1	1	1	1	1	1	1	1	2	1	1	1	1	1	1	2	1	2	1	1	1	1	1	1	1	1	1	1	1	1	1	1	1	1	1	1	1	1	1	1
LOC_Os05g23880	2-CNs	0.01	0	0.9305	0.963293	0.0205	1	1	2	1	2	2	1	1	1	1	2	2	1	1	1	1	1	1	1	1	1	1	2	2	1	1	1	2	1	1	2	2	1	2	1	1	1	1	1	1	1	1	1
LOC_Os05g24160	2-CNs	-0.04	0.002	0.694557	0.843733	0.0003	1	1	1	2	2	1	2	2	2	1	1	2	1	2	1	2	1	1	1	2	2	1	1	2	1	1	1	1	2	1	1	2	1	1	2	2	1	1	1	1	1	1	1
LOC_Os05g24880	2-CNs	-0.06	0.003	0.591666	0.788987	0.0189	1	1	1	1	1	1	1	1	1	1	1	1	1	1	1	1	1	1	1	1	1	1	1	1	2	1	1	1	1	1	2	1	1	1	1	1	1	1	1	1	1	1	1
LOC_Os05g24930	3-CNs	0.11	0.012	0.298651	0.555928	0.1432	1	1	1	1	1	1	1	1	1	1	1	1	3	1	1	1	1	1	1	2	2	2	1	3	2	1	1	1	1	1	1	1	1	2	2	1	2	1	2	1	1	1	1
LOC_Os05g24970	2-CNs	0.06	0.004	0.569031	0.773574	0.0002	1	1	1	1	1	1	1	1	1	1	1	1	1	1	1	1	1	1	1	1	1	2	1	1	1	1	1	1	1	1	1	1	1	1	1	1	1	1	1	1	1	1	1
LOC_Os05g25060	3-CNs	-0.2	0.038	0.0631163	0.214191	0.1538	3	3	3	3	3	3	3	3	3	3	3	2	2	2	1	2	3	2	2	2	2	2	2	2	3	2	1	1	3	2	2	3	2	2	2	3	3	3	3	2	1	1	3
LOC_Os05g25070	2-CNs	0.2	0.038	0.0600273	0.206996	0.3476	1	1	1	1	1	1	1	1	1	1	1	2	1	1	1	1	2	1	1	1	1	2	1	2	1	1	1	1	1	1	1	2	1	2	2	1	1	1	1	1	1	1	1
LOC_Os05g25090	2-CNs	0.02	0	0.851007	0.927766	0.0023	1	1	1	1	1	1	1	1	1	1	1	1	1	1	1	1	1	1	1	1	1	2	1	1	1	1	1	1	1	1	1	2	1	1	1	1	1	1	1	1	1	1	1
LOC_Os05g25560	2-CNs	0.05	0.003	0.631223	0.812571	0.0145	1	1	1	1	1	1	1	1	1	1	1	1	1	1	1	1	1	2	1	1	1	1	1	1	1	1	1	1	1	1	1	1	1	1	1	1	1	1	2	1	1	1	1
LOC_Os05g25580	2-CNs	0.07	0.005	0.497096	0.724965	0.0247	1	1	1	2	1	1	1	1	1	2	1	1	1	1	1	1	1	1	1	1	1	1	1	1	1	1	1	1	1	1	1	1	1	1	1	1	1	1	1	1	1	1	1
LOC_Os05g26020	2-CNs	-0.14	0.02	0.182812	0.425094	0.0067	1	1	1	1	1	1	1	1	1	1	2	1	1	1	2	1	1	1	1	1	1	1	1	1	1	1	1	1	1	1	1	2	1	1	1	1	1	1	1	1	2	1	1
LOC_Os05g26870	2-CNs	0.05	0.002	0.645388	0.820135	0.0606	1	1	1	1	1	1	1	1	1	1	1	2	1	1	1	1	1	1	1	1	1	1	1	1	1	1	1	1	1	1	1	1	1	1	1	1	1	1	1	1	1	1	1
LOC_Os05g26940	2-CNs	0.23	0.055	0.0264012	0.11686	0.0024	1	1	1	1	1	1	1	1	1	2	1	1	1	1	1	1	1	2	1	1	1	1	1	1	1	1	1	1	1	1	1	1	1	1	2	1	2	1	1	1	1	1	1
LOC_Os05g26990	2-CNs	-0.15	0.022	0.154589	0.383143	0.0039	1	1	1	1	1	1	1	1	1	1	1	1	1	1	1	1	1	1	1	1	1	2	1	2	1	1	1	1	1	1	1	1	1	1	1	1	1	1	1	1	1	1	1
LOC_Os05g27110	2-CNs	0.17	0.029	0.104318	0.294697	0.0189	1	1	1	1	1	1	1	1	1	1	1	1	1	2	1	1	1	2	1	1	1	1	1	1	1	1	1	1	1	1	1	1	1	1	1	1	1	1	1	1	1	1	1
LOC_Os05g28090	6-CNs	0.08	0.007	0.437844	0.670315	0.3159	4	5	4	3	6	5	4	4	4	2	1	1	5	3	1	1	4	5	1	5	1	1	5	4	5	6	1	6	1	1	1	1	5	4	3	3	1	2	3	3	1	4	5
LOC_Os05g29160	2-CNs	-0.01	0	0.904908	0.952685	0.0029	1	1	1	1	1	1	1	1	1	1	1	1	1	1	1	1	1	1	1	1	1	1	1	1	1	1	1	1	1	1	1	1	1	1	1	1	1	2	1	1	1	1	1
LOC_Os05g30130	3-CNs	0.03	0.001	0.797409	0.904627	0.2956	1	1	1	1	1	1	1	1	1	1	1	1	2	1	1	1	2	3	2	1	3	1	2	1	1	1	1	1	1	1	1	3	2	1	3	1	3	1	1	1	1	1	1
LOC_Os05g30970	2-CNs	0.21	0.046	0.0403775	0.155122	0.0039	1	1	1	1	1	1	1	1	1	1	1	1	1	1	1	1	1	1	1	1	1	1	1	1	1	1	1	1	1	1	1	1	1	1	1	1	1	1	1	1	1	1	1
LOC_Os05g30980	3-CNs	-0.04	0.002	0.683623	0.837516	0.0735	2	1	1	1	1	2	1	2	2	2	1	1	1	1	1	2	4	1	2	4	1	2	1	2	1	2	2	2	2	1	2	1	1	1	1	4	4	1	1	1	1	2	1
LOC_Os05g30990	2-CNs	-0.05	0.002	0.648724	0.822579	0.1542	2	1	1	1	1	1	2	1	2	2	2	1	1	1	1	1	2	1	1	2	1	1	2	1	2	1	2	2	2	2	1	2	1	1	1	1	1	1	1	1	1	1	2
LOC_Os05g31000	2-CNs	0.02	0.001	0.827055	0.915606	0.123	1	1	1	1	1	1	2	1	1	2	2	1	1	1	1	1	1	1	1	1	1	1	1	1	1	1	2	2	2	2	1	2	1	1	1	1	1	1	1	1	1	1	1
LOC_Os05g32640	2-CNs	-0.08	0.006	0.443662	0.676374	0.0017	1	1	1	1	1	1	1	1	1	1	1	1	1	2	1	2	2	1	1	1	1	1	1	1	1	1	1	1	1	1	2	2	1	1	1	2	1	1	1	1	1	1	1
LOC_Os05g32660	2-CNs	0.15	0.023	0.142741	0.363304	0.0313	1	1	1	1	1	1	1	1	1	1	1	1	1	2	1	2	1	1	1	1	1	1	1	1	1	1	1	1	1	1	2	2	1	1	1	2	1	1	1	1	1	1	1
LOC_Os05g32670	2-CNs	-0.17	0.028	0.111561	0.307699	0.0321	1	1	1	1	1	1	1	1	1	1	1	1	1	2	1	2	1	1	1	1	1	1	1	1	1	1	1	1	1	1	2	2	1	1	1	2	1	1	1	1	1	1	1
LOC_Os05g32680	2-CNs	0.04	0.002	0.711516	0.854486	0.0269	1	1	1	1	1	1	1	1	1	1	1	1	1	2	1	1	1	1	1	1	1	1	1	1	1	1	1	2	2	1	1	1	2	1	1	1	1	1	1	1	1	1	1
LOC_Os05g32990	2-CNs	0.05	0.003	0.623432	0.805773	0.0894	1	1	1	1	1	1	1	1	2	2	1	1	1	2	1	1	1	2	1	1	1	1	1	1	1	1	1	1	1	1	1	1	1	1	1	1	1	1	1	1	1	2	1
LOC_Os05g33090	4-CNs	-0.22	0.05	0.0391319	0.152014	0.0255	0	3	0	0	0	0	0	0	0	0	1	1	0	1	1	1	0	0	1	1	3	1	1	0	0	0	1	0	0	1	1	1	0	0	1	0	0	1	0	1	3	1	0
LOC_Os05g33100	2-CNs	0.22	0.048	0.0355501	0.142227	0.0606	1	1	1	1	1	1	1	1	1	1	1	1	1	1	1	1	1	1	1	1	1	1	1	1	1	1	1	1	1	1	1	1	1	1	1	1	1	1	1	1	1	1	1
LOC_Os05g33500	2-CNs	-0.1	0.009	0.393945	0.638698	0.0866	1	1	1	1	1	1	1	1	1	1	1	1	1	1	1	1	1	7	1	1	1	1	1	1	1	1	1	1	1	1	1	1	1	1	1	1	1	1	1	1	1	1	1
LOC_Os05g33510	4-CNs	0.04	0.001	0.752844	0.88137	0.0052	1	1	1	7	1	1	1	1	1	1	8	1	1	1	1	1	1	1	1	7	1	1	1	7	1	1	1	8	1	1	1	1	1	1	11	11	1	1	1	1	8	11	1
LOC_Os05g33514	4-CNs	0.24	0.057	0.0367349	0.14513	0.0214	1	1	1	1	7	1	1	1	1	1	1	8	1	1	1	1	1	1	1	1	7	1	1	1	7	1	1	1	8	1	1	1	1	1	11	11	1	1	1	1	8	11	1
LOC_Os05g33520	4-CNs	-0.03	0.001	0.812153	0.909232	0.0004	1	1	1	1	1	1	1	1	1	1	1	1	1	5	1	2	1	1	1	1	1	1	5	1	1	1	1	1	1	11	11	1	1	1	1	1	1	1	1	5	1	1	1
LOC_Os05g33530	2-CNs	-0.17	0.028	0.118767	0.321121	0.0571	1	1	1	1	1	1	1	1	1	1	2	1	1	1	1	1	1	1	1	1	1	1	1	1	1	1	1	1	1	1	1	1	1	1	1	1	1	1	1	1	1	1	1
LOC_Os05g33550	2-CNs	0.04	0.002	0.706716	0.851468	0.0529	1	1	1	1	1	1	1	1	1	1	2	1	1	1	1	1	1	1	1	1	1	1	1	1	1	1	1	1	1	1	1	1	1	1	1	1	1	1	1	1	1	1	1
LOC_Os05g33560	2-CNs	-0.14	0.018	0.196373	0.438537	0.0518	1	1	1	1	2	1	1	1	1	1	2	1	1	1	1	2	1	2	1	2	1	1	1	1	1	1	1	1	1	1	1	1	1	1	1	1	1	1	2	1	1	1	1
LOC_Os05g33670	2-CNs	0.09	0.008	0.407136	0.646096	0.0298	1	1	2	2	1	2	2	1	1	1	1	1	1	1	2	1	2	1	1	1	1	1	1	2	1	2	2	2	2	2	2	2	1	2	2	1	1	1	1	2	1	1	1
LOC_Os05g33760	2-CNs	0.18	0.031	0.0920023	0.273937	0.0001	1	1	1	1	1	1	1	1	1	1	1	1	1	1	1	1	1	1	1	1	1	1	1	1	1	1	1	1	1	1	1	1	1	1	1	1	1	1	1	1	1	1	1
LOC_Os05g33930	3-CNs	0.1	0.009	0.369898	0.617586	0.077	2	1	3	2	2	1	1	2	2	2	1	1	1	1	1	1	1	1	1	2	1	1	1	2	2	1	1	3	1	2	2	1	1	1	1	2	1	1	1	1	2	2	1
LOC_Os05g35444	2-CNs	-0.2	0.04	0.0563018	0.197392	0.0439	1	1	1	1	1	1	1	1	1	2	1	1	1	1	1	1	1	2	1	1	1	1	1	1	2	1	1	2	1	1	2	1	2	1	1	2	1	1	1	1	1	1	1
LOC_Os05g35980	2-CNs	0.06	0.003	0.589304	0.787822	0.0189	1	1	1	1	1	1	1	1	1	1	1	1	1	1	1	1	1	1	1	1	1	1	1	1	1	1	1	1	2	1	1	1	1	1	1	1	1	1	1	1	1	1	1
LOC_Os05g37340	2-CNs	0.14	0.019	0.183678	0.425741	0.0001	1	1	1	1	1	1	1	1	1	1	1	1	1	1	1	1	1	1	1	1	1	1	1	1	1	1	1	1	1	1	1	1	1	1	2	1	1	1	1	1	1	2	1
LOC_Os05g37650	2-CNs	-0.1	0.01	0.334623	0.586975	0.0101	1	1	1	1	1	1	1	2	1	1	1	1	1	1	1	1	1	1	1	1	1	1	1	1	1	1	1	1	1	2	1	1	1	1	1	1	1	1	2	2	1	1	1
LOC_Os05g39750	2-CNs	-0.19	0.037	0.0679974	0.224705	0.1577	2	1	2	1	1	2	2	1	1	2	1	1	1	2	1	1	1	1	1	1	1	2	1	1	1	1	1	1	2	2	2	1	1	1	2	2	1	1	2	1	2	2	1
LOC_Os05g40150	2-CNs	0.1	0.009	0.359964	0.610003	0	1	1	1	1	2	1	1	1	1	1	2	1	1	1	1	1	2	1	1	1	1	2	1	2	1	1	1	2	2	2	1	2	1	1	1	1	1	1	2	1	1	1	1
LOC_Os05g40160	2-CNs	0.2	0.041	0.053313	0.190445	0.0106	1	1	1	1	2	1	1	2	1	1	2	2	1	2	1	1	1	1	1	1	2	1	1	1	1	2	1	2	2	1	1	2	1	1	1	1	1	1	2	1	1	2	1
LOC_Os05g40260	2-CNs	0.06	0.004	0.563482	0.768379	0.1016	1	1	1	1	1	1	1	1	1	1	1	2	1	1	1	1	1	1	1	1	2	1	1	1	1	1	1	1	1	1	1	1	1	1	1	1	1	1	1	1	1	1	1
LOC_Os05g41450	2-CNs	0.04	0.002	0.685868	0.838998	0.0599	1	1	1	1	1	1	1	1	1	1	1	1	1	1	1	1	1	1	1	1	1	1	1	1	1	1	1	1	1	1	1	1	1	1	1	1	1	1	1	1	1	1	1
LOC_Os05g41460	2-CNs	-0.13	0.016	0.230507	0.477588	0.0603	1	1	1	1	1	1	1	1	1	1	1	1	1	1	1	1	1	1	1	1	1	1	1	1	1	1	1	1	1	1	1	1	1	1	1	1	1	1	1	1	1	1	1
LOC_Os05g41480	2-CNs	0.13	0.016	0.230064	0.477588	0.0298	1	1	1	1	1	1	1	1	1	2	1	1	1	1	1	1	1	1	1	1	1	1	1	1	1	1	1	1	1	1	1	1	1	1	1	1	1	1	1	1	1	1	1
LOC_Os05g41550	2-CNs	-0.16	0.025	0.133491	0.34619	0.0313	2	1	2	1	1	1	1	1	2	2	1	1	1	1	1	1	1	1	1	1	1	1	1	1	1	1	1	2	1	1	1	1	1	1	1	1	1	1	1	1	1	1	1
LOC_Os05g42160	3-CNs	0.23	0.055	0.0301212	0.127205	0.1055	0	1	1	1	1	1	1	1	0	1	1	1	1	1	1	1	1	1	1	1	1	1	1	1	1	1	1	1	1	1	1	1	1	1	1	1	1	0	1	1	0	1	1
LOC_Os05g42424	2-CNs	0	0	0.99703	0.997406	0	1	1	1	1	1	1	1	1	1	2	1	2	1	1	1	1	1	1	1	1	1	1	1	1	1	1	1	1	1	1	1	1	1	1	1	1	1	1	1	1	1	1	1
LOC_Os05g42980	2-CNs	-0.08	0.006	0.458101	0.69212	0.0818	1	1	1	1	1	1	1	1	1	1	2	1	1	1	1	1	1	1	1	1	1	1	2	1	1	1	1	1	1	1	1	1	1	1	1	1	1	1	1	1	1	1	1
LOC_Os05g43650	3-CNs	-0.01	0	0.944018	0.971546	0.0032	2	1	2	2	3	3	1	2	1	2	3	2	2	2	3	3	2	2	1	3	2	1	2	1	1	3	2	2	3	1	2	3	3	2	3	2	2	2	2	1	1	2	2
LOC_Os05g43670	3-CNs	-0.08	0.007	0.422497	0.656308	0.0001	2	1	2	2	3	3	1	2	1	2	3	2	2	2	1	3	3	2	2	1	3	2	1	2	1	1	3	2	2	3	1	2	3	3	2	3	2	2	2	2	1	1	2
LOC_Os05g43680	3-CNs	0.11	0.011	0.310253	0.565981	0.0002	2	1	2	2	3	1	1	2	1	2	1	2	2	2	1	3	3	2	2	1	3	2	1	2	1	1	3	2	2	3	1	2	3	3	2	3	2	2	2	2	1	1	2
LOC_Os05g43910	2-CNs	0.06	0.004	0.577563	0.780005	0.0006	2	1	1	1	1	1	1	1	1	1	1	1	1	2	1	1	1	1	1	1	1	1	1	1	1	1	1	1	1	1	1	1	1	1	1	1	1	2	1	1	1	1	1
LOC_Os05g43940	2-CNs	0.17	0.028	0.108424	0.303187	0.0254	1	1	1	1	1	1	1	1	1	1	1	1	1	1	1	1	1	1	1	1	1	1	1	1	1	1	1	1	1	1	1	1	1	1	1	1	1	2	1	1	1	1	1
LOC_Os05g45140	2-CNs	-0.09	0.008	0.397478	0.640628	0	1	1	1	1	1	1	1	1	1	1	1	1	1	1	2	2	1	1	1	1	1	1	1	1	1	1	1	1	1	1	1	1	1	1	1	1	1	1	1	1	1	1	1
LOC_Os05g45560	4-CNs	0.1	0.01	0.353537	0.60453	0.0224	1	2	1	2	2	1	2	1	1	1	1	1	1	2	1	3	1	2	4	2	4	4	2	1	2	3	1	1	2	1	2	2	3	1	1	2	1	1	1	1	2	1	1
LOC_Os05g46140	2-CNs	-0.14	0.019	0.189506	0.432199	0.0136	1	1	1	1	1	1	1	1	1	1	1	1	1	1	1	1	1	1	1	1	2	1	1	1	1	1	1	1	1	1	1	1	1	1	1	1	1	1	1	1	1	1	1
LOC_Os05g46760	2-CNs	0.14	0.02	0.181208	0.423351	0.1768	1	1	1	1	1	1	1	1	1	1	1	1	1	1	1	1	1	1	1	1	2	1	1	1	1	1	1	1	1	1	1	1	1	1	1	1	1	1	1	1	1	1	2
LOC_Os05g48070	2-CNs	-0.1	0.01	0.332153	0.585682	0.0603	1	1	1	1	1	1	1	1	1	1	1	1	2	1	1	1	1	1	1	1	1	1	1	1	1	1	1	1	1	1	1	1	2	1	1	1	1	1	1	1	1	1	1
LOC_Os05g48160	2-CNs	0.26	0.068	0.012857	0.0664698	0.1241	1	1	1	1	1	1	1	1	1	1	1	2	2	1	2	1	1	1	1	1	1	2	1	1	1	1	1	1	1	1	1	1	1	1	1	1	1	1	1	1	1	1	1
LOC_Os05g48690	2-CNs	0.15	0.022	0.1564	0.384394	0.0606	1	1	1	1	1	1	1	1	1	1	1	1	1	1	1	1	1	1	1	1	1	1	1	1	1	1	1	1	1	1	1	1	1	1	1	1	1	1	1	1	1	1	1
LOC_Os05g48700	2-CNs	-0.08	0.007	0.426192	0.657754	0.0817	1	1	1	1	1	1	1	1	1	1	1	1	1	1	1	1	1	1	1	1	1	1	1	1	1	1	1	1	1	1	1	1	1	1	1	1	1	1	1	1	1	1	1
LOC_Os05g48830	2-CNs	0.11	0.013	0.294835	0.551539	0.0065	2	2	2	2	2	2	2	2	2	2	2	2	2	2	2	2	2	2	2	1	2	2	2	2	2	2	2	2	2	2	2	2	2	2	2	2	2	2	2	2	2	2	2
LOC_Os05g49380	2-CNs	-0.06	0.003	0.599868	0.791234	0.0848	1	1	1	1	1	1	1	1	1	1	1	1	1	1	1	1	1	1	1	1	1	1	1	1	1	1	1	1	1	1	1	1	1	1	1	1	1	1	1	1	1	1	1
LOC_Os05g49410	2-CNs	0.13	0.018	0.207949	0.452666	0.0813	1	1	1	1	1	1	1	1	1	1	1	1	1	1	1	1	1	1	1	1	1	1	1	1	1	1	1	1	1	1	1	1	1	1	1	1	1	1	1	1	1	1	1
LOC_Os05g49590	2-CNs	0.03	0.001	0.784526	0.89859	0.0063	1	1	1	1	1	1	1	1	2	1	1	1	1	1	1	1	1	1	1	1	1	1	1	1	1	1	1	1	2	1	1	1	1	2	1	1	1	1	1	1	1	1	1
LOC_Os05g49680	2-CNs	-0.06	0.003	0.599719	0.791234	0.039	1	1	1	1	1	1	2	2	2	1	1	1	1	1	1	1	2	1	2	1	1	1	1	2	1	1	1	1	1	1	1	1	1	1	1	1	1	1	1	1	1	1	1
LOC_Os05g49684	3-CNs	-0.09	0.008	0.414989	0.653077	0.0109	1	1	1	1	1	1	2	2	2	1	1	1	1	1	1	1	2	1	2	1	1	1	1	2	2	1	3	1	1	1	1	1	1	1	1	1	1	1	1	1	1	1	3
LOC_Os05g50440	2-CNs	-0.11	0.011	0.31338	0.567563	0.0603	1	1	1	1	1	1	1	1	1	1	1	1	1	1	1	1	1	1	1	1	1	1	1	2	1	1	1	1	1	1	1	1	1	1	1	1	1	1	1	1	1	1	1
LOC_Os05g50460	2-CNs	-0.09	0.008	0.411591	0.650049	0.0632	1	1	1	1	1	1	1	1	1	1	1	1	1	1	1	1	1	1	1	1	1	1	1	2	1	1	1	1	1	1	1	1	1	1	1	1	1	1	1	1	1	1	1
LOC_Os05g50850	2-CNs	0.03	0.001	0.752717	0.88137	0.0139	1	1	1	1	1	1	1	1	1	1	1	1	1	1	1	1	1	1	1	1	1	1	1	1	1	1	1	1	1	1	1	1	1	1	1	1	1	1	1	1	1	1	1
LOC_Os05g51690	4-CNs	0.17	0.031	0.10155	0.290285	0.0077	2	2	2	2	2	2	3	2	2	2	2	2	2	1	4	4	2	1	4	2	2	2	1	2	2	2	2	2	2	2	2	2	2	2	2	2	2	2	3	2	2	2	2
LOC_Os06g01195	2-CNs	-0.08	0.007	0.421834	0.656308	0.0632	1	1	1	1	1	1	1	1	1	1	1	1	1	1	1	1	1	1	1	1	1	1	1	1	1	1	1	1	1	1	1	1	1	1	1	1	1	1	1	1	1	1	1
LOC_Os06g01304	2-CNs	0.02	0.001	0.819069	0.912827	0.0136	1	1	1	1	1	1	1	1	1	1	1	1	1	1	1	1	1	1	1	1	1	1	1	1	1	1	1	1	1	1	1	1	1	1	1	1	2	1	1	1	1	1	1
LOC_Os06g01320	2-CNs	0.05	0.003	0.603736	0.794279	0.0142	1	1	1	1	1	1	1	1	1	1	1	1	1	1	1	1	1	1	1	1	1	1	1	1	1	1	1	1	1	1	1	1	1	1	1	1	1	1	2	1	1	1	1
LOC_Os06g01620	2-CNs	0.11	0.012	0.305328	0.560086	0.0518	1	1	1	1	1	1	1	1	1	1	1	1	1	1	1	1	1	1	1	1	1	1	1	1	1	2	1	1	1	1	1	1	1	1	1	1	1	1	1	2	1	1	2
LOC_Os06g01760	3-CNs	0.06	0.004	0.576267	0.778684	0.3989	1	1	3	1	1	1	1	1	1	1	1	3	2	1	1	1	1	2	1	1	2	1	1	1	1	1	1	1	1	1	1	1	1	1	1	3	2	1	1	1	1	1	1
LOC_Os06g01770	3-CNs	0.18	0.033	0.0868854	0.264888	0.3528	1	1	3	1	1	1	1	1	1	1	1	3	2	1	1	1	1	2	1	1	1	2	1	1	1	1	1	1	1	1	1	1	1	1	1	1	3	2	1	1	1	1	1
LOC_Os06g01840	2-CNs	0.03	0.001	0.802006	0.905539	0.1954	1	1	1	1	1	1	1	1	1	1	1	1	1	1	1	1	1	1	1	1	2	1	1	1	1	1	1	1	1	1	1	1	1	1	1	1	1	1	1	1	1	1	1
LOC_Os06g01850	2-CNs	-0.09	0.009	0.382392	0.626744	0.1941	1	1	1	1	1	1	1	1	1	1	1	1	1	1	1	1	1	1	1	2	1	1	1	1	1	1	1	1	1	1	1	1	1	1	1	1	1	1	1	1	1	1	2
LOC_Os06g03200	2-CNs	-0.08	0.007	0.434445	0.666266	0.0139	1	1	1	1	1	1	1	1	1	1	1	1	1	1	1	1	1	1	1	1	1	2	1	1	1	1	1	1	1	1	1	1	1	1	1	1	1	2	1	1	1	1	1
LOC_Os06g03740	2-CNs	-0.13	0.016	0.228285	0.476178	0.0247	1	1	1	1	1	1	1	1	1	1	2	1	1	1	1	1	1	1	1	1	1	1	1	1	1	2	1	2	1	1	1	1	1	1	1	1	1	1	1	1	1	1	1
LOC_Os06g04370	2-CNs	0.24	0.059	0.0201946	0.0952855	0.0148	1	1	1	1	1	1	1	1	1	1	1	1	1	1	1	1	1	1	1	1	1	1	1	1	1	1	1	1	1	1	1	1	1	1	1	1	1	1	2	1	1	1	1
LOC_Os06g04380	2-CNs	0.25	0.063	0.0152747	0.0757157	0.0142	1	1	1	1	1	1	1	1	1	1	1	1	1	1	1	1	1	1	1	1	1	1	1	1	1	1	1	1	1	1	1	1	1	1	1	1	1	1	2	1	1	1	1
LOC_Os06g04390	2-CNs	0.18	0.034	0.0772333	0.244696	0.0149	1	1	1	1	1	1	1	1	1	2	1	1	1	1	1	1	1	1	1	1	1	1	1	1	1	1	1	1	1	1	1	1	1	1	1	1	1	1	2	1	1	1	1
LOC_Os06g04850	2-CNs	-0.11	0.011	0.310011	0.565981	0.0001	1	1	1	1	1	1	1	1	1	1	1	1	1	1	1	2	1	1	1	1	1	1	1	1	1	1	1	1	1	1	1	1	1	1	1	1	1	1	1	1	1	1	1
LOC_Os06g06120	2-CNs	0.03	0.001	0.758785	0.883955	0.0603	1	1	1	1	1	1	1	1	1	1	1	1	1	1	1	1	1	1	1	1	1	1	1	1	1	1	1	1	1	1	1	1	1	1	1	1	1	1	1	1	1	1	1
LOC_Os06g06160	2-CNs	0.24	0.06	0.018803	0.0895174	0.0242	1	1	1	1	1	1	1	1	1	2	1	1	1	1	1	1	1	1	1	1	1	1	1	1	1	1	1	1	1	1	1	1	1	1	1	1	1	1	1	1	1	1	1
LOC_Os06g06170	2-CNs	-0.02	0.001	0.815529	0.909695	0.0315	1	1	1	1	1	1	1	1	1	2	1	1	1	1	1	1	1	1	1	1	1	1	1	1	1	1	1	1	1	1	1	1	1	1	1	1	1	1	1	1	1	1	1
LOC_Os06g06180	2-CNs	-0.06	0.003	0.584714	0.784705	0.0262	1	1	1	1	1	1	1	1	1	2	1	1	1	1	1	1	1	1	1	1	1	1	1	1	1	1	1	1	1	1	1	1	1	1	1	1	1	1	1	1	1	1	1
LOC_Os06g06370	2-CNs	0	0	0.992582	0.994838	0.0145	1	1	1	1	1	1	1	1	1	1	1	1	1	1	1	1	1	1	1	1	1	1	1	1	1	1	1	1	1	1	1	1	1	1	1	1	1	1	1	1	1	1	1
LOC_Os06g06380	2-CNs	-0.04	0.002	0.678031	0.836584	0.0149	1	1	1	1	1	1	1	1	1	1	1	1	1	1	1	1	1	1	1	1	1	1	1	1	1	1	1	1	1	1	1	1	1	1	1	1	1	1	1	1	1	1	1
LOC_Os06g06390	2-CNs	0.14	0.021	0.169249	0.4058	0.0149	1	1	1	1	1	1	1	1	1	1	1	1	1	1	1	1	1	1	1	1	1	1	1	1	1	1	1	1	1	1	1	1	1	1	1	1	1	1	1	1	1	1	1
LOC_Os06g06720	2-CNs	-0.09	0.008	0.405404	0.644508	0.0461	1	1	2	1	1	1	1	1	1	1	1	1	1	1	1	1	1	1	1	1	1	1	1	1	1	1	2	1	1	2	2	1	1	1	1	2	2	1	1	1	1	1	1
LOC_Os06g06730	2-CNs	0.13	0.018	0.197178	0.438597	0.0313	1	1	2	1	1	1	1	1	1	1	1	1	1	1	1	1	1	1	1	1	1	1	1	1	1	1	2	1	1	2	2	1	1	1	1	1	2	1	1	1	1	1	1
LOC_Os06g06940	2-CNs	-0.06	0.004	0.55146	0.760664	0.0663	2	1	1	2	1	1	1	1	1	1	1	1	1	2	1	1	1	2	1	1	1	1	1	1	1	2	1	2	1	1	1	1	1	1	1	1	1	2	1	2	1	1	2
LOC_Os06g07240	2-CNs	-0.18	0.031	0.0952367	0.278169	0.0356	1	2	2	1	1	1	1	1	1	1	1	1	1	1	1	1	1	1	1	1	1	1	2	1	1	1	1	1	1	1	1	1	1	1	1	1	1	1	2	1	1	2	2
LOC_Os06g07350	2-CNs	0.05	0.002	0.657392	0.827336	0.0327	2	1	1	2	2	1	2	2	1	1	2	1	2	1	1	1	2	2	2	2	1	2	1	2	1	2	2	1	1	1	1	1	1	1	1	1	1	2	2	2	1	2	1
LOC_Os06g07820	2-CNs	0.22	0.048	0.0356884	0.14227	0.0004	1	1	1	1	1	1	1	1	1	1	1	1	1	1	1	1	1	1	1	1	1	1	1	1	1	1	2	1	1	1	1	2	1	2	1	1	1	1	1	1	1	1	1
LOC_Os06g08250	3-CNs	0.05	0.002	0.667973	0.831364	0.0003	4	1	1	1	1	1	1	1	1	1	1	1	1	1	1	1	1	1	1	1	1	1	1	1	1	1	1	1	1	1	1	1	1	1	1	1	1	1	4	1	1	1	1
LOC_Os06g08280	6-CNs	-0.14	0.02	0.172191	0.410426	0.0072	4	3	3	5	1	2	1	1	1	1	1	2	1	4	1	1	1	1	1	5	1	1	1	1	1	5	1	1	1	1	6	1	1	1	2	1	1	1	1	4	1	1	4
LOC_Os06g08290	6-CNs	0.02	0.001	0.826702	0.915606	0.005	4	3	3	5	1	2	1	1	1	1	1	2	1	4	1	1	1	1	1	5	1	1	1	1	1	5	1	1	1	1	6	1	1	1	2	1	1	1	1	4	1	1	4
LOC_Os06g08300	6-CNs	-0.06	0.003	0.592625	0.789471	0.005	4	3	3	5	1	2	1	1	1	1	1	2	1	4	1	1	1	1	1	5	1	1	1	1	1	5	1	1	1	1	6	1	1	1	2	1	1	1	1	4	1	1	4
LOC_Os06g08360	2-CNs	-0.04	0.001	0.737359	0.873025	0.1247	1	1	1	1	1	1	1	1	1	1	1	1	1	1	1	1	1	1	1	1	1	1	1	1	1	1	1	1	1	1	1	1	1	1	1	1	1	1	1	1	1	1	1
LOC_Os06g08440	2-CNs	0	0	0.965115	0.98294	0.112	2	1	1	1	2	2	2	1	2	2	1	1	1	1	1	2	1	1	1	2	1	1	1	1	1	1	1	1	2	1	1	1	1	1	1	1	1	2	1	2	1	1	2
LOC_Os06g08640	2-CNs	0.04	0.002	0.683144	0.837516	0.1303	1	2	2	2	2	1	2	2	2	1	2	1	1	2	2	2	2	2	2	1	2	2	2	1	2	2	2	2	1	2	2	2	2	1	2	1	1	1	2	2	2	1	2
LOC_Os06g09220	2-CNs	0.26	0.068	0.0122286	0.0647382	0.0409	2	2	2	2	1	2	1	1	2	1	2	1	1	1	2	1	2	2	1	1	1	1	2	1	1	1	1	1	1	1	1	1	2	1	1	2	1	2	1	1	1	2	1
LOC_Os06g09420	2-CNs	-0.09	0.008	0.382767	0.62697	0.0142	1	1	1	1	1	1	1	1	1	1	1	1	1	1	2	1	1	1	1	1	1	2	1	1	1	1	1	1	1	1	1	1	1	1	1	1	1	1	1	1	1	2	1
LOC_Os06g11130	2-CNs	0.12	0.014	0.254399	0.510904	0.0057	1	1	2	1	1	2	1	1	1	1	2	1	1	1	1	1	1	1	1	1	1	1	1	1	1	1	1	1	2	1	1	1	1	1	1	1	1	1	1	1	1	1	1
LOC_Os06g11135	2-CNs	0.09	0.008	0.404312	0.644091	0.0052	1	1	2	1	1	2	1	1	1	1	2	1	1	1	1	1	1	1	1	1	1	1	1	1	1	1	1	1	2	1	1	1	1	1	1	1	1	1	1	1	1	1	1
LOC_Os06g11140	2-CNs	-0.08	0.006	0.466952	0.699459	0.0114	1	1	2	1	1	2	1	1	1	2	1	1	1	1	1	1	2	1	1	1	1	1	1	2	1	1	1	1	1	2	1	2	1	1	1	1	1	1	1	1	1	1	1
LOC_Os06g11150	2-CNs	-0.08	0.006	0.477573	0.707464	0.026	1	1	2	1	1	2	1	1	1	2	1	1	1	2	1	1	1	2	1	1	1	1	1	1	1	1	2	1	1	1	1	1	2	1	2	1	1	1	1	1	1	1	1
LOC_Os06g11180	4-CNs	-0.02	0	0.849561	0.926811	0.0761	3	1	2	3	4	2	1	2	1	1	2	2	1	4	2	3	1	1	2	3	1	1	1	1	1	2	1	2	2	2	1	2	1	1	2	3	2	4	1	3	1	1	3
LOC_Os06g11190	2-CNs	0.24	0.055	0.0240056	0.108854	0.0071	1	1	1	1	1	2	1	2	1	1	2	2	1	1	2	1	1	1	1	1	1	1	1	1	1	2	1	2	2	2	1	2	1	1	2	2	1	1	1	1	1	1	1
LOC_Os06g11210	2-CNs	-0.05	0.002	0.665843	0.83097	0.0014	1	1	1	1	1	2	1	2	1	1	2	2	1	1	2	1	1	1	1	1	1	1	1	1	2	1	2	1	2	1	2	1	1	2	1	2	1	1	1	1	1	1	1
LOC_Os06g11230	2-CNs	-0.12	0.015	0.252575	0.509634	0.0237	2	1	2	2	2	2	1	1	1	1	2	2	1	2	2	2	1	2	2	1	1	1	1	1	1	2	1	2	2	2	1	1	2	2	2	2	1	2	1	1	1	1	1
LOC_Os06g11240	2-CNs	-0.2	0.04	0.0546917	0.194582	0.0222	2	1	2	2	2	2	1	1	1	1	1	1	1	2	2	2	2	1	2	2	1	1	1	1	1	1	2	1	2	2	2	1	1	2	2	2	2	1	2	1	2	1	1
LOC_Os06g11270	2-CNs	-0.22	0.049	0.0352642	0.141904	0.099	1	2	1	1	1	2	1	2	2	2	1	1	1	1	2	1	2	1	1	1	1	1	1	1	2	1	1	2	2	2	2	1	1	2	1	1	2	1	1	2	1	1	1
LOC_Os06g11380	2-CNs	-0.18	0.033	0.0869177	0.264888	0.032	1	1	1	1	1	1	1	1	1	1	1	1	1	1	2	1	1	1	1	1	1	2	1	1	1	1	1	1	1	1	1	1	1	1	1	1	1	1	1	1	2	1	1
LOC_Os06g12120	2-CNs	0.09	0.009	0.37804	0.622308	0.0813	1	1	1	1	1	1	1	1	1	1	1	1	1	1	1	1	1	1	1	1	1	1	1	1	1	1	1	1	1	1	1	1	1	1	1	1	1	1	1	1	1	1	1
LOC_Os06g12129	2-CNs	0.06	0.004	0.558016	0.76532	0.0813	1	1	1	1	1	1	1	1	1	1	1	1	1	1	1	1	1	1	1	1	1	1	1	1	1	1	1	1	1	1	1	1	1	1	1	1	1	1	1	1	1	1	1
LOC_Os06g12140	2-CNs	0.07	0.006	0.481049	0.710306	0.0852	1	1	1	1	1	1	1	1	1	1	1	1	1	1	1	1	1	1	1	1	1	1	1	1	1	1	1	1	1	1	1	1	1	1	1	1	1	1	1	1	1	1	1
LOC_Os06g12150	2-CNs	-0.17	0.028	0.109539	0.30457	0.0813	1	1	1	1	1	1	1	1	1	1	1	1	1	1	1	1	1	1	1	1	1	1	1	1	1	1	1	1	1	1	1	1	1	1	1	1	1	1	1	1	1	1	1
LOC_Os06g12320	3-CNs	0.2	0.042	0.0518429	0.186705	0.0246	1	1	1	1	2	2	1	1	2	2	1	1	1	1	1	1	1	1	1	1	1	1	1	1	1	1	1	2	1	1	1	1	1	1	1	1	1	1	1	1	2	2	2
LOC_Os06g12780	2-CNs	0.04	0.001	0.726782	0.865793	0.0402	1	1	2	1	1	1	1	1	1	1	1	1	1	1	1	1	1	1	1	1	1	1	1	1	1	1	1	1	1	1	1	1	1	1	1	1	1	1	2	1	1	1	1
LOC_Os06g12790	2-CNs	0.17	0.03	0.0989979	0.284834	0.0402	1	1	2	1	1	1	1	1	1	1	1	1	1	1	1	1	1	1	1	1	1	1	1	1	1	1	1	1	1	1	1	1	1	1	1	1	1	1	2	1	1	1	1
LOC_Os06g12820	6-CNs	0	0	0.986582	0.9929	0.0255	1	3	1	2	3	1	1	5	3	1	2	4	5	1	5	3	1	1	1	4	1	4	2	7	1	1	3	1	2	7	3	7	2	1	1	3	1	2	1	1	2	1	1
LOC_Os06g12830	3-CNs	0.03	0.001	0.790427	0.902225	0.0331	1	3	1	2	3	1	1	1	3	1	1	1	1	1	1	1	1	1	1	1	1	1	1	2	1	1	1	1	1	1	1	1	1	1	2	1	1	3	1	2	1	1	2
LOC_Os06g12840	3-CNs	0.03	0.001	0.805595	0.905874	0.0319	1	3	1	2	3	1	1	1	3	1	1	1	1	1	1	1	1	1	1	1	1	1	1	2	1	1	1	1	1	1	1	1	1	1	2	1	1	3	1	2	1	1	2
LOC_Os06g12870	2-CNs	0.09	0.009	0.374954	0.619678	0.0041	1	1	1	1	1	1	1	1	1	1	1	1	1	1	1	1	1	1	1	1	1	1	1	1	1	1	1	1	1	1	1	1	1	1	1	1	1	1	1	2	1	1	1
LOC_Os06g12876	2-CNs	0.12	0.014	0.25363	0.510539	0.0001	1	1	1	1	1	1	1	1	1	1	1	1	1	1	1	1	1	1	1	1	1	1	1	1	1	1	1	1	1	1	1	1	1	1	1	1	1	1	1	2	1	1	1
LOC_Os06g12882	2-CNs	0.01	0	0.889723	0.947216	0.0001	1	1	1	1	1	1	1	1	1	1	1	1	1	1	1	1	1	1	1	1	1	1	1	1	1	1	1	1	1	1	1	1	1	1	1	1	1	1	1	2	1	1	1
LOC_Os06g13560	2-CNs	0.09	0.009	0.375974	0.619678	0.0161	1	1	1	1	1	1	1	1	1	1	1	1	1	1	1	1	1	1	1	1	1	1	1	1	1	1	1	1	1	1	1	1	1	1	1	1	1	1	1	1	1	1	1
LOC_Os06g14620	2-CNs	0.17	0.028	0.110732	0.306501	0.0067	1	1	1	1	1	1	1	1	1	2	1	1	1	1	2	2	1	1	1	1	1	1	1	1	1	1	1	1	1	1	1	1	1	1	1	1	1	1	2	1	1	1	1
LOC_Os06g14740	2-CNs	-0.14	0.019	0.196002	0.438537	0.0656	1	1	1	1	1	1	1	1	1	1	1	3	1	1	1	1	1	1	1	1	1	1	1	1	1	1	1	1	1	1	1	1	1	1	1	1	1	1	1	1	1	1	1
LOC_Os06g14750	2-CNs	-0.01	0	0.900874	0.952685	0.066	1	1	1	1	1	1	1	1	1	1	1	3	1	1	1	1	1	1	1	1	1	1	1	1	1	1	1	1	1	1	1	1	1	1	1	1	1	1	1	1	1	1	1
LOC_Os06g14780	3-CNs	-0.06	0.004	0.561839	0.767382	0.3303	1	1	1	1	1	1	1	1	1	1	1	1	1	1	1	1	1	1	1	1	1	1	1	1	1	1	1	1	1	1	1	1	1	1	1	1	1	1	1	1	1	1	1
LOC_Os06g15370	2-CNs	0.03	0.001	0.777799	0.893638	0.0518	1	1	1	1	1	1	1	1	1	1	1	1	1	1	1	2	1	1	1	1	1	1	1	1	1	2	1	1	1	1	1	1	1	1	1	1	1	1	1	1	1	1	2
LOC_Os06g15380	2-CNs	0.09	0.009	0.374955	0.619678	0.0518	1	1	1	1	1	1	1	1	1	1	1	1	1	1	1	2	1	1	1	1	1	1	1	1	1	2	1	1	1	1	1	1	1	1	1	1	1	1	1	1	1	1	2
LOC_Os06g15390	2-CNs	0.11	0.012	0.293684	0.549775	0.0533	1	1	1	1	1	1	1	1	1	1	1	1	1	1	1	2	1	1	1	1	1	1	1	1	1	2	1	1	1	1	1	1	1	1	1	1	1	1	1	1	1	2	2
LOC_Os06g15400	2-CNs	-0.15	0.022	0.163852	0.397541	0.0341	1	1	1	1	1	1	1	1	1	1	1	1	1	1	1	1	1	1	1	1	1	1	1	1	1	1	1	1	1	1	1	1	1	1	1	2	1	1	1	1	1	1	1
LOC_Os06g15410	2-CNs	0.16	0.024	0.136369	0.351622	0.0321	1	1	1	1	1	1	1	1	1	1	1	1	1	1	1	1	1	1	1	1	1	1	1	1	1	1	1	1	1	1	1	1	1	1	1	1	1	2	1	1	1	1	1
LOC_Os06g15700	2-CNs	-0.04	0.001	0.73188	0.869641	0.0813	1	1	1	1	1	1	1	1	1	1	1	1	1	1	1	1	1	1	1	1	1	1	1	1	1	1	1	1	1	1	1	1	1	1	1	1	1	1	1	1	1	1	1
LOC_Os06g16250	2-CNs	0.11	0.013	0.279197	0.53592	0.0001	1	1	2	1	1	1	1	1	1	1	1	1	1	1	2	1	1	1	1	1	1	1	1	1	1	1	1	1	1	1	1	1	1	1	1	1	1	1	1	1	1	1	2
LOC_Os06g16260	2-CNs	-0.04	0.002	0.673706	0.834662	0.0001	1	1	2	1	1	1	1	1	1	1	1	1	1	1	2	1	1	1	1	1	1	1	1	1	1	1	1	1	1	1	1	1	1	1	1	1	1	1	1	1	1	1	2
LOC_Os06g16270	2-CNs	-0.05	0.003	0.601483	0.792102	0.0001	1	1	2	1	1	1	1	1	1	1	1	1	1	1	2	1	1	1	1	1	1	1	1	1	1	1	1	1	1	1	1	1	1	1	1	1	1	1	1	1	1	1	2
LOC_Os06g16280	2-CNs	-0.09	0.009	0.374636	0.619678	0.0041	1	1	2	1	1	1	1	1	1	1	1	1	1	1	2	1	1	1	1	1	1	1	1	1	1	1	1	1	1	1	1	1	1	1	1	1	1	1	1	1	1	1	2
LOC_Os06g16290	2-CNs	-0.13	0.017	0.211146	0.45662	0.0041	1	1	2	1	1	1	1	1	1	1	1	1	1	1	2	1	1	1	1	1	1	1	1	1	1	1	1	1	1	1	1	1	1	1	1	1	1	1	1	1	1	1	2
LOC_Os06g16370	2-CNs	0.03	0.001	0.794692	0.903198	0.0375	2	1	1	1	1	1	1	1	1	2	1	2	1	1	1	1	1	1	1	1	1	1	2	1	1	1	1	1	1	1	1	2	1	1	2	1	1	1	1	1	1	1	1
LOC_Os06g16390	4-CNs	-0.05	0.002	0.651332	0.823073	0.0149	1	1	2	1	2	2	1	1	1	1	1	1	3	2	2	2	4	1	3	3	1	2	1	4	2	1	2	1	2	2	3	2	1	2	1	1	1	3	3	2	1	1	1
LOC_Os06g16400	3-CNs	0.1	0.01	0.353957	0.604857	0.0328	1	1	2	1	2	2	1	1	1	1	1	1	1	2	2	2	1	1	1	1	1	1	2	1	2	1	2	1	2	1	2	1	1	1	2	1	1	1	3	3	2	1	1
LOC_Os06g16410	3-CNs	0.18	0.032	0.0878788	0.26615	0.0459	1	1	2	1	2	2	1	1	1	1	1	1	1	2	2	2	1	1	1	1	1	1	2	1	2	1	2	1	2	1	2	1	1	1	2	1	1	1	3	3	2	1	1
LOC_Os06g16980	2-CNs	0.11	0.012	0.290081	0.543798	0.0054	1	1	2	1	1	1	1	1	1	2	1	1	1	1	1	1	1	2	1	1	1	1	1	1	1	1	1	1	2	1	1	1	1	1	1	1	1	1	1	1	1	1	1
LOC_Os06g17130	2-CNs	-0.11	0.013	0.289532	0.543539	0.0732	1	1	1	1	1	1	2	2	1	1	2	1	1	2	1	1	1	1	1	1	1	1	1	1	1	1	1	1	1	1	1	1	1	1	1	1	1	1	1	1	1	1	1
LOC_Os06g17390	2-CNs	-0.01	0	0.888208	0.947216	0.018	1	1	1	1	1	1	1	1	1	2	2	1	1	1	1	1	1	1	1	1	1	1	1	1	1	1	1	1	1	1	1	1	1	1	1	1	2	1	1	1	1	1	1
LOC_Os06g17410	2-CNs	-0.13	0.017	0.210744	0.456123	0.0254	2	1	1	1	1	1	1	1	1	1	1	1	1	2	1	1	1	1	1	1	1	1	1	1	1	1	1	1	1	1	1	1	1	1	1	2	1	1	1	1	1	1	1
LOC_Os06g17930	2-CNs	-0.04	0.001	0.739505	0.873952	0.0002	2	1	1	1	1	1	1	1	1	1	1	1	1	1	1	1	1	2	1	1	1	2	2	1	1	1	1	1	1	1	1	1	1	1	2	1	1	2	2	2	1	1	1
LOC_Os06g18010	2-CNs	0.01	0	0.894786	0.949679	0.1158	1	1	1	1	1	1	1	1	1	1	1	1	1	1	1	1	2	1	2	2	2	1	1	1	1	1	1	1	1	1	1	1	2	2	1	1	1	1	1	1	1	1	1
LOC_Os06g18140	2-CNs	0.28	0.076	0.00900592	0.0503989	0.1046	1	1	2	1	1	1	1	1	1	1	1	1	1	1	1	1	1	1	1	1	1	1	1	1	1	1	1	1	1	1	1	1	1	1	1	1	1	1	1	1	2	1	1
LOC_Os06g18790	2-CNs	0.09	0.008	0.408586	0.647356	0.081	1	1	1	2	2	2	2	2	2	1	1	1	1	1	2	1	1	1	1	1	1	1	1	1	1	1	2	1	1	1	1	2	1	1	1	1	2	1	1	1	1	2	1
LOC_Os06g19200	2-CNs	-0.12	0.013	0.274816	0.531894	0.1307	1	1	2	1	2	1	2	1	1	1	1	1	1	1	1	1	2	1	2	1	1	1	1	1	2	1	1	2	2	1	1	1	1	2	1	2	1	2	1	1	1	1	1
LOC_Os06g20430	3-CNs	-0.03	0.001	0.770322	0.889365	0.0198	1	1	1	2	2	2	1	1	1	2	1	1	1	2	2	1	1	1	1	1	2	1	1	1	1	2	2	2	1	2	2	2	2	1	1	2	2	1	1	1	1	1	1
LOC_Os06g20470	3-CNs	0.1	0.011	0.334508	0.586975	0.0926	1	1	1	1	1	2	1	1	1	1	1	1	1	2	1	2	1	1	1	3	1	1	2	1	3	2	1	3	1	2	2	1	1	2	1	1	1	2	1	1	1	1	1
LOC_Os06g20879	3-CNs	-0.23	0.055	0.0242575	0.109573	0.0573	1	1	2	1	2	1	1	1	1	1	1	1	1	1	1	1	1	2	1	1	1	1	1	1	1	1	1	2	1	1	1	1	1	1	2	2	1	1	1	2	1	1	1
LOC_Os06g21099	2-CNs	0.18	0.031	0.0923057	0.274224	0.0023	1	1	1	1	1	1	1	1	1	1	1	1	1	1	3	1	1	1	1	3	1	1	1	1	1	1	1	1	1	1	1	1	1	1	1	1	1	1	1	1	1	1	1
LOC_Os06g22960	2-CNs	0.11	0.013	0.284058	0.54016	0.0017	1	1	2	2	2	2	2	2	2	2	2	1	1	2	1	1	1	2	2	1	2	1	2	1	1	1	1	1	2	2	2	2	2	2	1	2	2	1	2	2	1	1	2
LOC_Os06g22970	2-CNs	0.07	0.005	0.496347	0.724706	0.001	1	1	2	2	2	2	2	2	2	2	2	1	1	2	1	1	1	2	2	1	2	1	2	1	1	1	1	1	2	2	2	2	2	1	2	1	2	2	1	2	2	1	1
LOC_Os06g22980	2-CNs	-0.01	0	0.92425	0.959784	0.0003	1	1	2	2	2	2	2	2	2	2	1	1	2	1	1	1	2	2	1	2	1	2	1	1	1	1	1	2	2	2	2	2	1	2	1	2	2	1	2	2	1	1	2
LOC_Os06g23770	2-CNs	0.03	0.001	0.740834	0.873952	0.043	1	1	2	2	1	2	2	1	2	2	2	1	1	2	1	1	1	1	1	1	1	1	1	1	1	1	1	2	1	1	1	1	1	1	1	2	1	1	1	1	1	1	1
LOC_Os06g23790	2-CNs	-0.24	0.058	0.0202317	0.0952907	0.0738	1	1	1	1	2	2	1	1	1	1	1	1	1	2	1	1	1	1	1	1	1	1	1	1	1	1	1	1	2	1	1	1	1	1	1	1	1	1	1	2	1	1	2
LOC_Os06g24190	2-CNs	-0.19	0.036	0.0708957	0.231966	0.0189	1	1	1	1	1	1	1	1	1	1	1	1	1	1	1	1	1	1	1	1	1	1	1	1	2	1	1	1	1	1	1	1	1	1	1	2	1	1	1	1	1	1	1
LOC_Os06g24240	2-CNs	-0.04	0.001	0.740646	0.873952	0.0046	2	1	2	1	1	2	2	2	2	2	2	2	1	1	1	2	1	1	1	1	1	1	2	2	1	2	1	1	2	2	2	1	1	2	1	1	2	2	2	1	1	2	2
LOC_Os06g24594	2-CNs	-0.07	0.005	0.515743	0.73771	0.0194	1	2	1	1	1	1	1	1	1	1	1	1	1	1	1	1	1	1	1	1	1	1	1	1	1	1	1	1	1	1	1	1	1	1	1	1	1	1	1	1	1	1	1
LOC_Os06g24704	2-CNs	-0.16	0.027	0.121216	0.324756	0.1252	1	3	1	3	1	1	1	1	1	1	1	1	1	1	1	1	1	1	1	1	1	1	1	1	1	1	1	1	1	1	1	1	1	1	1	1	1	3	1	1	3	1	1
LOC_Os06g24730	3-CNs	-0.13	0.016	0.234624	0.483684	0.1116	1	3	1	3	1	4	1	1	1	1	1	1	1	1	1	1	1	1	1	1	1	1	1	1	1	1	1	1	1	1	1	1	1	1	1	1	1	1	3	1	1	3	1
LOC_Os06g24890	2-CNs	0.08	0.006	0.473931	0.704377	0.0065	1	1	1	1	1	1	1	1	1	1	1	1	1	1	2	1	1	1	1	1	1	1	1	1	1	1	1	1	1	1	2	2	2	1	1	2	1	1	1	2	1	1	1
LOC_Os06g27610	2-CNs	0.16	0.026	0.128632	0.336165	0.0414	1	1	1	1	1	1	1	1	1	1	2	1	1	1	1	2	1	1	1	1	1	1	1	1	1	1	2	1	1	1	1	1	1	1	1	1	1	1	1	1	2	1	1
LOC_Os06g28740	2-CNs	0	0	0.977164	0.989121	0.0001	1	1	1	1	1	1	1	1	1	1	1	1	1	1	1	1	1	1	1	1	1	1	2	1	1	1	1	1	1	1	1	1	1	1	1	1	1	2	1	1	1	1	1
LOC_Os06g29400	2-CNs	0.04	0.001	0.737491	0.873025	0.0321	1	1	2	1	2	1	1	1	1	1	1	1	1	1	1	1	1	2	1	1	1	1	1	1	1	1	1	1	1	1	2	1	1	1	1	2	1	1	1	1	1	1	1
LOC_Os06g29800	2-CNs	0.01	0	0.945542	0.972358	0	1	2	1	1	2	1	1	1	1	1	1	1	1	1	1	1	1	1	1	2	1	1	1	1	1	1	1	1	1	1	1	1	2	1	1	1	1	1	1	1	1	1	1
LOC_Os06g29804	2-CNs	0.13	0.017	0.222034	0.471311	0.0213	1	1	2	1	1	1	1	1	2	1	1	1	1	1	1	1	1	1	2	1	1	2	1	1	1	1	1	2	2	1	1	1	1	1	2	1	2	2	2	1	1	1	1
LOC_Os06g30894	2-CNs	0.12	0.014	0.261407	0.5187	0.0313	1	1	1	1	1	1	1	1	1	1	1	1	1	1	1	1	1	1	1	1	1	1	2	1	2	1	1	1	1	1	1	1	2	1	1	2	2	1	1	1	1	1	1
LOC_Os06g30901	2-CNs	0.15	0.022	0.163087	0.396776	0.0864	1	1	1	2	1	1	1	2	2	2	1	1	1	1	1	1	1	1	1	1	1	1	2	1	2	1	1	1	1	1	2	2	1	1	2	2	1	1	1	1	1	2	1
LOC_Os06g32360	2-CNs	-0.07	0.005	0.53662	0.747396	0.0104	1	1	1	1	2	1	1	2	1	1	1	1	1	1	1	1	1	1	1	1	1	1	1	1	1	1	1	1	1	1	1	1	1	1	2	1	1	1	1	1	1	1	1
LOC_Os06g32590	3-CNs	0.09	0.008	0.391676	0.636835	0.0269	2	2	3	1	1	2	2	2	2	2	2	1	1	2	2	1	1	1	1	2	2	1	1	1	2	1	1	1	2	1	2	2	1	1	1	3	1	1	1	1	3	2	2
LOC_Os06g33080	2-CNs	-0.25	0.06	0.020324	0.0955551	0.0486	1	1	1	1	1	2	1	1	1	1	1	1	1	1	1	1	2	1	1	1	1	1	1	1	1	1	1	1	1	1	1	1	1	1	1	1	1	1	2	1	1	1	1
LOC_Os06g33090	2-CNs	-0.22	0.048	0.0345449	0.140135	0.0817	1	1	1	1	1	1	1	1	1	1	1	1	1	1	2	1	1	1	1	1	1	1	1	1	1	1	1	1	1	1	1	1	1	1	1	1	1	1	1	1	1	1	1
LOC_Os06g33570	2-CNs	-0.07	0.005	0.498714	0.725727	0.0139	1	1	1	1	1	1	1	1	1	1	1	1	1	1	1	1	2	1	1	1	1	1	1	1	1	1	1	1	1	1	1	1	1	1	1	1	1	1	1	1	1	1	1
LOC_Os06g34120	6-CNs	-0.21	0.045	0.0452949	0.169105	0.0004	1	1	1	3	3	4	3	4	1	6	4	2	4	4	1	6	5	1	4	1	2	5	2	6	3	1	1	4	6	6	6	5	4	1	3	4	3	3	1	3	3	2	2
LOC_Os06g34690	2-CNs	-0.02	0	0.87813	0.941949	0.0254	1	1	1	3	1	1	1	1	1	3	1	1	1	1	1	3	1	1	1	1	1	1	1	1	1	1	1	1	1	1	1	1	1	1	1	1	3	1	1	1	1	1	1
LOC_Os06g35814	2-CNs	0.11	0.012	0.302027	0.55712	0.1412	1	1	1	1	1	1	2	1	2	1	2	1	1	1	1	1	1	1	1	1	1	1	1	1	1	1	2	2	2	1	2	1	1	1	1	1	1	1	2	1	2	1	1
LOC_Os06g36310	2-CNs	-0.25	0.064	0.0141476	0.0714672	0.0082	1	1	1	1	1	1	1	1	1	1	1	1	1	1	1	1	1	1	1	1	2	1	1	1	1	1	1	1	1	1	1	1	1	1	1	1	1	1	2	1	1	1	2
LOC_Os06g36330	2-CNs	0.01	0	0.903606	0.952685	0.0357	1	1	2	1	1	1	1	1	1	1	1	1	1	1	1	1	1	1	1	1	1	1	1	1	1	1	1	1	1	1	1	1	1	1	1	1	1	1	1	1	1	1	1
LOC_Os06g36700	6-CNs	0.17	0.029	0.108082	0.302745	0.1281	1	1	2	1	2	2	3	2	1	3	1	6	2	2	3	2	3	2	3	1	3	3	2	3	3	4	3	4	3	5	3	6	2	3	2	3	2	1	1	1	1	1	1
LOC_Os06g37364	3-CNs	0.14	0.02	0.179315	0.421049	0.0182	2	2	1	2	1	3	2	2	1	2	2	2	1	2	2	2	1	1	2	2	1	1	1	2	1	2	2	2	2	1	1	2	1	2	2	2	2	2	2	1	1	1	1
LOC_Os06g38550	2-CNs	0.07	0.004	0.530763	0.741951	0.0217	1	1	1	1	1	1	1	1	1	1	1	1	1	1	1	1	1	1	2	2	1	2	1	2	1	1	1	1	2	2	1	2	1	1	2	1	1	1	1	1	1	1	1
LOC_Os06g38580	2-CNs	-0.18	0.031	0.0933493	0.275597	0.0208	1	1	1	1	1	1	1	1	1	1	2	1	1	1	1	1	1	1	1	2	2	1	2	1	2	1	2	1	1	1	2	1	2	1	1	1	1	1	1	1	1	1	1
LOC_Os06g38590	2-CNs	-0.11	0.011	0.309507	0.565791	0.0724	1	1	1	1	1	1	1	1	1	1	1	1	1	1	1	1	1	1	1	1	1	1	1	1	2	2	2	2	2	2	2	2	2	1	1	2	2	1	1	1	1	1	1
LOC_Os06g38830	3-CNs	0.26	0.066	0.0140214	0.070965	0.3619	3	3	3	3	3	3	2	3	1	3	2	1	1	3	2	2	1	3	1	3	3	1	3	1	3	3	2	2	3	3	3	3	3	1	1	1	3	1	2	3	3	2	2
LOC_Os06g38930	2-CNs	-0.26	0.067	0.0124059	0.0651066	0.0646	2	1	1	2	2	1	1	1	2	2	2	1	1	2	1	2	1	2	1	1	2	1	1	1	1	1	2	1	1	1	1	1	1	1	1	1	2	2	1	2	1	1	1
LOC_Os06g39070	2-CNs	-0.14	0.018	0.200944	0.443619	0.0523	1	1	1	1	1	2	1	1	1	1	1	1	1	1	1	1	1	1	1	1	1	1	1	1	1	1	2	1	1	1	1	1	1	1	1	1	2	1	1	1	2	2	1
LOC_Os06g39120	2-CNs	-0.04	0.001	0.740344	0.873952	0.0528	1	1	1	1	1	1	1	1	1	2	2	1	1	1	1	1	1	1	1	1	1	1	1	1	1	2	1	1	2	1	1	1	1	1	1	1	1	1	1	1	1	1	1
LOC_Os06g39140	4-CNs	-0.13	0.018	0.205375	0.449651	0.1175	1	1	3	1	1	1	1	1	1	2	2	1	1	1	1	3	3	3	2	2	4	3	1	1	1	2	1	1	2	1	1	1	2	1	1	1	1	1	1	1	1	1	1
LOC_Os06g39744	3-CNs	0.06	0.003	0.638856	0.815686	0.0072	0	1	1	1	0	1	0	1	1	0	1	1	1	1	1	0	1	0	1	2	0	1	1	1	0	1	1	1	1	0	1	1	1	1	1	2	1	1	1	2	1	1	2
LOC_Os06g39748	3-CNs	0.23	0.051	0.0398349	0.153963	0.0296	7	0	1	1	1	1	0	1	0	1	1	0	1	1	1	1	1	0	1	1	7	0	1	1	1	1	1	1	1	1	1	1	1	1	1	1	1	1	1	1	0	1	1
LOC_Os06g39752	5-CNs	-0.12	0.015	0.269756	0.52814	0.0803	1	12	1	1	1	1	1	1	1	1	1	1	1	8	1	9	1	1	11	9	1	1	1	1	1	1	1	1	1	1	1	1	1	1	1	1	1	1	8	1	1	1	1
LOC_Os06g39870	3-CNs	0.22	0.05	0.0335842	0.137612	0.0004	1	1	1	1	1	2	2	1	1	1	1	3	1	1	1	1	1	1	1	1	1	3	1	1	1	1	1	1	1	3	1	3	1	1	3	1	1	1	1	1	1	1	1
LOC_Os06g39880	4-CNs	-0.19	0.037	0.0676073	0.223937	0.0426	1	1	1	3	1	1	2	1	3	3	1	1	1	1	1	1	4	1	3	1	4	4	1	1	1	1	1	1	1	1	1	1	1	2	3	1	2	1	1	1	2	1	2
LOC_Os06g40609	2-CNs	-0.18	0.032	0.0842522	0.259586	0.0815	2	2	1	1	1	1	2	1	2	2	1	1	1	1	1	2	1	1	1	1	1	1	1	1	2	1	1	1	1	1	1	1	1	1	1	1	2	1	1	1	1	2	1
LOC_Os06g41090	3-CNs	0.02	0.001	0.819371	0.912827	0.0806	3	2	3	1	1	3	1	1	2	1	3	2	2	1	1	2	3	3	1	1	1	2	1	1	2	1	1	1	1	1	1	2	2	1	1	1	3	1	1	1	1	1	3
LOC_Os06g41100	3-CNs	-0.2	0.04	0.0562502	0.197392	0.0644	3	2	3	1	1	3	1	1	2	1	3	2	2	1	1	2	1	3	3	1	1	1	1	2	1	1	2	1	1	1	1	1	1	2	2	1	1	1	3	1	1	1	1
LOC_Os06g41110	2-CNs	-0.12	0.014	0.254342	0.510904	0.1112	1	1	1	1	1	1	1	1	1	1	1	2	2	1	1	1	1	1	1	1	1	1	1	2	1	1	2	1	1	1	1	1	1	2	2	1	1	1	1	1	1	1	1
LOC_Os06g41440	2-CNs	-0.08	0.006	0.461441	0.695974	0.0041	1	1	1	1	1	1	1	1	1	1	1	1	1	1	2	1	1	1	1	1	1	1	1	1	1	1	1	1	1	1	1	1	1	1	1	1	1	1	1	1	1	2	1
LOC_Os06g42164	2-CNs	-0.24	0.056	0.0233717	0.107218	0.0124	1	1	2	2	1	1	2	1	2	1	2	1	1	1	2	1	1	1	1	1	1	1	1	1	2	2	2	1	1	1	2	1	1	1	2	2	2	2	1	1	1	1	1
LOC_Os06g42180	2-CNs	0.2	0.04	0.0560922	0.197179	0.006	1	1	1	1	1	1	1	1	1	1	1	1	1	1	1	1	1	1	1	1	1	1	1	1	1	1	1	2	1	1	1	1	1	1	1	1	2	1	1	1	1	1	1
LOC_Os06g42660	2-CNs	-0.11	0.013	0.275944	0.532457	0.0307	1	1	1	1	2	1	1	1	1	1	1	1	1	1	1	1	1	1	1	1	1	1	1	1	1	1	2	1	1	1	1	1	1	1	1	1	1	1	1	1	1	2	1
LOC_Os06g42680	3-CNs	-0.12	0.013	0.276578	0.532826	0.0267	2	1	2	1	2	1	2	1	1	1	2	2	1	2	3	1	2	1	2	1	1	1	1	2	1	1	2	2	1	2	1	1	1	1	1	1	1	2	3	1	1	1	1
LOC_Os06g42700	3-CNs	0.19	0.035	0.0787275	0.248085	0.0274	2	1	2	1	2	1	2	1	1	3	2	2	1	2	3	1	2	2	2	1	3	1	2	1	1	2	2	1	2	1	1	2	1	1	1	2	3	1	1	1	1	2	2
LOC_Os06g42720	2-CNs	0.19	0.037	0.0660433	0.221007	0.0063	1	1	1	1	2	1	1	1	1	1	1	1	1	1	2	1	1	1	2	1	1	2	1	1	1	1	1	1	1	1	1	1	1	1	1	2	2	1	1	1	1	1	1
LOC_Os06g42824	2-CNs	-0.22	0.048	0.0362134	0.143713	0.1187	1	1	1	1	1	2	1	1	1	2	2	1	1	2	1	1	1	2	1	1	1	1	1	1	1	1	1	1	1	1	1	1	1	1	2	2	1	1	1	1	1	1	1
LOC_Os06g43270	5-CNs	0.06	0.004	0.556696	0.765118	0.0245	4	2	3	3	4	3	4	4	4	4	3	4	2	2	4	4	5	3	5	3	3	3	4	4	4	4	4	3	4	4	4	4	4	4	2	2	3	1	3	3	3	4	4
LOC_Os06g43280	6-CNs	0.23	0.051	0.0329702	0.135759	0.006	4	2	3	3	4	3	4	4	4	4	3	4	2	2	4	4	5	3	5	3	6	3	3	4	4	4	4	4	3	4	4	4	4	4	4	2	2	3	1	3	3	3	4
LOC_Os06g43660	2-CNs	-0.18	0.032	0.0856037	0.262869	0.0813	1	1	1	1	1	1	1	1	1	1	1	1	1	1	1	1	1	1	1	1	1	1	2	1	1	1	1	1	1	1	1	1	1	1	1	1	1	1	1	1	1	1	1
LOC_Os06g43670	2-CNs	-0.06	0.003	0.576291	0.778684	0.0817	1	1	1	1	1	1	1	1	1	1	1	1	1	1	1	1	1	1	1	1	1	1	1	2	1	1	1	1	1	1	1	1	1	1	1	1	1	1	1	1	1	1	1
LOC_Os06g43850	2-CNs	-0.12	0.013	0.27157	0.52854	0.016	1	1	1	1	1	1	1	1	1	1	2	1	1	1	1	2	1	1	1	1	1	1	1	1	1	1	1	1	1	1	1	1	1	1	1	1	1	1	1	1	1	1	1
LOC_Os06g43860	2-CNs	-0.1	0.01	0.349742	0.602713	0.016	1	1	1	1	1	1	1	1	1	1	2	1	1	1	1	2	1	1	1	1	1	1	1	1	1	1	1	1	1	1	1	1	1	1	1	1	1	1	1	1	1	1	1
LOC_Os06g43870	2-CNs	0.11	0.013	0.285189	0.541144	0.0109	1	1	1	1	1	1	1	1	1	1	2	1	1	1	1	2	1	1	1	1	2	2	1	1	1	1	1	1	1	1	1	1	1	1	1	1	1	1	1	1	1	1	2
LOC_Os06g44750	2-CNs	0.26	0.07	0.0113395	0.0611316	0.0702	1	1	1	1	1	1	1	1	1	1	2	1	1	1	1	1	1	1	1	2	1	1	1	1	1	1	2	2	2	1	1	1	1	1	1	1	2	1	1	1	1	1	1
LOC_Os06g44840	2-CNs	-0.07	0.005	0.523493	0.739032	0.0023	1	1	1	1	1	1	1	1	1	1	1	1	1	1	1	1	1	1	1	1	1	1	1	1	1	1	1	1	1	2	1	1	1	1	1	1	1	1	1	1	1	1	1
LOC_Os06g45680	2-CNs	0.12	0.014	0.265701	0.523561	0.0264	1	1	2	1	1	2	2	1	2	1	1	1	2	1	1	1	1	1	1	1	1	1	1	1	1	1	2	1	1	1	1	1	1	2	2	1	1	2	1	1	1	2	2
LOC_Os06g45940	2-CNs	0.05	0.003	0.632413	0.812571	0.0813	1	1	1	1	1	1	1	1	1	1	1	1	1	1	1	1	1	1	1	1	1	1	1	1	1	1	1	1	1	1	1	1	1	1	1	1	1	1	1	1	1	1	1
LOC_Os06g45950	2-CNs	0.02	0	0.845867	0.925614	0.0803	1	1	1	1	1	1	1	1	1	1	1	1	1	1	1	1	1	1	1	1	1	1	1	1	1	1	1	1	1	1	1	1	1	1	1	1	1	1	1	1	1	1	1
LOC_Os06g46540	7-CNs	0.05	0.003	0.615828	0.802213	0.0328	5	4	4	7	1	1	4	5	1	6	1	3	3	6	6	1	4	3	3	4	1	4	3	5	1	6	1	5	5	6	6	1	6	3	1	4	7	5	1	5	1	6	7
LOC_Os06g46890	2-CNs	-0.02	0	0.852656	0.928798	0.1841	2	2	1	2	2	2	2	2	1	2	2	1	1	2	2	2	1	2	1	2	2	1	2	1	2	2	2	1	2	2	2	2	1	1	1	2	2	1	1	1	1	2	1
LOC_Os06g46900	2-CNs	-0.27	0.072	0.0101861	0.0550255	0.1864	2	2	1	2	2	2	2	2	1	2	2	1	1	2	2	2	1	2	1	2	2	1	2	1	2	2	2	1	2	2	2	2	1	1	1	2	2	1	1	1	2	1	1
LOC_Os06g46910	2-CNs	-0.16	0.026	0.121696	0.325712	0.1912	2	2	1	2	2	2	2	2	1	2	2	1	1	2	2	2	1	2	1	2	2	1	2	1	2	2	2	1	2	2	2	2	1	1	1	2	2	1	1	1	2	1	1
LOC_Os06g47544	2-CNs	0.1	0.01	0.335359	0.587665	0.0682	1	1	2	1	1	1	1	1	1	1	2	1	1	1	1	1	1	1	1	1	1	1	1	1	1	1	1	1	1	2	1	1	1	1	1	1	1	1	1	2	1	1	1
LOC_Os06g47800	3-CNs	0.15	0.023	0.147482	0.37215	0.3095	2	2	2	2	2	2	2	2	2	2	2	1	1	2	2	1	1	3	1	1	3	1	2	1	3	2	2	2	2	3	3	2	3	1	1	3	3	1	2	1	2	2	1
LOC_Os06g48180	2-CNs	0.12	0.014	0.255157	0.51128	0.0313	1	1	2	1	1	1	1	1	1	1	1	1	1	2	1	1	1	1	1	1	1	1	1	1	1	1	2	1	2	1	1	1	1	1	1	1	1	1	1	1	1	1	1
LOC_Os06g48640	2-CNs	0.11	0.012	0.303313	0.559102	0.0194	1	1	1	1	1	1	1	1	1	1	1	1	1	1	1	2	1	1	1	1	1	1	1	1	1	2	1	1	1	1	1	1	1	1	2	1	1	1	1	1	1	1	1
LOC_Os06g48650	2-CNs	0.2	0.04	0.055637	0.196361	0.0165	1	1	1	1	1	2	1	2	1	1	1	1	1	1	2	1	1	1	1	1	2	1	1	1	2	1	1	1	1	2	1	1	2	1	2	2	1	2	1	1	1	1	1
LOC_Os06g48680	2-CNs	-0.19	0.035	0.0742323	0.238173	0.0174	1	1	1	1	1	2	1	2	1	1	1	1	1	1	2	1	1	1	1	1	2	1	1	1	2	1	1	1	1	2	1	2	1	2	2	1	2	1	1	1	1	1	1
LOC_Os06g49250	3-CNs	0.22	0.048	0.0351892	0.141904	0.1258	1	1	1	1	1	1	1	1	1	1	2	3	3	1	1	1	1	1	1	1	1	1	1	1	1	1	1	1	1	1	1	1	2	1	1	1	1	1	1	1	1	1	1
LOC_Os06g50430	2-CNs	0.1	0.01	0.353129	0.60453	0.0039	1	1	1	1	1	1	1	1	1	1	1	1	1	1	1	1	1	1	1	1	1	1	1	1	1	1	1	1	1	1	1	1	1	1	1	1	2	1	1	1	1	1	1
LOC_Os06g50580	3-CNs	-0.15	0.023	0.15334	0.381836	0.1227	1	1	1	1	1	1	1	1	1	1	1	1	1	1	1	1	1	1	1	1	1	1	1	1	1	2	1	2	1	1	1	1	1	1	0	1	0	1	1	1	1	1	1
LOC_Os07g01114	2-CNs	-0.09	0.008	0.409211	0.647356	0.0049	1	1	1	1	1	1	1	1	1	1	1	1	1	2	1	1	1	1	1	1	1	1	1	1	1	1	1	1	1	1	1	1	1	1	1	1	1	1	1	1	1	1	1
LOC_Os07g01300	2-CNs	-0.17	0.028	0.12118	0.324756	0.0493	2	2	2	2	1	1	1	1	1	2	1	1	1	2	2	1	1	1	1	1	1	1	1	1	1	1	1	1	1	1	1	1	2	1	2	1	1	2	1	2	2	1	1
LOC_Os07g01480	2-CNs	0.01	0	0.932596	0.96429	0.0029	1	1	1	1	1	1	1	1	1	1	1	1	1	2	1	1	1	1	1	1	1	1	1	1	1	1	1	1	1	1	1	1	1	1	1	1	1	2	1	1	1	1	1
LOC_Os07g01880	2-CNs	0.03	0.001	0.761725	0.885229	0.0247	1	1	1	1	1	1	1	1	1	1	1	1	1	1	1	1	1	1	1	1	1	1	1	1	1	1	1	1	1	1	1	1	1	1	1	1	1	1	1	1	1	1	1
LOC_Os07g01960	3-CNs	-0.17	0.03	0.10335	0.29334	0.1277	1	1	1	1	1	3	3	1	1	3	1	1	1	1	3	1	1	1	1	1	1	1	1	1	1	1	4	1	4	1	1	1	1	1	1	1	1	1	3	1	1	1	1
LOC_Os07g02250	2-CNs	0.09	0.008	0.403857	0.644091	0.0005	1	1	1	1	1	1	1	1	1	2	1	1	1	1	2	1	1	2	1	1	1	2	1	1	1	1	1	1	1	1	1	1	1	1	1	1	1	1	1	1	1	1	1
LOC_Os07g02260	2-CNs	-0.11	0.012	0.308219	0.563826	0.0003	1	1	1	1	1	1	1	1	2	1	1	1	1	2	1	1	2	1	1	1	2	1	1	1	1	1	1	1	1	1	1	1	1	1	1	1	1	1	1	1	1	1	1
LOC_Os07g03025	2-CNs	0.11	0.011	0.315669	0.56865	0.1308	1	1	1	1	1	1	1	1	1	1	1	1	1	1	2	1	1	1	1	1	1	2	1	1	1	1	1	1	1	1	1	1	1	1	1	1	1	1	1	1	1	1	1
LOC_Os07g03030	2-CNs	0.05	0.003	0.633296	0.812571	0.1033	1	1	1	1	1	1	1	1	1	1	1	1	1	1	2	1	1	1	1	1	1	2	1	1	1	1	1	1	1	1	1	1	1	1	1	1	1	1	1	1	1	1	1
LOC_Os07g03590	2-CNs	-0.13	0.018	0.202891	0.446058	0.0001	1	1	1	1	1	1	1	1	1	1	1	1	1	1	1	1	2	1	1	2	1	1	1	1	2	1	1	1	1	1	1	1	1	1	1	1	1	1	1	1	1	1	1
LOC_Os07g03690	3-CNs	0.02	0	0.841373	0.923347	0.1971	3	3	1	1	1	2	1	1	3	3	2	1	1	2	1	1	2	1	1	1	1	2	1	1	2	1	2	1	2	1	1	1	1	1	1	2	2	2	2	1	1	3	1
LOC_Os07g03710	2-CNs	0.15	0.022	0.155606	0.383476	0.0142	1	1	1	1	1	1	1	1	1	1	1	1	1	1	1	1	1	1	1	1	1	2	1	1	1	1	1	1	1	1	1	1	1	1	1	1	1	1	1	1	1	1	1
LOC_Os07g04940	2-CNs	-0.14	0.02	0.187572	0.430679	0.0596	1	1	1	1	1	1	1	1	1	1	1	1	1	1	1	1	1	1	1	1	1	1	1	1	1	1	1	1	1	1	1	1	1	1	1	1	1	1	1	1	1	1	1
LOC_Os07g05870	2-CNs	0.08	0.007	0.425846	0.657754	0.0159	1	1	1	1	1	1	1	1	1	1	1	1	1	1	1	1	1	1	1	1	1	1	1	1	1	1	1	1	1	1	1	1	1	1	1	1	1	1	1	1	2	1	1
LOC_Os07g05880	2-CNs	0.22	0.047	0.0391666	0.152014	0.0159	1	1	1	1	1	1	1	1	1	1	1	1	1	1	1	1	1	1	1	1	1	1	1	1	1	1	1	1	1	1	1	1	1	1	1	1	1	1	1	1	1	2	1
LOC_Os07g06410	3-CNs	0.06	0.004	0.556712	0.765118	0.1256	1	2	1	2	2	1	1	1	2	2	1	1	1	1	1	1	1	1	2	1	2	1	1	1	1	2	1	1	2	2	1	2	1	1	1	1	2	1	2	1	2	1	3
LOC_Os07g06420	3-CNs	0.12	0.013	0.271519	0.52854	0.0284	2	2	1	2	2	1	1	1	2	2	2	1	2	1	1	1	2	1	2	2	2	1	1	1	1	1	2	1	1	2	2	1	2	1	1	2	1	2	1	2	1	2	1
LOC_Os07g06430	3-CNs	0.01	0	0.943176	0.971057	0.1449	1	2	1	2	2	1	1	1	2	2	1	1	1	1	1	1	1	1	1	2	1	1	1	1	1	1	2	1	1	2	2	1	2	1	1	1	1	2	1	2	1	2	1
LOC_Os07g06440	2-CNs	0.09	0.008	0.394987	0.639658	0.1112	1	2	1	2	2	1	1	1	2	2	1	1	1	1	1	1	1	1	1	2	1	1	1	1	1	1	2	1	1	2	1	1	2	1	1	1	1	2	1	2	1	2	1
LOC_Os07g06450	2-CNs	-0.03	0.001	0.799257	0.90489	0.108	2	1	2	2	1	1	1	2	2	1	1	1	1	1	1	1	1	1	1	1	1	1	2	1	1	2	1	1	2	1	1	1	1	2	1	2	1	2	1	1	1	1	1
LOC_Os07g06460	2-CNs	-0.12	0.014	0.25495	0.511253	0.1024	1	2	1	2	2	1	1	1	2	2	1	1	1	1	1	1	1	1	1	2	1	1	1	1	1	1	2	1	1	2	1	1	2	1	1	1	1	2	1	2	1	2	1
LOC_Os07g06470	2-CNs	0.19	0.035	0.0759763	0.242453	0.1006	1	2	1	2	2	1	1	1	2	2	1	1	1	1	1	1	1	1	1	2	1	1	1	1	1	1	2	1	1	2	1	1	2	1	1	1	1	2	1	2	1	2	1
LOC_Os07g06720	3-CNs	0.03	0.001	0.766765	0.887462	0.0381	0	0	1	1	1	1	1	1	0	1	1	1	1	1	0	1	0	1	1	1	1	1	1	1	1	1	1	1	1	1	1	1	1	1	0	2	1	1	1	1	2	2	1
LOC_Os07g07040	2-CNs	0.09	0.009	0.369591	0.617586	0.0022	1	1	1	2	1	2	1	1	1	1	1	1	1	1	1	1	1	1	1	1	1	2	1	1	1	1	1	2	1	1	1	1	1	1	1	1	1	1	1	1	1	1	1
LOC_Os07g07050	2-CNs	-0.05	0.002	0.661513	0.827907	0.0183	1	1	1	2	1	2	1	1	1	1	1	1	1	1	1	1	1	1	1	1	1	1	1	1	1	1	1	2	1	1	1	1	1	1	1	1	1	1	1	1	1	1	1
LOC_Os07g08669	2-CNs	-0.08	0.006	0.475233	0.705124	0.0044	1	1	1	1	1	1	1	1	1	1	1	1	1	1	1	1	1	1	1	1	1	1	1	1	1	1	1	1	1	1	1	2	1	1	1	1	1	2	1	1	1	1	1
LOC_Os07g08840	2-CNs	0.13	0.017	0.224	0.473329	0.0624	1	1	1	1	1	1	1	1	2	1	1	1	1	1	1	1	1	1	1	1	1	1	1	1	1	1	1	2	2	1	1	1	1	1	1	1	2	1	1	1	1	1	1
LOC_Os07g09140	2-CNs	0.17	0.03	0.104236	0.294697	0.0001	1	2	1	1	1	1	1	1	1	1	1	1	1	1	1	1	1	1	2	1	1	1	1	1	1	1	1	1	1	1	1	1	1	1	1	2	1	1	1	1	1	1	1
LOC_Os07g09710	2-CNs	0.1	0.01	0.363195	0.612732	0.0206	1	1	1	2	1	1	1	1	1	1	1	1	1	1	1	1	2	1	1	1	1	1	1	1	1	1	1	1	1	1	1	1	1	1	1	1	1	1	1	1	1	1	1
LOC_Os07g10139	2-CNs	-0.09	0.008	0.404505	0.644091	0.0144	1	2	1	1	1	2	1	1	1	1	1	1	1	1	2	1	1	1	1	1	2	1	1	1	1	1	2	1	1	1	1	2	1	1	1	1	1	1	1	1	2	1	2
LOC_Os07g10730	2-CNs	-0.01	0	0.958905	0.979382	0	1	1	1	1	1	1	1	1	1	1	1	1	1	1	1	1	1	1	1	1	1	2	1	1	1	1	1	1	1	1	1	1	1	1	1	2	1	1	1	1	1	2	1
LOC_Os07g11490	4-CNs	0.18	0.034	0.0772183	0.244696	0.0128	1	1	1	1	1	1	1	1	1	1	1	1	1	1	3	1	1	2	1	3	1	2	1	1	1	1	1	1	1	1	1	1	1	1	1	1	1	1	1	1	1	1	1
LOC_Os07g12140	6-CNs	0.2	0.041	0.0522472	0.187396	0.1351	3	3	3	3	3	3	4	3	3	3	3	2	2	3	4	2	2	3	2	4	3	4	3	2	5	3	5	3	3	7	7	4	1	7	2	5	2	3	3	3	3	5	3
LOC_Os07g12160	2-CNs	-0.1	0.009	0.369299	0.617586	0.0003	1	1	1	1	1	1	1	1	1	1	1	1	1	1	1	1	1	1	1	1	1	1	1	1	1	1	1	1	1	1	1	1	1	1	1	1	1	2	1	1	1	1	1
LOC_Os07g13100	6-CNs	-0.12	0.015	0.311671	0.567006	0.0073	1	1	1	1	0	0	1	1	1	0	1	14	24	1	1	1	1	0	1	0	0	1	0	28	32	0	0	0	1	1	14	24	28	0	1	1	32	1	0	0	0	0	1
LOC_Os07g13360	2-CNs	-0.26	0.067	0.0135465	0.0692233	0.1124	2	2	1	2	2	2	2	2	2	2	1	1	1	1	1	2	1	1	1	1	2	1	2	1	1	1	2	1	2	2	2	1	1	2	2	1	1	1	1	2	1	1	1
LOC_Os07g13460	3-CNs	0.14	0.019	0.18928	0.432199	0.1416	3	2	2	2	1	1	1	1	1	3	1	1	1	1	2	1	2	1	1	2	1	1	1	1	1	1	2	2	2	1	2	2	1	1	1	2	1	2	1	1	3	1	2
LOC_Os07g13590	2-CNs	0.13	0.016	0.231142	0.477994	0.0972	2	1	1	1	1	1	1	1	1	2	2	1	1	1	2	1	2	1	1	1	1	1	1	2	2	1	1	1	1	2	1	1	1	1	1	1	2	1	1	1	1	2	1
LOC_Os07g13600	2-CNs	-0.14	0.021	0.175399	0.414579	0.0394	2	1	1	1	1	1	1	1	1	2	1	1	1	1	1	1	1	1	1	1	1	1	1	1	1	2	1	1	1	1	2	1	1	1	1	1	1	1	1	1	1	1	2
LOC_Os07g13870	2-CNs	0.12	0.013	0.268652	0.527147	0.0379	1	1	1	1	1	1	1	1	1	1	1	1	1	1	1	2	1	1	1	1	1	1	1	1	1	1	1	2	1	1	1	1	1	1	1	1	1	2	1	1	1	1	1
LOC_Os07g14270	2-CNs	-0.02	0	0.864882	0.934593	0.0194	1	1	1	1	1	2	2	1	1	1	1	1	1	1	1	1	1	1	1	1	1	1	1	1	1	1	1	1	1	1	1	1	1	1	1	1	1	1	1	1	1	1	1
LOC_Os07g14280	2-CNs	0.17	0.029	0.103796	0.29414	0.0189	1	1	1	1	1	2	2	1	1	1	1	1	1	1	1	1	1	1	1	1	1	1	1	1	1	1	1	1	1	1	1	1	1	1	1	1	1	1	1	1	1	1	1
LOC_Os07g14820	2-CNs	-0.06	0.004	0.561768	0.767382	0	1	1	1	1	1	1	1	1	1	1	1	1	1	1	1	1	1	2	1	1	1	2	1	1	1	1	1	1	1	1	1	1	1	1	1	2	1	1	1	1	1	1	1
LOC_Os07g15130	2-CNs	0.02	0	0.849781	0.926811	0.0019	2	1	2	1	1	1	1	1	1	1	1	1	1	1	2	1	1	1	1	1	1	1	1	1	1	1	1	1	1	1	1	1	1	1	1	1	1	1	1	1	1	1	1
LOC_Os07g15430	3-CNs	0.03	0.001	0.764595	0.886038	0.0016	1	3	2	3	3	3	3	2	1	2	3	2	2	1	3	2	1	1	2	3	2	1	1	3	2	3	3	3	1	1	1	3	1	1	2	1	3	3	1	3	1	1	3
LOC_Os07g15640	4-CNs	0.08	0.006	0.464536	0.697996	0.0051	2	3	1	3	3	3	3	3	3	1	1	3	1	3	1	1	1	1	4	1	1	1	1	1	1	4	1	1	1	1	1	1	1	4	1	1	2	1	1	2	1	3	3
LOC_Os07g15650	4-CNs	-0.1	0.009	0.358178	0.608145	0.0193	2	3	1	3	3	3	3	3	3	1	4	3	1	3	1	4	1	1	4	1	1	1	1	1	4	1	1	1	1	1	1	1	4	1	1	2	1	1	2	1	3	3	1
LOC_Os07g16364	2-CNs	-0.19	0.037	0.0666414	0.222236	0.0533	2	2	1	1	1	1	1	1	2	1	1	1	1	1	1	1	1	1	1	1	1	1	1	1	1	1	1	1	1	1	1	1	1	1	2	1	1	1	1	1	1	1	1
LOC_Os07g20544	2-CNs	0.1	0.01	0.33657	0.587665	0.0738	2	1	1	1	1	1	1	1	1	1	1	1	1	1	1	1	1	1	1	2	1	1	1	1	1	1	1	2	1	1	1	2	1	1	1	1	1	1	2	2	1	1	1
LOC_Os07g22700	2-CNs	0.06	0.004	0.545279	0.755682	0.0817	1	1	1	1	1	1	1	1	1	1	1	1	1	1	1	1	1	1	1	1	1	1	1	1	1	1	1	1	1	1	1	1	1	1	1	1	1	1	1	1	1	1	1
LOC_Os07g22720	2-CNs	0.14	0.019	0.190704	0.432336	0.188	1	1	1	2	2	2	2	2	1	2	1	1	1	2	2	1	2	1	1	1	2	1	1	1	2	1	1	2	2	2	2	1	2	1	1	1	2	2	2	2	2	1	2
LOC_Os07g22840	3-CNs	-0.13	0.016	0.229537	0.477588	0.0991	2	1	1	2	1	1	2	1	2	3	2	1	1	1	2	1	1	1	1	1	1	1	1	1	1	3	3	1	1	1	1	1	1	1	1	1	2	1	1	1	1	2	1
LOC_Os07g23520	2-CNs	0.02	0	0.878634	0.941949	0.0632	1	1	1	1	1	1	1	1	1	1	1	1	1	1	1	1	1	1	2	1	2	1	1	1	1	1	1	1	1	1	1	1	1	2	1	1	1	1	1	1	1	1	1
LOC_Os07g23550	2-CNs	0.03	0.001	0.791961	0.90274	0.0606	1	1	1	1	1	1	1	1	1	1	1	1	1	1	1	1	1	1	1	1	1	1	1	1	1	1	1	1	1	1	1	1	1	1	1	1	1	1	1	1	1	1	1
LOC_Os07g23570	2-CNs	-0.02	0	0.864699	0.934593	0.0629	1	1	1	1	1	1	1	1	1	1	1	1	1	1	1	1	1	1	1	1	1	1	1	1	1	1	1	1	1	1	1	1	1	1	1	1	1	1	1	1	1	1	1
LOC_Os07g24160	2-CNs	0.01	0	0.955655	0.978198	0.0021	1	1	1	1	1	1	1	1	1	2	1	1	1	1	1	1	1	1	1	1	1	1	1	2	1	1	1	1	1	1	1	1	1	1	1	1	1	1	1	1	1	1	1
LOC_Os07g25460	2-CNs	-0.07	0.005	0.520576	0.738154	0.0492	1	1	1	1	1	1	1	1	1	1	1	1	1	1	1	1	1	1	1	1	1	2	2	1	1	1	1	1	1	1	1	1	1	2	1	1	1	1	1	1	1	1	1
LOC_Os07g28800	2-CNs	-0.08	0.007	0.425164	0.657754	0	2	1	1	1	1	1	1	1	1	1	1	1	1	2	2	1	1	1	1	1	1	1	1	1	1	1	1	1	1	1	1	1	1	1	1	1	1	1	1	1	1	1	1
LOC_Os07g28820	2-CNs	-0.14	0.018	0.19713	0.438597	0	2	1	1	1	1	1	1	1	1	1	1	1	1	2	2	1	1	1	1	1	1	1	1	1	1	1	1	1	1	1	1	1	1	1	1	1	1	1	1	1	1	1	1
LOC_Os07g29750	2-CNs	-0.1	0.009	0.369464	0.617586	0.0148	1	1	1	1	1	1	1	1	1	1	1	1	1	1	1	1	1	1	1	1	1	1	1	1	1	1	1	1	1	1	1	1	1	1	1	1	1	1	1	1	1	1	1
LOC_Os07g29810	2-CNs	-0.06	0.004	0.569861	0.773574	0.0139	1	1	1	1	1	1	1	1	1	1	2	1	1	1	1	1	1	1	1	1	1	1	1	1	1	1	1	1	1	1	1	1	1	1	1	1	1	1	1	1	1	1	1
LOC_Os07g29820	2-CNs	0.03	0.001	0.739913	0.873952	0.0142	1	1	1	1	1	1	1	1	1	1	2	1	1	1	1	1	1	1	1	1	1	1	1	1	1	1	1	1	1	1	1	1	1	1	1	1	1	1	1	1	1	1	1
LOC_Os07g30110	3-CNs	0.04	0.002	0.689051	0.84045	0.0003	2	1	1	1	1	1	1	1	1	1	3	1	1	1	1	1	1	1	1	1	1	1	1	1	1	1	1	1	1	1	1	1	1	1	1	1	1	1	2	1	1	1	1
LOC_Os07g30120	3-CNs	0.2	0.039	0.0593842	0.205746	0.0007	2	1	1	1	2	1	1	1	1	1	3	1	2	1	1	1	1	2	1	1	1	1	1	1	1	1	1	1	1	1	1	1	1	1	1	1	1	2	1	1	1	1	1
LOC_Os07g30130	4-CNs	-0.05	0.003	0.616746	0.802661	0.0404	2	1	1	1	1	1	1	3	1	1	3	1	1	2	1	1	1	1	1	1	1	3	1	4	1	1	3	3	1	3	1	4	2	1	1	1	2	1	1	1	1	3	1
LOC_Os07g30160	2-CNs	0.04	0.001	0.741691	0.873952	0.0071	1	1	1	1	1	1	1	1	1	1	1	2	1	1	1	1	1	1	1	1	1	1	1	1	1	2	2	1	1	1	1	1	2	1	1	1	2	2	1	1	1	1	1
LOC_Os07g30170	2-CNs	-0.03	0.001	0.762389	0.885229	0.0071	1	1	1	1	1	1	1	1	1	1	1	2	1	1	1	1	1	1	1	1	1	1	1	1	1	2	2	1	1	1	1	1	2	1	1	1	2	2	1	1	1	1	1
LOC_Os07g31190	2-CNs	-0.16	0.026	0.127925	0.335411	0.0244	1	1	1	1	1	1	1	1	1	1	2	1	1	1	1	1	1	1	2	1	1	2	1	1	1	1	1	1	1	1	1	2	1	1	1	1	1	1	1	1	1	1	1
LOC_Os07g31410	2-CNs	-0.03	0.001	0.810806	0.909023	0.0012	2	2	2	1	1	1	1	1	2	1	1	1	1	1	1	1	2	1	1	1	1	1	1	1	2	1	1	1	1	1	1	1	2	2	1	1	1	1	1	1	1	1	1
LOC_Os07g32090	2-CNs	-0.07	0.005	0.519366	0.738154	0.0038	1	1	1	1	2	1	2	1	1	1	1	1	1	1	2	1	1	1	1	1	1	1	1	1	2	1	1	1	2	2	1	1	1	1	1	1	1	2	2	1	1	1	1
LOC_Os07g32100	2-CNs	0.02	0.001	0.814044	0.909695	0.0156	1	2	2	1	2	1	2	2	2	1	1	1	2	1	1	1	2	2	2	1	2	1	1	1	1	1	1	1	2	2	2	1	1	2	2	1	1	2	1	1	2	2	2
LOC_Os07g32380	2-CNs	0.02	0	0.853642	0.929173	0.0183	1	1	1	1	1	1	1	1	1	2	1	1	1	1	1	1	1	1	1	1	1	1	1	1	1	1	1	2	1	1	1	1	1	1	1	1	1	1	1	1	1	1	1
LOC_Os07g32390	2-CNs	0	0	0.962378	0.981663	0.0247	1	1	1	1	1	1	1	1	1	2	1	1	1	1	1	1	1	2	1	1	1	1	1	1	1	1	1	2	1	1	1	1	1	1	1	1	1	1	1	1	1	1	1
LOC_Os07g32400	2-CNs	0.06	0.003	0.590657	0.7886	0.0247	1	1	1	1	1	1	1	1	1	2	1	1	1	1	1	1	1	2	1	1	1	1	1	1	1	1	1	2	1	1	1	1	1	1	1	1	1	1	1	1	1	1	1
LOC_Os07g32670	3-CNs	-0.08	0.007	0.425912	0.657754	0.0026	1	1	1	1	1	1	1	1	1	1	1	1	1	1	3	1	2	3	1	1	2	1	3	1	3	1	1	1	1	1	1	1	1	1	2	1	1	1	1	1	1	1	1
LOC_Os07g32761	2-CNs	-0.03	0.001	0.764598	0.886038	0.0262	1	1	1	1	1	1	1	1	1	1	1	1	1	1	1	1	1	1	1	1	1	1	1	1	1	1	1	1	1	1	1	1	1	1	1	1	1	1	1	1	1	2	1
LOC_Os07g33610	3-CNs	0.11	0.013	0.283077	0.539198	0.0406	1	1	1	1	1	1	1	1	1	1	2	1	1	1	1	1	1	1	0	2	0	0	1	1	1	1	1	1	1	1	1	1	1	1	1	1	1	1	1	1	1	1	1
LOC_Os07g33860	4-CNs	0	0	0.972529	0.986577	0.0172	2	2	3	1	2	1	2	1	2	2	2	1	1	2	2	0	3	0	1	1	0	1	3	1	3	3	1	1	1	3	3	1	3	3	1	1	1	1	3	1	1	2	3
LOC_Os07g34020	2-CNs	-0.04	0.002	0.711802	0.854486	0.0106	1	1	1	1	1	1	1	1	2	1	2	1	1	1	1	1	1	2	2	1	2	1	1	1	1	1	1	1	1	1	1	1	1	1	1	1	1	1	1	1	1	1	1
LOC_Os07g34830	2-CNs	-0.17	0.028	0.118361	0.320672	0.0003	1	2	2	1	2	2	2	1	1	1	1	2	1	1	2	1	1	1	1	1	1	1	1	1	1	1	1	1	1	1	1	1	1	1	1	1	1	1	2	2	2	2	1
LOC_Os07g35620	2-CNs	-0.18	0.032	0.0893595	0.269095	0.2853	1	1	1	2	2	2	2	2	1	2	2	1	1	2	1	2	1	1	1	2	1	1	2	1	2	2	1	1	1	2	1	2	1	1	1	1	1	2	2	2	2	1	2
LOC_Os07g36230	2-CNs	0.19	0.035	0.0740067	0.238026	0.1247	1	1	1	1	1	1	1	1	1	1	1	1	1	1	1	1	1	1	1	1	1	1	1	1	1	1	1	1	1	1	1	1	1	1	1	1	1	1	1	1	1	1	1
LOC_Os07g36390	2-CNs	-0.11	0.011	0.31858	0.572103	0.2781	1	1	1	1	1	1	1	1	1	1	1	2	1	1	1	1	1	1	1	1	1	1	1	1	1	1	1	1	1	1	1	2	2	1	1	1	1	1	1	1	1	1	1
LOC_Os07g36544	3-CNs	-0.05	0.003	0.610208	0.799615	0.2462	1	1	1	1	1	1	1	1	1	1	1	3	2	1	1	1	1	1	1	1	1	1	3	1	1	3	1	1	1	1	1	1	3	1	1	1	1	1	1	1	1	1	1
LOC_Os07g36570	4-CNs	0.04	0.002	0.708034	0.852282	0.001	1	1	1	1	1	1	4	1	1	1	4	1	1	1	2	1	1	1	1	1	1	1	1	1	3	1	1	4	4	1	1	1	4	2	4	1	4	4	1	1	1	1	2
LOC_Os07g36590	4-CNs	0.14	0.02	0.1919	0.433412	0	1	1	1	1	1	1	4	1	1	4	1	1	1	2	1	1	1	2	2	4	1	1	1	3	1	4	4	1	1	1	4	2	4	1	4	4	1	1	1	1	2	1	1
LOC_Os07g37010	2-CNs	0.12	0.015	0.245155	0.498406	0.0023	1	1	1	1	1	1	1	1	1	1	1	1	1	1	1	1	1	2	1	1	1	1	1	1	1	1	1	1	1	1	1	2	1	2	1	1	1	1	1	1	1	1	1
LOC_Os07g37400	2-CNs	0.06	0.004	0.583235	0.784065	0.0338	3	1	1	1	1	1	1	3	1	1	1	3	1	1	1	1	1	1	1	3	1	1	1	1	1	1	3	1	1	1	1	1	1	1	1	1	1	1	1	1	1	1	1
LOC_Os07g37410	2-CNs	-0.14	0.02	0.196862	0.438597	0.0321	3	1	1	1	1	1	1	3	1	1	1	3	1	1	1	1	1	1	3	1	1	1	1	1	1	3	1	1	1	1	1	1	1	1	1	1	1	1	1	1	1	1	1
LOC_Os07g37420	2-CNs	0.18	0.034	0.0913623	0.272953	0.0235	1	1	1	1	1	1	1	3	1	1	3	1	1	1	1	1	3	1	1	1	1	1	1	3	1	1	1	1	1	1	1	1	1	1	1	1	1	1	1	1	1	1	1
LOC_Os07g38230	2-CNs	-0.08	0.007	0.430047	0.661054	0.0061	1	1	1	1	1	1	1	1	1	2	1	2	1	1	1	1	1	1	1	1	1	1	1	1	1	2	1	1	1	1	1	1	1	2	1	1	1	1	1	1	1	1	1
LOC_Os07g38240	2-CNs	-0.07	0.005	0.519196	0.738154	0.0063	1	1	1	1	1	1	1	1	1	1	2	1	2	1	1	1	1	1	1	1	1	1	1	1	1	1	2	1	1	1	1	1	1	1	2	1	1	1	1	1	1	1	1
LOC_Os07g38260	2-CNs	-0.02	0.001	0.818534	0.912661	0.0019	1	1	1	1	1	1	1	1	1	1	2	1	2	1	1	1	1	1	1	1	1	1	1	1	1	1	2	1	1	1	1	1	1	1	2	1	1	1	1	1	1	2	1
LOC_Os07g38270	3-CNs	0.12	0.015	0.252603	0.509634	0.0721	1	1	3	1	1	1	1	1	1	1	2	1	2	1	1	1	1	1	1	1	1	1	1	3	1	1	2	1	1	1	1	1	1	1	2	1	1	1	1	1	1	1	1
LOC_Os07g38280	3-CNs	0.2	0.038	0.0634689	0.214562	0.0882	1	1	3	1	1	1	1	1	1	1	2	1	2	1	1	1	1	1	1	1	1	1	3	1	1	2	1	1	1	1	1	1	1	2	1	1	1	1	1	1	1	1	1
LOC_Os07g38800	2-CNs	-0.09	0.008	0.38177	0.6265	0.0001	1	1	1	1	1	1	1	1	1	1	1	1	1	1	1	1	1	1	1	2	1	2	1	1	1	1	1	1	1	1	2	1	2	1	1	1	1	1	1	1	1	1	1
LOC_Os07g38810	2-CNs	-0.07	0.005	0.517179	0.738154	0.0262	1	1	1	1	1	1	1	1	1	1	1	1	1	1	1	1	1	1	1	2	1	1	1	1	1	1	1	1	1	1	2	1	2	1	1	1	1	1	1	1	1	1	1
LOC_Os07g39320	2-CNs	0.04	0.002	0.697697	0.845606	0.0063	1	1	1	1	1	1	1	1	1	1	1	1	1	1	1	1	1	1	1	1	1	1	2	1	1	1	1	1	1	2	1	1	1	1	1	1	2	1	2	1	1	2	2
LOC_Os07g39350	2-CNs	0.06	0.004	0.559541	0.765586	0.0026	1	2	2	1	2	2	2	1	1	2	2	1	2	1	1	1	1	1	2	2	1	1	2	1	1	1	1	1	1	1	1	1	2	2	1	1	2	1	1	1	2	1	1
LOC_Os07g39360	2-CNs	0.11	0.013	0.281118	0.537933	0.0033	1	2	2	1	2	2	2	1	1	2	2	1	2	1	1	1	1	1	2	2	1	1	2	1	1	1	1	1	1	1	1	1	2	2	1	1	2	1	1	1	2	1	1
LOC_Os07g40040	2-CNs	-0.15	0.023	0.149884	0.376418	0.0249	1	1	1	1	1	1	1	1	1	1	1	1	1	1	1	1	1	1	1	1	1	1	1	1	1	1	1	1	1	1	1	1	1	1	1	1	1	1	1	1	1	1	1
LOC_Os07g40300	3-CNs	-0.06	0.004	0.55776	0.76532	0.048	1	1	1	1	1	3	2	2	1	2	2	1	1	2	2	1	1	2	1	1	1	2	1	1	1	1	2	2	2	2	1	3	3	2	1	1	2	2	2	1	1	1	1
LOC_Os07g40660	2-CNs	-0.19	0.036	0.0674421	0.223708	0.1416	1	2	1	1	2	2	2	2	2	1	2	1	1	2	2	2	1	2	1	1	2	1	1	1	2	1	1	2	1	1	2	1	2	1	1	2	1	2	2	2	1	1	1
LOC_Os07g41220	2-CNs	-0.01	0	0.934401	0.965025	0.0001	1	1	1	1	1	1	1	1	1	1	1	1	1	1	1	1	1	1	1	1	1	1	1	1	1	1	1	1	1	1	1	1	1	1	1	1	2	1	1	1	1	1	1
LOC_Os07g41280	8-CNs	0.05	0.003	0.6052	0.79581	0.0002	6	2	3	3	2	1	1	4	1	1	1	3	1	2	8	2	6	1	1	2	1	2	5	3	5	2	5	1	1	2	1	1	3	7	3	3	2	4	7	1	3	1	1
LOC_Os07g41310	3-CNs	-0.24	0.056	0.0235466	0.107648	0.3369	1	1	3	1	1	1	1	1	1	1	1	3	1	2	1	2	1	1	1	1	1	1	1	3	1	1	1	1	1	1	1	1	1	1	3	1	1	1	1	1	1	1	1
LOC_Os07g41320	3-CNs	-0.22	0.048	0.0358555	0.142721	0.3387	1	1	3	1	1	1	1	1	1	1	1	3	1	2	1	2	1	1	1	1	1	1	1	3	1	1	1	1	1	1	1	1	1	1	3	1	1	1	1	1	1	1	1
LOC_Os07g41330	3-CNs	-0.05	0.002	0.650847	0.823073	0.3387	1	1	3	1	1	1	1	1	1	1	1	3	1	2	1	2	1	1	1	1	1	1	1	3	1	1	1	1	1	1	1	1	1	1	3	1	1	1	1	1	1	1	1
LOC_Os07g41350	3-CNs	-0.17	0.028	0.112997	0.309309	0.3544	1	1	3	1	1	1	1	1	1	1	3	1	2	1	2	1	1	1	1	1	1	3	1	1	1	1	1	1	1	1	1	1	3	1	1	1	1	1	1	1	1	1	1
LOC_Os07g41360	3-CNs	0.06	0.004	0.547393	0.757818	0.3205	1	1	3	1	1	1	1	1	1	1	1	3	1	2	1	2	1	1	1	1	1	1	1	3	1	1	1	1	1	1	1	1	1	1	3	1	1	1	1	1	1	1	1
LOC_Os07g41370	3-CNs	0.07	0.005	0.520735	0.738154	0	1	2	1	2	1	2	3	1	2	1	2	2	2	1	1	1	1	2	2	1	1	1	2	3	1	1	2	1	1	1	3	2	2	3	2	1	2	2	2	1	1	1	1
LOC_Os07g41410	2-CNs	-0.03	0.001	0.771784	0.890546	0.0677	1	1	1	1	1	1	1	1	1	1	1	2	1	1	1	1	1	1	1	1	1	1	1	1	1	1	1	1	1	1	1	1	1	1	1	1	1	1	2	1	1	1	1
LOC_Os07g41420	2-CNs	-0.14	0.018	0.199394	0.44204	0.0488	1	1	1	1	1	1	1	1	1	1	1	2	1	1	1	1	1	2	1	1	1	1	1	1	1	1	1	1	1	1	1	1	1	1	1	1	1	1	1	2	1	1	1
LOC_Os07g41820	2-CNs	-0.13	0.017	0.210538	0.456123	0.3395	2	2	1	1	2	1	2	2	2	2	1	1	1	2	2	2	1	2	1	2	1	1	1	1	2	2	2	2	2	2	2	2	2	1	1	2	2	1	1	1	2	1	1
LOC_Os07g42220	2-CNs	0.05	0.002	0.660374	0.827907	0.0189	1	1	1	1	1	2	1	1	1	1	1	1	1	1	1	1	1	1	1	1	1	1	1	1	1	1	1	1	1	1	1	1	1	1	1	1	2	2	1	1	1	1	1
LOC_Os07g42570	2-CNs	0.14	0.02	0.176081	0.415406	0.0597	1	1	1	1	1	2	1	1	2	1	1	1	1	2	1	1	1	1	1	1	1	1	1	1	2	2	1	1	1	2	1	1	1	2	1	1	1	1	1	2	1	1	1
LOC_Os07g42760	2-CNs	0	0	0.965704	0.983161	0.0817	1	1	1	1	1	1	1	1	1	1	1	2	1	1	1	1	1	1	1	1	1	1	1	1	1	1	1	1	1	1	1	1	1	1	1	1	1	1	1	1	1	1	1
LOC_Os07g42770	2-CNs	-0.19	0.037	0.0650042	0.218081	0.0817	1	1	1	1	1	1	1	1	1	1	1	2	1	1	1	1	1	1	1	1	1	1	1	1	1	1	1	1	1	1	1	1	1	1	1	1	1	1	1	1	1	1	1
LOC_Os07g44190	2-CNs	-0.01	0	0.904501	0.952685	0.0477	2	2	1	1	1	1	1	1	1	2	1	1	1	1	1	1	1	1	1	1	1	1	2	1	2	1	1	1	1	2	1	1	1	1	1	1	2	1	1	1	1	2	1
LOC_Os07g44200	2-CNs	0.26	0.067	0.0137292	0.0698869	0.02	1	1	1	1	1	1	1	1	1	1	1	1	1	1	1	1	1	1	1	1	1	1	2	1	1	1	1	1	1	1	1	1	1	1	1	1	2	1	1	1	1	1	1
LOC_Os07g44770	3-CNs	-0.11	0.011	0.314907	0.567819	0.1338	3	1	1	1	1	3	3	3	1	1	1	1	3	1	1	1	2	1	1	1	1	1	1	1	1	1	1	1	1	3	1	1	1	1	3	3	1	1	3	2	2	2	1
LOC_Os07g45120	4-CNs	0.2	0.041	0.0509473	0.184932	0.054	2	1	2	2	3	4	4	3	1	1	4	2	1	1	1	1	1	3	2	1	1	1	1	3	3	1	3	1	1	1	1	1	1	2	1	1	1	1	3	4	4	3	2
LOC_Os07g45195	2-CNs	0.02	0	0.836308	0.919313	0.0242	1	1	1	1	1	1	1	1	1	1	1	1	1	1	1	1	1	1	1	1	1	1	1	1	1	1	2	1	1	1	1	1	1	1	1	1	1	2	1	1	1	1	1
LOC_Os07g45480	2-CNs	-0.22	0.05	0.0339901	0.138418	0.0565	2	1	1	1	2	1	1	2	1	1	1	1	1	1	1	1	1	1	1	1	1	1	1	1	1	1	1	1	1	1	1	1	1	1	1	1	1	2	2	1	1	1	2
LOC_Os07g45570	3-CNs	0.27	0.072	0.0100606	0.0546825	0.0049	1	1	1	2	1	0	1	1	1	1	1	1	1	2	1	1	1	1	1	1	1	2	1	1	1	1	0	1	2	2	2	0	1	1	1	1	1	1	0	0	1	1	1
LOC_Os07g46200	4-CNs	0.1	0.011	0.328558	0.582125	0	3	1	2	1	2	0	1	0	0	0	1	1	1	1	0	2	2	1	0	2	0	3	1	2	0	2	2	1	1	1	1	1	1	1	3	2	0	1	0	1	3	1	2
LOC_Os07g46730	2-CNs	-0.26	0.066	0.012795	0.0662783	0.0379	1	1	1	1	1	1	1	1	1	1	1	1	1	1	1	1	1	1	1	1	1	1	1	1	1	1	1	1	1	1	1	1	1	1	1	1	1	1	1	1	1	1	1
LOC_Os07g46830	2-CNs	0.15	0.022	0.159561	0.390539	0.0288	1	1	1	1	1	1	1	1	1	1	1	1	2	1	1	1	1	1	1	1	1	1	1	1	1	1	1	1	1	1	1	1	1	1	1	1	1	1	1	1	1	1	1
LOC_Os07g46840	2-CNs	-0.01	0	0.926077	0.961304	0.0007	1	1	1	1	1	1	1	1	1	1	1	1	2	1	1	1	1	1	1	1	1	1	1	1	1	1	1	1	1	1	1	1	1	1	1	2	1	1	1	1	1	1	1
LOC_Os07g46852	2-CNs	0.21	0.045	0.0405642	0.155614	0.0689	1	1	1	1	1	1	1	1	1	1	1	1	1	1	1	1	1	1	1	1	1	1	1	1	1	1	1	1	1	1	1	1	1	1	1	1	1	1	1	1	1	1	1
LOC_Os07g46860	2-CNs	0.18	0.032	0.0903209	0.271065	0.0049	2	2	1	1	1	1	2	1	1	2	1	1	1	1	1	1	1	1	1	1	1	1	1	1	1	1	2	1	1	1	1	1	1	1	1	1	2	1	1	1	2	1	2
LOC_Os07g46870	7-CNs	-0.09	0.008	0.395584	0.639731	0.0393	2	2	6	1	8	1	2	2	8	4	2	1	7	4	4	6	1	3	4	3	1	6	7	6	6	7	2	3	4	4	7	1	7	6	1	6	2	1	1	1	2	2	2
LOC_Os07g47290	2-CNs	0.19	0.037	0.0633737	0.214514	0.0183	1	1	1	1	1	1	1	1	1	1	1	1	1	1	1	1	1	1	1	1	1	1	1	1	1	1	1	1	1	1	1	1	1	1	1	1	1	1	1	1	1	2	1
LOC_Os07g47300	2-CNs	-0.04	0.002	0.714128	0.8565	0.0194	1	1	1	1	1	1	1	1	1	1	1	1	1	1	1	1	1	1	1	1	1	1	1	1	1	1	1	1	1	1	1	1	1	1	1	1	1	1	1	2	1	1	1
LOC_Os07g47350	2-CNs	0.14	0.019	0.189031	0.432199	0.0004	1	1	1	1	1	1	1	1	1	1	1	1	1	1	1	1	1	1	1	1	1	1	1	1	1	1	1	1	1	1	1	1	1	1	1	1	1	1	2	1	1	1	1
LOC_Os07g47360	2-CNs	0.07	0.005	0.521779	0.738188	0.0005	1	1	1	1	1	1	1	1	1	1	1	1	1	1	1	1	1	1	1	1	1	1	1	1	1	1	1	1	1	1	1	1	1	1	1	1	1	1	2	1	1	1	1
LOC_Os07g48340	2-CNs	0.23	0.053	0.0258341	0.115123	0.1254	1	1	1	1	1	1	1	1	1	1	1	2	1	1	1	1	1	1	1	1	1	1	1	1	1	1	1	1	1	1	1	1	1	1	1	1	1	1	1	1	1	1	1
LOC_Os07g48350	2-CNs	0.22	0.05	0.0329781	0.135759	0.1247	1	1	1	1	1	1	1	1	1	1	1	2	1	1	1	1	1	1	1	1	1	1	1	1	1	1	1	1	1	1	1	1	1	1	1	1	1	1	1	1	1	1	1
LOC_Os07g48410	2-CNs	0.05	0.002	0.659493	0.827336	0.0039	1	1	1	1	1	1	1	1	1	1	1	1	1	1	1	1	1	1	1	1	1	1	1	1	1	1	1	1	1	1	1	1	1	1	1	1	1	1	1	1	1	1	1
LOC_Os07g48460	2-CNs	-0.18	0.033	0.0809003	0.253724	0.0019	1	1	2	1	2	1	1	1	1	1	1	1	1	1	1	1	1	1	1	1	1	2	1	1	1	1	1	1	1	1	1	1	1	2	1	1	1	1	1	1	1	2	2
LOC_Os08g01030	3-CNs	-0.05	0.002	0.639421	0.815686	0.1433	1	1	1	1	1	3	1	3	2	3	1	1	1	3	2	1	2	1	1	2	1	2	1	1	1	1	2	3	3	1	3	1	1	1	3	2	2	3	3	2	1	1	1
LOC_Os08g01040	2-CNs	0	0	0.987618	0.993246	0.0038	1	1	1	1	1	1	1	1	1	1	1	1	1	1	1	1	1	1	1	1	1	1	2	1	1	1	1	1	1	1	1	1	1	1	1	1	1	1	1	1	1	1	1
LOC_Os08g01080	5-CNs	-0.02	0	0.83584	0.919313	0.0468	1	1	1	4	1	1	1	1	1	1	1	1	1	1	1	1	1	1	2	1	1	1	1	1	1	1	1	1	1	1	1	1	1	1	1	1	1	1	4	4	3	1	1
LOC_Os08g01090	4-CNs	-0.11	0.012	0.306046	0.560298	0.0773	1	1	1	4	1	1	1	1	1	1	1	1	1	1	1	1	1	1	1	1	1	1	1	1	1	1	1	1	1	1	1	1	1	1	1	1	1	4	4	3	1	1	1
LOC_Os08g01100	4-CNs	-0.11	0.012	0.30418	0.55992	0.0777	1	1	1	4	1	1	1	1	1	1	1	1	1	1	1	1	1	1	1	1	1	1	1	1	1	1	1	1	1	1	1	1	1	1	1	1	1	4	4	3	1	1	1
LOC_Os08g01140	2-CNs	-0.02	0	0.866887	0.935447	0.0718	1	1	1	1	1	1	1	1	1	1	1	1	1	1	1	1	1	1	1	1	1	1	1	1	1	1	1	1	1	1	1	1	1	1	1	1	1	1	1	1	1	1	1
LOC_Os08g01794	2-CNs	-0.03	0.001	0.762829	0.885229	0.0379	2	1	1	1	1	1	2	1	1	2	1	1	1	2	1	1	1	2	1	1	1	1	1	1	1	1	1	1	2	1	1	1	1	1	1	1	1	1	1	1	1	1	1
LOC_Os08g01920	2-CNs	0.02	0	0.878978	0.941949	0.0063	1	1	1	1	1	1	1	1	1	1	1	1	1	1	1	1	1	1	1	2	1	1	1	1	1	1	1	1	1	1	1	2	1	1	1	2	1	1	1	1	1	2	1
LOC_Os08g01950	2-CNs	-0.1	0.011	0.324829	0.578227	0.039	1	1	2	1	2	1	1	1	1	2	1	1	1	1	1	1	1	1	1	1	1	1	1	1	1	1	1	1	1	1	1	1	1	1	1	1	2	1	2	1	1	1	1
LOC_Os08g01990	2-CNs	0.03	0.001	0.804868	0.905818	0.0071	1	1	1	1	1	1	1	1	1	1	1	1	1	1	1	1	1	1	1	1	1	1	1	1	1	1	1	1	1	1	1	1	1	1	1	1	1	1	1	1	1	1	1
LOC_Os08g02204	3-CNs	0.21	0.043	0.0467893	0.172976	0.0632	1	1	1	1	1	0	1	1	1	1	1	1	1	1	1	1	1	1	1	0	1	1	1	1	1	1	1	1	0	0	1	0	1	1	1	1	1	0	1	1	1	1	1
LOC_Os08g02800	2-CNs	0.04	0.001	0.735391	0.872515	0.1022	1	1	1	1	1	1	1	1	1	1	1	2	1	1	1	1	1	1	1	1	1	2	1	1	1	1	1	1	1	1	1	1	2	2	1	1	1	1	1	1	1	1	1
LOC_Os08g03002	2-CNs	0.16	0.026	0.122943	0.326737	0.1078	1	1	1	1	1	1	1	1	1	1	1	1	1	1	1	1	2	1	1	1	1	1	1	2	1	1	1	1	1	1	1	1	1	1	1	1	1	1	1	1	1	1	1
LOC_Os08g03550	2-CNs	0.01	0	0.952514	0.976522	0.218	1	1	1	1	1	1	1	1	1	1	1	1	2	1	1	1	2	1	1	1	1	1	1	2	1	1	1	1	1	1	1	1	1	1	1	1	1	1	1	1	1	1	1
LOC_Os08g03560	2-CNs	-0.15	0.023	0.148074	0.373288	0.218	1	1	1	1	1	1	1	1	1	1	1	1	2	1	1	1	2	1	1	1	1	1	1	2	1	1	1	1	1	1	1	1	1	1	1	1	1	1	1	1	1	1	1
LOC_Os08g04440	2-CNs	0.05	0.003	0.613357	0.800895	0.0629	1	1	1	1	1	1	1	1	1	1	1	1	1	1	1	1	1	1	1	1	1	1	1	1	1	1	1	1	1	1	1	1	1	1	1	1	1	1	1	1	1	1	1
LOC_Os08g04450	2-CNs	-0.06	0.003	0.593808	0.789793	0.0603	1	1	1	1	1	1	1	1	1	1	1	1	1	1	1	1	1	1	1	1	1	1	1	1	1	1	1	1	1	1	1	1	1	1	1	1	1	1	1	1	1	1	1
LOC_Os08g05480	2-CNs	0.11	0.013	0.287978	0.542932	0.0626	1	2	1	1	2	1	1	2	1	1	1	1	2	2	2	1	1	1	1	1	1	1	1	1	1	1	2	1	1	1	2	1	2	1	1	1	2	1	1	1	1	2	2
LOC_Os08g05530	2-CNs	0.01	0	0.943102	0.971057	0.03	1	1	2	2	2	1	1	1	2	1	1	1	1	1	1	2	1	1	1	2	1	1	1	1	1	1	1	1	1	2	1	1	1	1	2	1	2	1	1	1	2	1	1
LOC_Os08g05540	2-CNs	0.22	0.047	0.0374683	0.147368	0.024	1	1	2	2	2	1	1	1	1	1	1	1	1	1	2	1	1	1	2	1	1	1	1	1	1	1	1	1	2	1	1	1	1	2	1	1	2	1	1	1	2	1	1
LOC_Os08g05550	2-CNs	0.1	0.01	0.330905	0.584717	0.0287	1	1	2	2	2	1	1	1	2	1	1	1	1	1	1	2	1	1	1	2	1	1	1	1	1	1	1	1	1	2	1	1	1	1	2	1	1	2	1	1	1	2	1
LOC_Os08g06415	5-CNs	-0.24	0.058	0.0204312	0.0957194	0.0096	2	1	1	1	1	3	3	3	4	1	1	1	1	3	1	1	1	1	1	3	1	1	5	1	1	1	3	3	2	1	5	3	1	1	1	1	1	3	4	3	1	1	3
LOC_Os08g06420	2-CNs	0.12	0.014	0.260909	0.5187	0.0533	2	1	1	1	1	1	1	1	1	2	1	1	1	1	1	2	1	1	1	1	1	1	1	1	1	1	1	1	1	1	1	1	1	1	1	2	1	1	1	1	1	1	1
LOC_Os08g06600	2-CNs	0.05	0.002	0.656784	0.827336	0.0002	1	1	1	1	1	1	1	1	1	1	1	1	1	1	1	1	1	1	1	1	1	2	2	1	1	1	1	1	1	1	1	1	2	1	1	1	1	1	1	1	1	1	2
LOC_Os08g06810	2-CNs	-0.18	0.031	0.100146	0.287513	0.0999	2	2	2	2	2	1	2	2	2	2	1	1	1	1	2	2	2	2	2	1	1	2	1	2	1	2	2	2	1	2	2	1	1	1	2	1	1	1	1	1	1	1	1
LOC_Os08g07390	3-CNs	-0.03	0.001	0.812638	0.909232	0.1235	1	1	1	1	1	1	2	2	1	1	2	1	1	1	1	1	1	1	1	1	1	1	2	1	3	3	1	3	2	1	1	1	2	1	1	3	1	1	2	2	2	1	1
LOC_Os08g07550	3-CNs	-0.05	0.002	0.668026	0.831364	0.0023	3	1	1	3	1	1	3	3	1	1	3	1	1	3	1	1	1	1	3	1	1	1	1	1	2	1	2	1	2	1	1	1	1	3	1	1	1	1	1	1	1	1	2
LOC_Os08g08040	2-CNs	-0.18	0.033	0.0823629	0.255586	0.0039	1	2	1	1	1	1	1	1	1	1	1	1	1	1	2	1	1	1	1	1	1	1	1	1	1	1	1	1	1	1	1	1	1	1	1	1	1	1	1	1	1	1	1
LOC_Os08g08500	2-CNs	-0.1	0.009	0.369303	0.617586	0.0159	1	1	1	1	1	1	1	1	1	1	1	1	1	1	1	1	1	1	1	1	1	1	1	1	1	1	1	1	1	1	1	1	2	1	1	1	1	1	1	1	1	1	1
LOC_Os08g08655	2-CNs	-0.04	0.002	0.703867	0.850358	0.0003	1	1	1	1	1	1	1	3	1	1	1	1	1	1	3	3	1	1	1	1	1	1	1	1	1	1	1	1	1	1	1	1	1	1	1	1	1	1	1	1	1	1	1
LOC_Os08g09910	2-CNs	-0.12	0.014	0.265746	0.523561	0	1	1	1	1	1	1	1	1	1	2	2	1	1	1	1	1	2	1	1	1	2	1	1	1	1	1	2	2	1	1	1	2	1	1	1	1	2	1	1	1	1	1	1
LOC_Os08g09920	2-CNs	0.16	0.026	0.122907	0.326737	0.0247	1	1	1	1	1	1	1	1	1	1	2	1	1	1	1	1	1	1	1	1	1	1	1	1	1	1	2	2	1	1	1	2	1	1	1	1	1	1	1	1	1	1	1
LOC_Os08g09930	2-CNs	-0.02	0	0.854344	0.929489	0.019	1	1	1	1	1	1	1	1	1	1	2	1	1	1	1	1	1	1	1	1	1	1	1	1	1	2	2	1	1	1	1	1	1	1	1	1	1	1	1	1	1	1	1
LOC_Os08g10020	2-CNs	-0.11	0.011	0.321075	0.574559	0.0018	1	2	1	1	2	1	1	1	1	1	1	2	1	1	1	1	1	1	1	1	1	1	1	1	1	1	2	1	1	1	1	1	1	1	2	2	1	1	1	1	1	2	1
LOC_Os08g10070	7-CNs	-0.08	0.006	0.451083	0.685035	0.2671	6	5	3	6	8	7	8	1	1	1	8	1	1	8	5	1	1	1	6	1	1	1	1	4	7	1	1	7	6	1	1	1	1	1	1	6	6	3	8	4	8	6	6
LOC_Os08g10080	10-CNs	0.11	0.013	0.286184	0.541229	0.1741	6	5	3	6	1	7	1	1	14	15	8	1	1	1	5	14	1	16	1	1	7	1	14	4	7	15	16	7	6	14	15	16	1	7	1	6	6	3	1	1	1	6	6
LOC_Os08g10310	3-CNs	-0.03	0.001	0.750103	0.880108	0.1301	2	1	2	1	1	1	2	2	1	1	1	1	1	1	1	1	1	2	1	1	1	1	3	1	2	3	1	1	2	1	2	1	2	1	1	2	1	1	1	1	2	2	1
LOC_Os08g10320	3-CNs	0	0	0.986307	0.9929	0.0626	2	1	1	1	1	1	3	1	1	1	2	1	1	1	1	1	1	1	1	1	1	1	3	1	1	3	1	1	1	1	1	1	1	1	1	1	1	1	1	1	2	2	1
LOC_Os08g10340	2-CNs	0.05	0.002	0.657421	0.827336	0.0025	1	1	1	1	1	1	1	1	1	1	2	1	1	1	1	1	1	1	1	1	1	1	1	1	1	1	1	1	1	1	1	1	1	1	1	1	1	1	1	1	1	1	1
LOC_Os08g10440	4-CNs	-0.14	0.018	0.206842	0.45137	0.0882	1	5	5	2	1	1	1	1	5	5	1	1	1	2	1	1	2	1	1	1	1	1	1	1	1	1	1	1	1	1	1	1	1	5	1	1	1	1	1	1	5	4	1
LOC_Os08g11490	3-CNs	0.14	0.021	0.173507	0.411905	0.0011	1	1	1	1	1	1	1	1	1	1	1	1	1	1	1	1	1	1	1	1	1	1	1	1	1	2	0	1	1	1	1	1	1	1	1	1	0	1	1	1	1	1	1
LOC_Os08g12830	2-CNs	0.06	0.004	0.563128	0.768351	0.0189	1	1	1	1	1	1	1	1	1	1	1	1	1	1	1	1	1	1	1	1	1	1	2	1	2	1	1	1	1	1	1	1	1	1	1	1	1	1	1	1	1	1	1
LOC_Os08g13390	2-CNs	-0.05	0.002	0.667761	0.831364	0.0677	1	1	1	1	1	1	1	1	1	1	1	1	1	1	1	1	1	1	1	2	2	2	1	2	1	1	1	1	1	1	1	1	1	2	1	1	1	1	1	1	1	1	1
LOC_Os08g13400	2-CNs	-0.04	0.002	0.682505	0.837516	0.0632	1	1	1	1	1	1	1	1	1	1	1	1	1	1	1	1	1	1	1	1	1	1	2	1	1	1	1	1	1	1	1	1	2	1	1	1	1	1	1	1	1	1	1
LOC_Os08g13870	2-CNs	0.02	0	0.842266	0.923944	0.0408	1	1	1	2	1	1	1	1	1	1	2	1	1	1	1	1	2	1	1	1	1	1	1	1	1	1	1	1	1	1	1	1	1	1	1	1	1	1	1	1	1	1	1
LOC_Os08g13930	2-CNs	-0.11	0.013	0.279802	0.536693	0.0142	1	1	1	1	1	1	1	1	1	1	1	1	1	1	1	1	1	1	2	1	1	1	1	1	1	1	1	1	1	1	1	1	1	1	1	1	1	1	2	1	1	1	1
LOC_Os08g14230	2-CNs	-0.09	0.008	0.400061	0.642244	0.0001	1	1	1	1	1	1	2	2	1	1	1	1	1	1	1	1	1	1	1	1	1	1	1	1	1	1	1	1	1	1	1	1	1	1	1	1	1	1	1	1	1	1	1
LOC_Os08g14700	2-CNs	0.22	0.049	0.0337769	0.138117	0.0303	1	1	1	1	1	1	1	1	1	1	1	1	1	1	1	1	1	1	1	1	2	1	1	1	1	1	1	1	1	1	1	1	1	1	1	1	1	1	1	1	1	1	1
LOC_Os08g14990	2-CNs	0.04	0.002	0.674879	0.834965	0.0247	1	1	1	1	1	1	1	1	1	1	1	1	1	1	1	1	1	1	1	1	1	1	1	1	1	1	1	1	1	1	1	1	1	1	1	1	2	1	1	1	1	1	1
LOC_Os08g15268	3-CNs	0.12	0.015	0.261005	0.5187	0.1508	0	0	1	4	4	0	0	0	0	0	1	0	0	1	1	0	0	0	1	0	1	0	0	0	0	0	0	0	0	0	1	0	0	0	0	0	0	0	0	0	0	0	0
LOC_Os08g15270	5-CNs	-0.13	0.018	0.214905	0.461595	0.0091	0	2	1	4	0	1	1	1	0	1	1	1	0	1	3	0	0	1	1	1	0	1	1	1	1	1	1	1	1	1	0	0	1	1	0	1	1	1	1	1	1	1	1
LOC_Os08g15306	4-CNs	0.16	0.024	0.158914	0.389487	0.079	0	0	0	4	1	1	1	1	0	1	1	1	0	0	0	0	1	0	1	0	1	1	1	1	1	1	1	1	1	0	0	1	1	0	0	1	1	4	1	9	4	1	0
LOC_Os08g15444	2-CNs	-0.06	0.003	0.600226	0.791234	0.0313	1	1	1	1	1	1	1	1	1	1	1	1	1	1	1	1	1	1	1	1	1	1	1	1	1	1	1	1	1	1	1	1	1	1	1	1	2	1	1	1	1	1	1
LOC_Os08g15840	2-CNs	0.07	0.005	0.518041	0.738154	0.0106	1	1	1	3	1	1	1	1	1	1	1	1	1	1	3	1	1	1	1	1	1	1	1	1	1	1	1	1	1	1	1	1	1	1	1	1	1	3	1	1	1	1	1
LOC_Os08g16470	2-CNs	0.2	0.041	0.0517189	0.186512	0.0667	1	1	1	1	1	1	1	1	1	1	1	1	1	1	1	1	1	1	1	1	1	1	1	1	1	1	1	1	1	1	1	1	1	1	1	2	1	1	2	1	1	2	1
LOC_Os08g16930	2-CNs	-0.06	0.003	0.597774	0.790759	0.0107	1	1	1	1	1	1	2	2	2	1	1	2	1	1	1	2	1	1	1	1	1	1	1	1	1	1	1	1	1	1	1	1	1	1	1	1	1	1	1	1	1	1	1
LOC_Os08g17650	3-CNs	-0.01	0	0.903158	0.952685	0.0007	1	1	5	1	1	1	1	1	1	1	1	1	1	1	2	1	1	1	2	5	1	1	1	1	5	1	1	1	1	1	1	1	1	1	1	1	1	1	1	1	1	1	1
LOC_Os08g19105	2-CNs	0.08	0.006	0.468508	0.699459	0.0226	1	1	1	1	1	1	1	1	1	1	2	1	1	1	1	1	1	1	1	1	1	1	1	1	1	2	2	2	1	1	1	1	1	1	1	1	1	1	1	1	1	1	1
LOC_Os08g19370	5-CNs	0.01	0	0.930596	0.963293	0.0076	5	5	5	6	7	4	1	6	4	6	7	6	4	6	5	1	4	6	4	6	5	1	4	5	4	6	4	6	6	6	6	6	7	1	6	5	6	4	6	5	6	5	1
LOC_Os08g19374	5-CNs	0.08	0.006	0.458837	0.692836	0.0192	5	1	1	6	7	4	1	1	1	1	7	1	1	6	5	1	4	1	4	6	1	1	1	5	1	6	4	1	1	1	6	1	7	1	1	1	1	4	1	1	1	6	1
LOC_Os08g19830	2-CNs	0.08	0.006	0.472674	0.703299	0.0622	1	2	1	1	1	1	1	1	1	1	2	1	1	1	1	1	1	1	1	1	1	1	1	1	2	2	2	2	2	2	1	1	1	1	1	2	1	1	1	1	1	1	1
LOC_Os08g19910	2-CNs	-0.06	0.004	0.574446	0.778576	0.0592	1	1	1	1	1	1	1	1	1	1	1	1	1	1	1	1	1	1	1	1	1	1	1	1	1	1	1	1	1	1	1	1	1	1	1	1	1	1	1	1	1	1	1
LOC_Os08g20400	2-CNs	0.17	0.027	0.123398	0.32729	0.1784	1	1	1	1	1	1	1	1	1	1	1	1	1	1	1	1	1	1	1	1	1	1	1	1	1	1	1	1	1	1	1	1	1	1	1	1	1	1	1	1	1	1	1
LOC_Os08g20480	3-CNs	0.07	0.005	0.521408	0.738154	0.2449	2	1	3	3	2	2	2	2	2	3	2	1	1	2	1	1	1	1	1	1	1	1	1	1	1	2	2	1	1	1	1	1	3	1	3	2	1	2	2	2	2	2	2
LOC_Os08g20610	4-CNs	0.01	0	0.889253	0.947216	0.2646	2	2	1	1	3	2	1	1	2	2	2	1	1	2	2	4	1	4	1	1	2	1	1	1	1	3	1	3	1	1	4	2	1	1	1	3	3	3	3	2	1	2	3
LOC_Os08g20620	4-CNs	0.1	0.01	0.342593	0.594652	0.2646	2	2	1	1	3	2	1	1	2	2	2	1	1	2	2	4	1	4	1	1	2	1	1	1	1	3	1	3	1	1	4	2	1	1	1	3	3	3	3	2	1	2	3
LOC_Os08g20636	3-CNs	0.03	0.001	0.797658	0.904627	0.0443	2	2	1	1	1	2	1	1	2	2	2	1	1	2	2	1	1	1	1	1	1	1	1	1	1	1	1	3	1	1	1	1	1	1	1	3	1	3	1	1	1	2	1
LOC_Os08g21530	2-CNs	-0.05	0.002	0.673546	0.834662	0.0018	1	1	1	1	1	1	1	1	1	1	1	1	3	1	1	1	1	1	1	1	1	1	1	1	1	1	1	1	1	1	1	1	1	1	1	1	1	1	1	3	3	3	1
LOC_Os08g22149	2-CNs	0.11	0.011	0.315797	0.56865	0.0634	1	1	1	1	1	1	1	1	1	1	1	1	1	1	1	1	2	1	1	1	2	1	1	1	1	1	1	1	1	1	1	1	2	2	1	1	1	1	1	1	1	1	2
LOC_Os08g22604	2-CNs	-0.07	0.004	0.527984	0.739457	0.0738	1	1	1	1	1	1	1	2	1	1	1	1	1	1	1	1	1	2	1	2	1	1	1	1	1	1	2	2	1	1	1	2	1	1	1	1	1	1	1	1	1	1	1
LOC_Os08g23280	3-CNs	0.23	0.052	0.0312462	0.131075	0.05	1	1	1	1	1	1	1	1	1	1	1	1	1	1	1	0	1	1	1	1	1	1	1	1	1	1	1	1	1	1	1	1	0	2	1	1	1	1	1	1	1	2	2
LOC_Os08g23320	3-CNs	0.05	0.002	0.643552	0.81977	0.0033	2	2	3	3	2	2	3	2	2	2	2	3	1	3	2	1	1	1	1	2	1	3	1	3	1	3	2	2	2	2	2	1	1	3	2	2	2	2	2	2	2	2	3
LOC_Os08g23820	2-CNs	-0.14	0.02	0.184811	0.426871	0.0059	1	1	1	1	1	1	1	1	1	1	1	1	1	1	1	1	1	1	1	1	1	1	1	1	2	1	1	1	1	1	2	1	1	1	1	1	1	1	1	1	1	1	1
LOC_Os08g24770	3-CNs	0.08	0.007	0.435706	0.667426	0.0021	1	1	1	2	1	1	1	1	1	1	1	1	1	1	1	2	1	2	1	1	1	1	1	1	1	1	1	1	1	1	1	3	1	1	3	1	1	1	2	1	1	2	1
LOC_Os08g24790	2-CNs	-0.08	0.006	0.473292	0.703823	0.0152	1	1	1	2	1	1	1	1	1	1	1	1	1	1	1	1	2	1	2	1	1	1	1	1	1	1	1	1	1	1	1	1	1	1	1	1	1	1	2	1	1	2	1
LOC_Os08g24930	3-CNs	0.12	0.015	0.255656	0.511781	0.0029	2	1	1	1	1	1	1	1	1	1	1	2	2	1	2	2	3	1	1	2	1	2	1	1	1	1	1	1	1	2	2	1	2	1	2	2	2	1	2	1	1	2	1
LOC_Os08g24946	2-CNs	0.07	0.004	0.527918	0.739457	0.0934	1	1	1	1	1	1	1	1	1	1	1	2	2	1	1	1	1	1	1	1	2	1	1	1	1	1	1	1	1	1	1	2	1	1	1	1	1	1	1	1	1	1	1
LOC_Os08g25030	2-CNs	0.18	0.033	0.0810669	0.253791	0.1019	2	2	2	2	1	2	2	2	2	1	2	2	1	2	1	2	2	2	2	2	2	2	2	2	2	2	2	2	2	2	2	2	2	2	2	2	2	1	2	2	2	2	2
LOC_Os08g25360	2-CNs	-0.05	0.002	0.667268	0.831364	0.0053	1	1	1	1	1	1	1	1	2	1	1	1	2	1	2	1	1	1	1	1	2	1	1	1	2	2	1	2	1	1	1	1	1	1	2	1	1	2	1	2	1	2	1
LOC_Os08g25570	3-CNs	0.05	0.003	0.618099	0.802661	0.0843	1	1	1	1	1	1	1	1	1	1	1	1	1	1	1	3	1	1	1	1	1	1	1	1	3	1	1	1	1	1	2	1	1	1	3	1	1	2	1	2	3	1	1
LOC_Os08g25590	3-CNs	0	0	0.981073	0.990805	0.0497	1	1	1	1	1	1	1	1	1	1	1	1	1	1	1	1	1	1	1	1	1	1	1	1	1	1	1	1	1	1	1	1	1	1	1	1	1	1	4	1	1	1	1
LOC_Os08g25839	2-CNs	0.09	0.009	0.377736	0.622195	0.005	1	1	1	1	1	1	1	1	1	1	1	1	1	1	1	1	1	1	2	2	1	1	1	1	1	1	1	1	1	1	1	1	1	1	1	1	1	1	1	1	1	1	1
LOC_Os08g26270	3-CNs	0.17	0.028	0.11466	0.313214	0.0027	1	1	2	2	1	1	1	1	1	1	1	1	1	1	0	1	1	1	1	1	1	1	1	1	1	2	1	1	1	1	1	1	1	1	1	1	1	1	1	1	0	0	1
LOC_Os08g26350	2-CNs	-0.04	0.001	0.737161	0.873025	0.1451	2	2	1	2	2	2	2	2	2	2	1	1	2	2	1	1	2	2	2	2	2	2	1	2	1	1	1	2	2	1	1	1	2	1	2	2	2	2	2	2	1	2	1
LOC_Os08g26700	2-CNs	0.16	0.025	0.133532	0.34619	0.0007	1	1	1	1	1	1	1	1	1	1	1	1	1	1	1	1	1	1	1	2	1	1	1	1	1	1	1	1	1	1	1	1	1	1	1	1	1	1	1	1	1	1	1
LOC_Os08g27040	6-CNs	-0.24	0.057	0.0210308	0.0981806	0.1325	3	6	3	1	1	4	1	1	6	1	5	4	3	1	1	3	6	3	3	1	1	1	1	3	1	1	3	1	1	1	1	1	1	4	3	1	1	1	4	1	1	1	1
LOC_Os08g27050	6-CNs	0.01	0	0.894027	0.949253	0.17	3	6	3	1	1	4	1	1	6	1	5	4	3	1	1	3	6	3	3	1	4	1	3	1	1	3	1	1	1	1	1	1	4	1	1	1	4	1	1	1	1	1	1
LOC_Os08g28000	4-CNs	-0.1	0.011	0.3334	0.586776	0.1804	1	1	1	0	1	1	1	1	1	2	1	3	1	1	1	1	1	1	0	1	1	1	1	1	1	1	1	1	2	2	1	2	2	1	1	2	1	2	1	1	1	1	1
LOC_Os08g28200	2-CNs	-0.13	0.017	0.21358	0.460379	0.0134	1	1	1	1	1	1	1	1	2	1	1	1	1	1	1	1	1	1	1	2	2	1	1	1	1	1	1	1	1	1	1	1	2	1	1	1	1	1	1	1	1	1	1
LOC_Os08g29590	2-CNs	0.21	0.043	0.0512374	0.185534	0.0083	1	1	2	1	1	1	1	1	1	1	1	1	1	1	1	1	1	1	1	1	1	1	1	1	1	1	1	1	1	1	1	1	1	1	1	1	1	2	1	1	1	1	1
LOC_Os08g29615	2-CNs	0.04	0.001	0.731984	0.869641	0.0016	1	1	1	1	1	1	1	1	1	1	1	1	1	1	1	1	2	1	1	1	1	2	1	1	1	1	1	1	1	1	1	1	2	1	1	1	1	1	1	1	1	1	1
LOC_Os08g29809	3-CNs	0.19	0.035	0.0722132	0.233964	0.0882	2	1	1	1	1	1	1	1	1	1	1	1	1	1	1	1	1	1	1	1	1	1	1	1	1	1	1	1	1	1	1	1	0	2	1	1	1	1	1	1	1	1	1
LOC_Os08g30095	2-CNs	0.07	0.004	0.527207	0.739457	0.006	1	1	1	1	1	1	1	1	1	1	1	1	1	1	1	1	1	1	1	1	1	1	1	1	1	2	1	2	1	1	1	1	1	1	1	1	1	1	1	1	1	1	1
LOC_Os08g30210	2-CNs	0.22	0.05	0.0340594	0.138487	0.0134	1	1	1	1	1	1	1	1	1	1	1	1	2	1	1	1	1	1	1	1	1	2	1	1	1	1	1	1	1	1	1	1	1	1	1	1	1	1	1	1	1	1	1
LOC_Os08g30480	2-CNs	0.04	0.002	0.692506	0.842014	0.0022	1	1	1	1	1	1	2	1	1	1	1	1	1	1	1	1	1	1	1	1	1	1	1	1	1	1	1	1	1	1	1	1	1	1	1	1	1	1	1	1	2	1	1
LOC_Os08g30490	3-CNs	-0.01	0	0.949307	0.975082	0.236	3	2	2	2	3	3	2	1	3	1	1	1	1	3	1	2	2	3	1	2	3	1	3	1	2	1	1	1	1	3	3	2	1	1	1	3	3	1	1	2	2	1	2
LOC_Os08g30500	4-CNs	-0.06	0.004	0.563781	0.768379	0.1324	3	2	2	2	3	3	2	2	3	1	0	1	1	3	1	2	3	1	1	1	1	3	1	2	0	0	0	1	1	1	2	1	1	1	1	3	3	0	0	1	2	0	2
LOC_Os08g30770	2-CNs	0.07	0.005	0.500515	0.727148	0.03	1	1	1	1	1	1	1	1	1	1	1	1	1	1	1	1	1	1	1	1	1	1	1	1	1	1	1	1	1	1	1	1	1	1	1	1	1	1	1	1	1	1	1
LOC_Os08g30790	6-CNs	0.14	0.019	0.193835	0.435963	0.0512	4	1	1	1	4	1	2	2	5	5	5	3	1	5	1	4	1	1	1	1	1	1	1	2	2	1	6	1	5	1	4	5	5	5	1	4	6	4	5	2	1	4	2
LOC_Os08g30820	3-CNs	-0.03	0.001	0.75143	0.880884	0.0234	1	1	1	1	1	1	2	2	1	1	1	3	1	1	3	1	1	2	1	1	1	1	2	2	1	1	1	1	1	1	1	1	1	1	1	1	1	1	1	2	1	1	1
LOC_Os08g31110	2-CNs	0.07	0.005	0.510198	0.734736	0.0889	1	1	1	1	1	1	1	1	1	1	1	1	1	1	1	1	1	1	1	1	1	1	1	1	1	1	1	1	1	1	1	1	1	1	1	1	1	1	1	1	1	1	1
LOC_Os08g31580	2-CNs	0.05	0.003	0.622316	0.805511	0.0852	1	1	1	1	1	1	1	1	1	1	1	1	1	1	1	1	1	1	1	1	1	1	1	1	1	1	1	1	1	1	1	1	1	1	1	1	1	1	1	1	1	1	1
LOC_Os08g31970	2-CNs	-0.1	0.01	0.348797	0.601868	0.006	1	1	1	1	1	1	1	1	1	1	1	1	1	1	1	1	1	1	1	1	2	1	1	1	1	1	1	1	2	1	1	1	1	1	1	1	1	1	1	1	1	1	1
LOC_Os08g31980	2-CNs	0.01	0	0.95329	0.976532	0.009	2	2	1	1	1	1	1	1	1	1	1	1	1	1	1	1	1	1	1	2	2	1	1	1	1	1	1	1	1	1	1	1	1	1	1	1	1	2	2	1	2	1	1
LOC_Os08g32710	2-CNs	-0.05	0.002	0.647359	0.821851	0.0041	1	1	1	1	1	1	1	1	1	1	1	1	2	2	1	1	1	1	1	1	1	2	1	1	1	1	1	1	1	1	1	1	1	1	1	1	2	1	1	1	1	1	1
LOC_Os08g32850	2-CNs	0.21	0.046	0.0414905	0.15825	0.0035	1	1	2	1	1	1	1	1	2	1	1	1	1	1	1	2	2	2	1	1	2	1	1	1	1	1	2	1	1	2	2	2	1	2	2	1	1	1	1	1	1	1	1
LOC_Os08g32960	2-CNs	-0.02	0	0.865037	0.934593	0.0492	1	1	1	1	1	1	1	1	1	1	1	1	1	1	1	1	1	1	2	1	1	1	1	1	1	1	1	1	1	1	1	1	1	1	1	1	1	1	1	1	1	1	1
LOC_Os08g33460	3-CNs	-0.14	0.019	0.182228	0.424238	0.0542	1	1	1	1	1	1	1	2	1	1	1	1	1	2	1	1	3	1	1	1	1	2	2	1	3	1	1	1	1	1	1	2	1	1	1	1	1	1	1	2	1	1	1
LOC_Os08g33479	3-CNs	0.14	0.019	0.18597	0.428055	0.0872	1	1	1	1	1	1	1	2	1	1	1	1	1	2	1	1	1	1	1	1	1	1	1	1	1	1	1	1	1	1	1	2	1	1	1	1	1	1	2	1	1	1	1
LOC_Os08g33590	2-CNs	0.2	0.039	0.0583394	0.20319	0.0817	1	1	1	1	1	1	1	1	1	1	1	1	1	1	1	1	1	1	1	1	1	1	1	1	1	1	1	1	1	1	1	1	1	1	1	1	1	1	1	1	1	1	1
LOC_Os08g33630	2-CNs	-0.12	0.014	0.256633	0.512684	0.1158	1	1	1	1	1	1	1	1	1	1	1	1	1	1	1	1	1	1	1	1	1	1	1	1	1	1	1	1	1	1	1	1	1	1	1	1	1	1	1	1	1	1	1
LOC_Os08g33640	4-CNs	-0.1	0.01	0.357835	0.607952	0.07	3	2	3	2	3	1	3	3	2	3	3	2	1	3	3	2	1	3	3	1	1	1	2	1	1	1	2	2	3	3	3	4	1	1	4	3	3	3	2	2	1	1	2
LOC_Os08g33650	4-CNs	0.1	0.01	0.366007	0.615125	0.0364	3	2	3	2	3	1	3	3	2	3	3	2	1	3	3	2	3	3	2	1	1	1	2	2	3	3	3	4	3	3	4	3	3	3	2	2	1	1	2	1	2	3	2
LOC_Os08g33660	4-CNs	0.03	0.001	0.760398	0.885125	0.03	3	2	3	2	3	1	3	3	2	3	3	2	1	3	3	2	2	3	3	1	1	2	1	1	2	2	3	3	3	4	3	3	4	3	3	3	2	2	1	1	2	1	2
LOC_Os08g33670	3-CNs	-0.18	0.033	0.0843384	0.259586	0.0502	3	2	3	2	3	1	3	3	2	3	3	2	1	3	3	2	2	3	3	1	1	1	1	2	1	1	1	2	2	3	3	3	3	3	3	3	3	2	2	1	1	2	1
LOC_Os08g33710	2-CNs	0.1	0.01	0.352126	0.603678	0.1389	1	1	1	1	1	1	1	1	1	1	1	2	1	1	1	1	1	1	1	1	1	1	1	2	1	1	1	1	1	1	1	1	1	1	1	1	1	1	1	1	1	1	1
LOC_Os08g33720	2-CNs	-0.1	0.01	0.336275	0.587665	0.1389	1	1	1	1	1	1	1	1	1	1	1	2	1	1	1	1	1	1	1	1	1	1	1	2	1	1	1	1	1	1	1	1	1	1	1	1	1	1	1	1	1	1	1
LOC_Os08g34210	2-CNs	-0.03	0.001	0.757585	0.883955	0.0001	1	1	1	1	1	1	1	1	1	1	1	1	1	1	1	1	1	1	1	1	1	1	1	1	1	1	1	2	1	1	1	1	1	1	1	1	1	1	2	1	1	1	1
LOC_Os08g34220	2-CNs	-0.06	0.004	0.559079	0.765586	0.0002	1	1	1	1	1	1	1	1	1	1	1	1	1	1	1	1	1	1	1	1	1	1	1	1	2	1	1	1	1	1	1	1	1	1	1	2	1	1	1	1	1	1	1
LOC_Os08g34290	2-CNs	-0.1	0.011	0.320247	0.573542	0.0606	1	1	1	1	1	1	1	1	1	1	1	1	2	1	1	1	2	1	1	1	1	1	1	1	1	1	1	1	1	1	1	1	1	1	2	1	1	1	1	1	1	1	1
LOC_Os08g35010	2-CNs	-0.08	0.007	0.435286	0.66717	0.0233	1	1	1	1	1	1	1	1	1	1	1	1	1	2	1	1	1	1	1	2	1	1	1	1	1	1	1	1	1	1	1	1	1	1	1	1	1	1	1	1	1	1	1
LOC_Os08g35305	2-CNs	0.25	0.061	0.0172544	0.0836499	0.076	1	1	1	1	1	1	1	2	1	1	1	1	1	1	2	1	1	1	1	1	1	1	1	2	1	1	2	1	1	1	1	1	1	1	2	1	1	1	1	1	2	1	1
LOC_Os08g35319	2-CNs	-0.25	0.061	0.0172546	0.0836499	0.076	1	1	1	1	1	1	1	2	1	1	1	1	1	1	2	1	1	1	1	1	1	1	1	2	1	1	2	1	1	1	1	1	1	1	2	1	1	1	1	1	2	1	1
LOC_Os08g36480	2-CNs	0.12	0.015	0.244313	0.497843	0.1472	1	1	1	1	1	1	1	1	1	1	1	1	1	1	1	1	1	1	1	1	1	1	1	2	1	1	1	1	1	1	1	1	1	1	1	1	1	1	1	1	1	1	1
LOC_Os08g37350	2-CNs	0.09	0.008	0.382287	0.626744	0.0019	1	1	1	1	1	1	1	1	1	1	1	1	1	1	1	1	1	1	1	1	1	1	1	1	1	1	2	1	1	1	1	1	2	1	1	1	1	1	1	1	1	1	1
LOC_Os08g37595	2-CNs	0.02	0	0.844626	0.925564	0.0004	1	1	1	1	1	1	1	1	1	2	1	1	1	1	1	1	1	1	1	1	1	1	1	1	1	1	1	1	1	1	1	1	1	1	1	1	1	1	2	1	1	1	1
LOC_Os08g37600	2-CNs	0.1	0.009	0.362877	0.612586	0.0005	1	1	1	1	1	1	1	1	1	1	2	1	1	1	1	1	1	1	1	1	1	1	1	1	1	1	1	1	1	1	1	1	1	1	1	1	1	1	1	2	1	1	1
LOC_Os08g37610	2-CNs	-0.18	0.032	0.087262	0.264888	0.0107	1	1	2	1	1	1	1	1	1	1	1	1	1	1	1	1	1	1	1	1	1	1	1	1	1	1	1	1	1	1	1	1	1	1	1	1	1	1	2	1	2	1	1
LOC_Os08g37630	2-CNs	0.27	0.073	0.00971446	0.0532385	0.0067	1	1	2	1	1	1	1	1	1	1	1	1	1	1	1	1	1	1	1	1	1	1	1	1	1	1	1	1	1	1	1	1	1	1	1	1	1	1	2	1	1	1	1
LOC_Os08g37650	2-CNs	0.08	0.007	0.426644	0.657754	0.0063	1	1	2	1	1	1	1	1	1	1	1	1	1	1	1	1	1	1	1	1	1	1	1	1	1	1	1	1	1	1	1	1	1	1	1	1	1	1	2	1	2	1	1
LOC_Os08g37660	2-CNs	0.1	0.011	0.331794	0.585505	0.0051	1	1	2	1	1	1	1	1	1	1	1	1	1	1	1	1	1	1	1	1	1	1	1	1	1	1	1	1	1	1	1	1	1	1	1	1	1	2	1	2	1	1	1
LOC_Os08g38060	2-CNs	-0.23	0.051	0.0290623	0.125119	0.1033	1	1	1	1	1	1	1	1	1	1	1	1	1	1	1	1	1	1	1	1	1	1	1	1	1	1	1	1	1	1	1	1	1	1	2	1	1	1	1	1	1	1	1
LOC_Os08g38080	2-CNs	-0.02	0	0.856778	0.930227	0.1033	1	1	1	1	1	1	1	1	1	1	1	1	1	1	1	1	1	1	1	1	1	1	1	1	1	1	1	1	1	1	1	1	1	1	2	1	1	1	1	1	1	1	1
LOC_Os08g38086	2-CNs	-0.15	0.023	0.152182	0.380025	0.1022	1	1	1	1	1	1	1	1	1	1	1	1	1	1	1	1	1	1	1	1	1	1	1	1	1	1	1	1	1	1	1	1	1	2	1	1	1	1	1	1	1	1	1
LOC_Os08g38110	2-CNs	-0.06	0.004	0.544571	0.755493	0.0632	1	1	1	1	1	1	1	1	1	1	1	1	1	1	1	1	1	1	1	1	1	1	1	1	1	1	1	1	1	1	1	1	1	1	1	1	1	1	1	1	1	1	1
LOC_Os08g38720	2-CNs	0.13	0.018	0.204112	0.448369	0.0183	1	1	1	1	1	1	1	1	1	1	1	1	1	1	1	1	1	1	1	2	1	1	1	1	1	1	1	1	1	1	1	1	1	1	1	1	1	1	1	1	1	1	1
LOC_Os08g39590	4-CNs	0.15	0.021	0.169018	0.405613	0.0775	1	1	1	1	1	2	1	1	1	1	1	2	1	1	1	1	1	1	1	3	1	1	1	3	3	1	1	1	1	2	1	1	1	1	1	1	1	1	1	1	3	1	1
LOC_Os08g39600	4-CNs	0.02	0	0.83589	0.919313	0.0736	1	1	1	1	1	2	1	1	1	1	1	2	1	1	1	1	1	1	3	1	1	3	3	1	1	1	1	2	1	1	1	1	1	1	1	1	1	1	3	1	1	1	1
LOC_Os08g39610	5-CNs	-0.04	0.002	0.678634	0.836584	0.0538	1	1	4	1	1	2	1	1	3	1	2	1	1	1	1	1	1	2	3	1	1	4	3	3	1	1	1	1	2	5	1	1	1	1	4	1	1	1	1	3	1	1	1
LOC_Os08g40060	2-CNs	0.08	0.007	0.446876	0.679817	0.0016	1	1	1	1	1	1	1	1	1	1	1	2	1	2	1	1	1	1	2	1	1	1	1	1	1	1	1	2	1	1	1	1	1	2	1	2	1	2	1	1	1	1	1
LOC_Os08g40070	2-CNs	-0.16	0.026	0.126449	0.333045	0.0002	1	1	1	1	1	1	1	1	1	1	1	2	1	2	1	1	1	2	1	1	1	1	1	1	1	2	1	1	2	1	1	2	1	2	1	2	1	1	1	1	1	1	1
LOC_Os08g40090	2-CNs	0.13	0.016	0.221493	0.470917	0.0003	1	1	1	1	1	1	1	1	1	1	1	2	1	2	1	1	1	1	2	1	1	1	1	1	1	1	1	2	1	1	2	2	1	2	1	2	1	2	1	1	1	1	1
LOC_Os08g40100	2-CNs	0.11	0.012	0.304066	0.55992	0.0003	1	1	1	1	1	1	1	1	1	1	1	2	1	2	1	1	1	1	2	1	1	1	1	1	1	1	1	2	1	1	2	2	1	2	1	2	1	2	1	1	1	1	1
LOC_Os08g40110	2-CNs	-0.07	0.005	0.497858	0.725678	0.0003	1	1	1	1	1	1	1	1	1	1	1	2	1	2	1	1	1	1	2	1	1	1	1	1	1	1	1	2	1	1	2	2	1	2	1	2	1	2	1	1	1	1	1
LOC_Os08g40140	2-CNs	0.16	0.024	0.142254	0.362412	0.0079	1	1	1	1	1	1	1	1	1	1	1	2	1	2	1	1	1	1	2	1	1	1	1	1	1	1	2	1	1	2	2	1	2	1	2	1	2	1	2	1	1	1	1
LOC_Os08g40150	2-CNs	0.02	0.001	0.814937	0.909695	0.002	1	1	1	1	1	1	1	1	1	1	1	2	2	2	1	1	1	1	2	1	1	1	1	1	1	1	1	2	1	1	2	2	1	2	1	2	1	2	1	2	1	1	1
LOC_Os08g40160	3-CNs	0.06	0.003	0.608603	0.798089	0.0211	1	3	1	1	2	1	1	1	1	2	2	2	2	2	1	1	1	2	3	1	1	1	1	1	2	2	1	1	2	2	1	2	1	2	2	2	1	2	1	3	1	2	2
LOC_Os08g40170	5-CNs	-0.08	0.007	0.422232	0.656308	0.0259	2	1	3	1	1	2	1	1	1	1	2	2	2	2	2	1	4	5	2	3	4	1	2	1	3	1	2	2	1	1	2	2	5	2	1	2	2	2	1	2	1	3	1
LOC_Os08g40180	3-CNs	-0.04	0.002	0.709935	0.853405	0.041	2	1	3	1	1	2	1	1	1	1	2	2	2	2	2	1	2	3	1	1	2	1	3	1	2	2	1	1	2	2	2	1	2	2	2	1	2	1	1	1	2	2	1
LOC_Os08g40190	2-CNs	0.12	0.015	0.240759	0.492115	0.0197	2	1	1	1	2	1	1	1	1	2	2	2	2	2	1	1	1	1	1	1	1	2	1	1	1	2	2	1	1	2	1	1	2	1	2	2	1	2	1	1	1	2	2
LOC_Os08g40200	2-CNs	-0.13	0.018	0.198672	0.441549	0.0184	2	1	1	1	1	2	1	1	1	1	2	2	1	2	2	1	1	1	1	1	1	1	2	1	1	1	2	1	1	1	1	1	1	1	1	1	2	1	1	1	1	1	1
LOC_Os08g40210	2-CNs	-0.25	0.061	0.0171746	0.0835682	0.0311	2	1	1	1	1	2	1	1	1	1	2	2	1	2	2	1	1	1	1	1	1	1	2	1	1	1	2	1	1	1	1	1	1	1	1	1	2	1	1	1	1	1	1
LOC_Os08g40240	2-CNs	-0.23	0.051	0.0296086	0.126205	0.0479	2	1	1	1	1	2	1	1	1	1	2	1	1	2	2	1	1	1	1	1	1	1	2	1	1	1	2	1	1	1	1	1	1	1	1	1	2	1	1	1	1	1	1
LOC_Os08g40250	2-CNs	-0.1	0.011	0.321466	0.574559	0.0001	1	1	1	1	1	2	1	1	1	1	2	1	1	1	1	1	1	1	1	1	1	1	1	1	1	1	1	1	1	1	1	1	1	1	1	1	1	1	1	1	1	1	1
LOC_Os08g40260	2-CNs	-0.1	0.01	0.342288	0.594511	0.0001	1	1	1	1	1	2	1	1	1	1	2	1	1	1	1	1	1	1	1	1	1	1	1	1	1	1	1	1	1	1	1	1	1	1	1	1	1	1	1	1	1	1	1
LOC_Os08g40790	3-CNs	0.02	0	0.861972	0.933358	0.0794	1	3	1	2	1	1	2	1	3	1	1	1	1	1	1	1	1	2	1	1	1	1	2	1	2	1	1	1	2	1	1	1	1	1	1	1	1	1	1	1	1	1	1
LOC_Os08g41489	2-CNs	0.21	0.045	0.0450622	0.168712	0.0363	1	1	1	1	1	1	1	1	1	1	1	1	1	1	1	1	1	1	1	1	1	1	1	1	1	1	1	1	1	1	1	1	1	1	1	1	1	1	1	1	1	1	1
LOC_Os08g41500	2-CNs	-0.03	0.001	0.762363	0.885229	0.0606	1	1	1	1	1	1	1	1	1	1	1	1	1	1	1	1	1	1	1	1	1	1	1	1	1	1	1	1	1	1	1	1	1	1	1	1	1	1	1	1	1	1	1
LOC_Os08g41850	3-CNs	-0.04	0.002	0.679374	0.836584	0.0396	1	1	1	1	1	1	1	4	2	1	1	1	1	1	1	1	1	1	1	1	1	1	1	1	1	1	1	2	1	2	1	4	1	1	1	1	1	1	1	1	1	1	1
LOC_Os08g42020	2-CNs	0.07	0.005	0.516224	0.737821	0.0817	1	1	1	1	1	1	1	1	1	1	1	1	1	1	1	1	1	1	2	1	1	1	1	1	1	1	1	1	1	1	1	1	1	1	1	1	1	1	1	1	1	1	1
LOC_Os08g42110	3-CNs	0.02	0.001	0.831356	0.918063	0.0083	1	1	1	1	1	2	1	3	1	3	1	1	1	2	3	1	2	2	1	2	2	3	2	1	2	1	2	1	1	2	1	1	3	2	1	3	1	2	2	1	1	3	1
LOC_Os08g43040	2-CNs	-0.22	0.048	0.0356727	0.14227	0.0682	1	1	1	1	1	1	1	1	2	1	1	1	1	1	1	2	1	1	1	2	1	1	2	1	2	1	2	1	1	2	2	1	2	1	1	2	1	1	1	1	1	1	1
LOC_Os08g43400	2-CNs	-0.07	0.005	0.518963	0.738154	0.1033	1	1	1	1	1	1	1	1	1	1	1	1	1	1	1	1	1	1	1	1	1	1	1	1	1	1	1	1	1	1	1	1	1	1	1	1	1	1	1	1	1	1	1
LOC_Os08g43920	2-CNs	-0.11	0.012	0.313187	0.567563	0.0134	1	1	1	1	1	1	1	1	1	1	1	2	1	1	1	1	1	1	1	1	1	1	1	1	1	1	1	1	1	1	1	1	1	1	1	1	1	1	1	1	1	1	1
LOC_Os08g43930	2-CNs	0	0	0.99017	0.994302	0.0139	1	1	1	1	1	1	1	1	1	1	1	1	2	1	1	1	1	1	1	1	1	1	1	1	1	1	1	1	1	1	1	1	1	1	1	1	1	1	1	1	1	1	1
LOC_Os08g43940	2-CNs	-0.06	0.004	0.552863	0.761805	0.0139	1	1	1	1	1	1	1	1	1	1	1	1	2	1	1	1	1	1	1	1	1	1	1	1	1	1	1	1	1	1	1	1	1	1	1	1	1	1	1	1	1	1	1
LOC_Os08g43950	2-CNs	-0.05	0.002	0.640593	0.816787	0.0142	1	1	1	1	1	1	1	1	1	1	1	1	2	1	1	1	1	1	1	1	1	1	1	1	1	1	1	1	1	1	1	1	1	1	1	1	1	1	1	1	1	1	1
LOC_Os08g43960	2-CNs	0.18	0.031	0.0951355	0.278169	0.0159	1	1	1	1	1	1	1	1	1	1	1	2	1	1	1	1	1	1	1	1	1	1	1	1	1	1	1	1	1	1	1	1	1	1	1	1	1	1	1	1	1	1	1
LOC_Os08g43970	2-CNs	0.15	0.022	0.164444	0.39791	0.0146	1	1	1	1	1	1	1	1	1	1	2	1	1	1	1	1	1	1	1	1	1	1	1	1	1	1	1	1	1	1	1	1	1	1	1	1	1	1	1	1	1	1	1
LOC_Os08g43980	2-CNs	0.17	0.029	0.10876	0.30336	0.0148	1	1	1	1	1	1	1	1	1	1	2	1	1	1	1	1	1	1	1	1	1	1	1	1	1	1	1	1	1	1	1	1	1	1	1	1	1	1	1	1	1	1	1
LOC_Os08g44000	2-CNs	0.12	0.014	0.274251	0.531437	0.0146	1	1	1	1	1	1	1	1	1	1	1	2	1	1	1	1	1	1	1	1	1	1	1	1	1	1	1	1	1	1	1	1	1	1	1	1	1	1	1	1	1	1	1
LOC_Os08g44780	2-CNs	-0.11	0.012	0.297392	0.554075	0.0167	1	1	1	1	1	1	1	1	1	1	1	1	1	1	1	1	1	1	1	1	1	2	1	1	1	1	1	1	2	2	1	1	1	1	1	1	2	1	1	1	1	1	1
LOC_Os09g01600	2-CNs	0.14	0.019	0.185476	0.427288	0.0001	1	1	1	1	1	1	1	1	1	1	1	1	1	1	1	2	1	2	1	1	1	2	1	1	1	1	1	1	1	1	1	1	1	1	1	1	1	1	1	1	1	1	1
LOC_Os09g02360	5-CNs	-0.15	0.022	0.159913	0.390848	0.0632	3	3	2	3	4	4	3	3	3	3	4	3	4	4	4	3	5	5	4	3	1	3	1	4	4	4	4	3	5	4	4	5	1	4	2	4	3	3	2	1	3	3	3
LOC_Os09g02810	2-CNs	0.05	0.002	0.637125	0.815407	0.1254	1	1	1	1	1	1	1	1	1	1	1	1	1	1	1	1	1	1	1	1	1	1	1	1	1	1	1	1	1	1	1	1	1	1	1	1	1	1	1	1	1	1	1
LOC_Os09g02814	2-CNs	-0.23	0.053	0.0270142	0.11861	0.183	2	2	1	2	2	2	2	2	1	2	2	1	1	2	2	2	2	1	1	1	1	1	2	1	2	2	2	2	2	1	1	1	2	1	1	1	1	1	2	2	2	1	2
LOC_Os09g03690	3-CNs	0.01	0	0.903053	0.952685	0.0903	1	1	1	1	1	1	1	2	3	1	1	1	1	1	1	2	1	2	1	1	1	1	2	1	2	1	1	3	1	1	1	2	1	1	1	1	1	3	1	1	1	1	1
LOC_Os09g04110	2-CNs	0.07	0.006	0.478044	0.707708	0.0737	2	2	1	1	2	1	1	1	1	2	1	1	1	1	2	2	1	2	1	1	1	1	1	1	1	1	2	1	2	1	2	2	2	2	2	2	2	1	2	1	1	1	2
LOC_Os09g04360	2-CNs	-0.23	0.053	0.0292077	0.125268	0.0194	1	2	2	2	2	1	1	1	1	1	1	1	1	1	1	2	1	1	2	2	1	1	1	1	1	1	1	1	1	1	1	1	1	1	1	1	2	1	1	2	2	1	2
LOC_Os09g04670	3-CNs	-0.15	0.021	0.165275	0.399163	0.1306	1	1	1	1	1	1	1	2	1	1	1	1	1	1	1	1	1	1	3	1	1	3	1	1	3	1	1	1	1	1	1	1	1	1	3	1	1	1	1	1	1	1	1
LOC_Os09g04680	4-CNs	-0.2	0.04	0.0643564	0.216457	0.031	1	0	1	1	1	4	1	1	1	1	1	1	1	1	1	1	1	1	1	1	1	1	1	1	1	1	1	1	4	1	1	1	1	4	1	1	6	1	1	0	0	0	1
LOC_Os09g06950	3-CNs	0.09	0.009	0.381752	0.6265	0.1285	2	2	2	1	1	1	1	2	1	3	1	3	2	1	2	1	2	1	2	1	1	2	1	1	1	1	1	1	2	1	2	1	1	1	2	3	2	1	2	1	2	2	2
LOC_Os09g07020	2-CNs	-0.13	0.016	0.224594	0.473329	0.0307	1	1	1	1	1	1	1	1	1	1	1	1	1	1	1	1	1	1	1	1	1	1	2	1	1	1	1	1	1	1	1	1	1	1	1	1	1	1	1	1	1	1	1
LOC_Os09g07100	4-CNs	0.03	0.001	0.804182	0.905799	0.0045	1	1	2	1	1	2	1	3	1	1	2	2	1	1	1	1	2	1	1	1	1	1	1	1	1	1	1	1	1	1	1	1	1	1	2	2	1	2	1	1	1	2	1
LOC_Os09g07570	4-CNs	-0.03	0.001	0.786901	0.89984	0.1365	2	2	2	2	2	2	2	2	2	2	2	1	1	2	2	5	2	2	1	3	1	2	2	2	2	2	3	3	2	2	2	2	2	2	1	5	3	2	1	1	2	2	1
LOC_Os09g07614	3-CNs	-0.04	0.002	0.676359	0.835321	0.1341	2	2	2	2	2	2	2	2	2	2	2	1	1	2	2	2	1	1	2	1	1	3	1	1	1	1	2	2	2	2	2	1	1	2	3	2	2	2	2	2	1	1	1
LOC_Os09g07770	2-CNs	-0.03	0.001	0.775891	0.893247	0.0019	1	1	2	1	1	1	1	1	2	1	1	1	1	1	1	1	2	2	1	2	1	2	1	1	1	1	1	1	1	2	1	1	1	1	1	1	1	1	1	1	1	1	1
LOC_Os09g07780	2-CNs	0.17	0.03	0.0966262	0.280948	0.0247	1	1	1	1	1	1	1	1	1	1	1	1	1	1	1	1	1	1	1	1	1	1	1	1	1	1	2	1	1	1	1	1	1	1	1	1	1	1	1	1	1	1	1
LOC_Os09g07900	3-CNs	-0.02	0	0.890778	0.947216	0.0021	1	1	1	1	1	1	1	1	1	1	1	1	1	1	1	1	8	1	1	1	1	1	1	1	1	1	1	1	1	1	1	1	1	7	1	1	1	1	1	1	1	1	1
LOC_Os09g07920	9-CNs	0.05	0.002	0.679823	0.836584	0.0241	1	6	1	1	6	10	6	1	7	1	7	3	7	7	15	8	6	4	15	10	1	7	6	6	7	7	10	10	6	7	3	6	7	1	7	8	7	5	7	6	15	10	3
LOC_Os09g08390	2-CNs	0.04	0.001	0.7378	0.873025	0.0606	1	1	1	1	1	1	1	1	1	1	1	1	1	1	1	1	1	1	1	1	1	1	1	1	1	1	1	1	1	1	1	1	1	1	1	1	1	1	1	1	1	1	1
LOC_Os09g08890	12-CNs	0.06	0.004	0.628569	0.810435	0.0642	28	1	23	23	28	22	26	23	29	29	26	23	27	23	22	26	23	19	1	26	24	22	1	1	1	1	27	1	1	25	19	19	23	29	22	25	28	22	25	29	29	27	36
LOC_Os09g08910	12-CNs	-0.14	0.019	0.241157	0.492169	0.0639	1	21	23	25	21	24	23	18	27	27	24	21	24	16	21	21	26	26	20	18	1	28	24	22	1	1	1	1	25	1	1	23	26	23	18	16	21	26	20	23	21	20	28
LOC_Os09g09230	2-CNs	0.07	0.006	0.489188	0.720179	0.0473	1	1	1	2	2	1	1	1	1	2	1	1	1	2	1	1	1	1	1	1	1	1	1	1	1	1	1	2	1	1	1	1	1	1	1	1	1	1	1	1	1	2	1
LOC_Os09g10950	2-CNs	-0.09	0.007	0.415986	0.654257	0.0599	1	1	1	1	1	1	1	1	1	1	1	1	1	1	1	1	1	1	2	1	1	1	1	1	1	1	1	1	1	1	1	1	1	1	1	1	1	1	1	1	1	1	1
LOC_Os09g10960	2-CNs	0	0	0.999551	0.999551	0.0603	1	1	1	1	1	1	1	1	1	1	1	1	1	1	1	1	1	1	2	1	1	1	1	1	1	1	1	1	1	1	1	1	1	1	1	1	1	1	1	1	1	1	1
LOC_Os09g11160	3-CNs	0.26	0.068	0.012452	0.0651066	0.1356	1	1	1	1	1	0	0	0	1	1	1	1	1	0	1	1	1	1	1	0	1	1	0	1	0	1	2	0	1	0	1	0	0	1	1	0	1	1	0	1	0	2	1
LOC_Os09g12290	2-CNs	-0.2	0.038	0.0637357	0.214915	0.0004	1	1	1	1	1	1	1	1	1	1	1	2	1	1	1	2	1	1	1	2	2	1	2	1	1	1	1	1	1	1	1	1	1	1	1	1	1	1	1	1	1	1	1
LOC_Os09g12500	2-CNs	0.16	0.026	0.124337	0.32912	0.0307	1	1	1	1	1	1	1	1	1	1	1	1	1	1	1	2	1	1	1	1	1	1	1	1	1	1	1	1	1	1	1	1	1	1	1	1	1	1	1	1	1	1	1
LOC_Os09g12530	3-CNs	-0.13	0.018	0.206715	0.45137	0.3209	2	2	1	2	2	2	2	2	2	2	2	1	1	2	3	2	1	3	1	2	2	1	2	1	2	2	2	2	2	2	2	3	2	3	2	2	2	2	2	2	1	2	2
LOC_Os09g12540	2-CNs	-0.03	0.001	0.74976	0.880096	0.3023	2	2	1	2	2	2	2	2	2	2	2	1	1	1	1	1	1	1	2	1	1	1	1	2	1	1	2	2	2	1	1	1	1	1	1	1	2	2	2	1	1	2	2
LOC_Os09g13410	2-CNs	0.23	0.052	0.0289601	0.125053	0.2577	1	1	1	2	2	1	1	1	1	2	2	1	1	2	1	2	1	2	1	1	1	1	1	1	1	1	2	1	2	1	1	1	1	1	1	1	2	2	2	2	1	2	2
LOC_Os09g13470	5-CNs	0.2	0.039	0.0610528	0.209064	0.2699	3	4	2	4	5	4	4	4	1	4	2	2	2	4	1	4	1	1	1	1	1	1	1	2	1	4	5	4	5	1	1	1	1	1	4	4	3	4	3	1	4	4	3
LOC_Os09g14400	3-CNs	0.09	0.008	0.402172	0.644091	0.1206	1	0	1	1	1	1	0	1	1	1	1	2	1	1	1	1	1	1	1	1	2	1	1	2	1	1	1	1	1	1	1	1	1	1	0	1	1	0	1	1	1	1	1
LOC_Os09g15650	3-CNs	0.17	0.028	0.112696	0.309125	0.0745	1	1	2	2	2	1	2	1	2	2	2	1	1	2	1	2	1	1	1	1	1	1	1	1	1	2	1	1	1	1	2	1	1	0	1	1	2	1	1	1	1	1	1
LOC_Os09g16280	2-CNs	0.03	0.001	0.812783	0.909232	0.0656	1	1	1	1	1	1	1	1	1	1	1	1	2	1	1	1	1	1	1	1	1	1	1	1	1	1	1	1	1	1	1	1	1	1	1	1	1	1	1	1	1	1	1
LOC_Os09g17190	2-CNs	0.16	0.025	0.136103	0.351479	0.0012	1	2	1	1	1	1	1	1	1	1	1	1	1	1	1	1	2	1	1	2	2	1	1	1	1	1	1	1	1	1	1	1	1	2	1	1	1	1	1	1	1	1	1
LOC_Os09g17600	2-CNs	-0.22	0.05	0.0321879	0.133545	0.0254	1	1	1	2	1	1	2	1	1	1	2	1	1	1	1	1	1	1	1	1	1	1	1	1	1	1	1	1	1	1	1	1	1	1	1	1	1	1	1	2	1	1	1
LOC_Os09g17610	2-CNs	0.05	0.002	0.636075	0.814801	0.0254	1	1	1	2	1	1	2	1	1	1	2	1	1	1	1	1	1	1	1	1	1	1	1	1	1	1	1	1	1	1	1	1	1	1	1	1	1	1	1	2	1	1	1
LOC_Os09g17620	2-CNs	0.02	0	0.853702	0.929173	0.0254	1	1	1	2	1	1	2	1	1	1	2	1	1	1	1	1	1	1	1	1	1	1	1	1	1	1	1	1	1	1	1	1	1	1	1	1	1	1	1	2	1	1	1
LOC_Os09g17650	6-CNs	-0.14	0.019	0.207471	0.452369	0.0047	1	6	5	1	5	4	1	1	1	6	1	3	6	1	6	2	1	1	1	1	1	6	5	1	1	3	1	3	1	1	5	1	5	1	1	5	5	5	2	1	1	1	1
LOC_Os09g17680	2-CNs	0.09	0.008	0.395689	0.639731	0.1553	1	1	1	1	1	1	1	1	1	1	1	1	1	1	1	1	1	1	1	1	1	1	1	1	1	1	1	1	1	1	1	1	1	1	1	1	1	1	1	1	1	1	1
LOC_Os09g17830	4-CNs	-0.21	0.046	0.0399013	0.153963	0.0288	3	4	1	1	5	1	1	1	1	1	1	1	1	4	1	4	1	4	1	3	3	1	1	1	1	4	1	4	5	5	1	1	1	1	3	1	3	3	1	1	1	1	3
LOC_Os09g17840	2-CNs	-0.06	0.003	0.578953	0.781085	0.006	1	1	1	1	1	1	1	1	1	1	1	1	1	1	1	1	1	1	1	1	1	1	1	1	1	1	1	1	1	1	1	1	1	2	1	1	1	1	1	1	1	1	1
LOC_Os09g17870	2-CNs	-0.15	0.022	0.155562	0.383476	0.0022	1	1	1	2	1	1	1	2	1	1	2	1	1	1	2	1	1	1	1	1	1	1	1	1	1	1	1	1	1	1	1	1	1	1	1	1	1	1	1	1	1	1	1
LOC_Os09g19274	3-CNs	0.23	0.051	0.0296559	0.126205	0.1561	1	1	2	1	2	1	1	1	1	1	1	1	1	1	0	1	1	1	1	1	0	1	1	0	1	1	0	1	0	1	0	1	1	0	1	1	1	1	1	1	1	1	1
LOC_Os09g19850	2-CNs	-0.12	0.016	0.235285	0.484293	0.0254	1	2	1	1	1	1	1	1	1	1	1	1	1	2	1	1	1	1	1	1	1	1	1	1	1	1	1	1	1	1	1	1	1	1	1	1	1	1	1	1	1	1	1
LOC_Os09g19900	2-CNs	-0.21	0.044	0.0470191	0.173584	0.02	1	1	2	1	1	1	1	1	1	1	1	1	1	1	1	1	1	1	1	1	1	1	1	1	1	1	1	1	1	1	1	1	1	1	1	1	1	1	1	1	1	1	1
LOC_Os09g19910	2-CNs	0.15	0.023	0.155737	0.383476	0.0194	1	1	2	1	1	1	1	1	1	1	1	1	1	1	1	1	1	1	1	1	1	1	1	1	1	1	1	1	1	1	1	1	1	1	1	1	1	1	1	1	1	1	1
LOC_Os09g19920	2-CNs	-0.17	0.029	0.108523	0.303187	0.0194	1	1	2	1	1	1	1	1	1	1	1	1	1	1	1	1	1	1	1	1	1	1	1	1	1	1	1	1	1	1	1	1	1	1	1	1	1	1	1	1	1	1	1
LOC_Os09g19940	7-CNs	0.07	0.004	0.536723	0.747396	0.0141	7	2	3	3	3	3	1	1	1	1	3	1	3	2	1	1	4	7	1	1	4	3	4	6	1	1	7	3	1	1	1	1	1	1	2	1	1	1	1	1	1	1	1
LOC_Os09g19970	6-CNs	0.18	0.032	0.0919899	0.273937	0.0906	4	4	1	1	1	1	1	1	1	4	5	1	7	1	1	1	1	1	4	1	1	1	3	1	2	1	1	7	1	2	1	5	4	1	3	3	1	1	1	5	3	4	1
LOC_Os09g19980	6-CNs	-0.07	0.005	0.502154	0.727974	0.0969	4	4	1	1	1	1	1	1	1	4	5	1	7	1	1	1	1	1	4	1	1	1	3	1	2	1	1	7	1	2	1	5	4	1	3	3	1	1	1	5	3	4	1
LOC_Os09g20020	3-CNs	-0.27	0.073	0.00905367	0.0504528	0.0877	2	2	2	1	1	1	1	1	1	1	1	1	1	2	2	1	1	3	1	1	1	1	1	1	1	3	3	2	2	3	1	1	1	1	1	1	1	1	1	1	1	1	1
LOC_Os09g20880	2-CNs	-0.05	0.003	0.618611	0.802661	0.0589	2	2	1	1	1	1	2	2	1	1	1	1	1	2	2	1	1	1	1	1	1	1	1	1	1	2	1	2	2	1	1	1	1	1	1	1	1	1	1	1	1	1	1
LOC_Os09g20900	2-CNs	0.14	0.018	0.194054	0.436044	0.0247	1	1	2	1	2	1	1	1	1	1	1	1	1	1	1	2	1	1	1	1	1	1	1	1	1	1	1	1	1	1	1	1	1	1	1	1	1	1	1	1	1	1	1
LOC_Os09g21110	5-CNs	0.07	0.006	0.479525	0.709504	0	1	1	1	1	1	1	2	2	2	2	1	1	1	1	3	1	1	1	1	1	5	1	1	1	3	1	1	2	1	2	1	1	2	2	1	2	2	2	2	1	1	1	1
LOC_Os09g21120	2-CNs	0.16	0.026	0.127347	0.334745	0.0775	1	1	1	1	1	2	2	2	2	1	1	1	1	1	1	1	1	1	1	1	1	1	1	1	1	2	2	1	2	1	1	2	1	1	2	2	2	2	1	1	1	1	1
LOC_Os09g21160	2-CNs	-0.01	0	0.915231	0.956017	0.0023	1	1	1	1	1	1	1	1	1	1	1	1	2	1	1	1	1	1	1	1	1	1	1	1	2	1	1	1	1	1	1	1	1	1	1	1	1	1	1	2	1	1	1
LOC_Os09g21170	2-CNs	0.03	0.001	0.803427	0.905737	0.0002	1	1	1	1	1	1	1	1	1	1	1	1	2	1	1	1	1	1	1	1	1	1	1	1	1	1	1	1	1	1	1	1	1	1	1	1	1	1	1	1	2	1	1
LOC_Os09g21360	2-CNs	0.15	0.024	0.144216	0.366002	0	1	1	1	1	1	1	1	1	1	1	1	1	1	1	1	1	1	1	1	1	1	1	1	1	1	1	1	1	1	1	1	1	1	1	1	1	1	1	1	1	1	1	1
LOC_Os09g21490	2-CNs	0.05	0.003	0.612599	0.800369	0.0153	1	1	1	1	1	1	1	1	1	1	1	1	1	1	1	1	1	1	1	2	1	1	1	1	1	1	1	2	1	1	1	1	1	1	1	1	1	1	1	1	1	1	1
LOC_Os09g21689	4-CNs	0.26	0.067	0.0124386	0.0651066	0.0768	1	1	1	1	1	1	1	1	1	1	1	1	1	1	1	1	1	1	0	1	1	1	1	1	1	1	1	2	2	1	1	1	1	0	3	2	1	1	1	1	1	1	1
LOC_Os09g21760	2-CNs	0.11	0.012	0.292157	0.547303	0.0183	1	1	1	1	1	1	1	1	1	1	1	1	1	1	1	1	1	1	1	2	1	1	2	1	1	1	1	1	1	1	1	1	1	1	1	1	1	1	1	1	1	2	1
LOC_Os09g21780	2-CNs	0.03	0.001	0.798933	0.90489	0.006	1	1	1	1	1	1	1	1	1	1	1	1	1	1	1	1	1	1	1	2	1	1	1	1	1	1	1	1	1	1	1	1	1	1	1	1	1	1	1	1	1	1	1
LOC_Os09g22280	2-CNs	-0.11	0.012	0.299949	0.556778	0.0302	1	1	1	1	1	1	1	1	1	1	1	1	1	1	1	1	1	2	1	1	2	1	1	1	1	1	2	1	1	1	1	1	1	1	1	1	1	1	1	1	1	1	1
LOC_Os09g22510	2-CNs	0.15	0.023	0.147266	0.37196	0.0057	1	1	2	1	1	1	1	1	1	2	1	1	1	1	1	2	2	1	1	1	2	1	1	2	1	1	1	1	1	1	1	1	1	1	1	1	1	1	1	1	1	1	1
LOC_Os09g23540	2-CNs	0.07	0.005	0.51532	0.73771	0.0001	1	1	1	1	1	1	1	1	1	1	1	1	1	1	1	1	1	1	1	1	1	2	1	1	1	1	1	1	1	1	1	1	1	1	1	1	1	1	1	1	1	2	1
LOC_Os09g23720	2-CNs	0.07	0.005	0.523443	0.739032	0.018	1	1	1	1	1	1	1	1	1	1	1	1	1	1	1	1	1	1	1	1	1	1	2	1	1	1	1	1	1	1	1	1	2	1	1	1	1	1	1	1	1	1	1
LOC_Os09g24720	2-CNs	-0.03	0.001	0.77563	0.893247	0.0546	1	1	1	1	1	1	1	1	1	1	1	1	1	1	1	1	1	1	1	1	1	1	1	1	1	1	1	1	1	1	1	1	1	1	1	1	1	1	1	1	1	1	1
LOC_Os09g25310	3-CNs	0.06	0.004	0.548553	0.758631	0.004	2	2	1	2	1	2	2	1	1	1	2	1	1	2	3	1	1	1	2	1	1	3	1	1	1	1	2	2	2	2	1	1	1	1	3	3	2	1	1	1	1	1	1
LOC_Os09g25314	3-CNs	0	0	0.976598	0.988927	0.0083	2	2	1	2	1	2	2	1	1	1	2	1	1	2	3	1	1	1	2	1	1	3	1	1	1	1	2	2	2	2	1	1	1	1	3	3	2	1	1	1	1	1	1
LOC_Os09g25710	2-CNs	-0.08	0.006	0.451066	0.685035	0.0402	1	1	1	2	1	1	1	1	1	1	1	1	1	2	1	1	1	1	1	1	1	1	1	1	1	1	1	1	2	1	1	1	1	1	1	1	2	1	1	1	1	1	1
LOC_Os09g25720	2-CNs	-0.07	0.005	0.488987	0.720179	0.0194	1	1	1	2	1	1	1	1	1	1	1	1	1	1	1	2	1	1	1	1	1	1	1	1	1	1	1	1	1	1	1	1	1	1	1	1	1	1	1	1	1	1	1
LOC_Os09g25740	2-CNs	-0.14	0.02	0.172919	0.411247	0.0247	1	1	1	1	1	1	1	1	1	1	1	1	1	1	1	1	1	1	1	1	1	1	1	1	1	1	1	1	1	1	1	1	1	1	1	1	1	1	1	1	1	1	1
LOC_Os09g26004	2-CNs	-0.09	0.009	0.383533	0.627766	0.01	1	1	1	1	1	1	1	1	1	1	1	1	1	1	1	1	1	1	1	1	1	1	2	1	1	1	1	1	1	1	1	1	1	1	1	1	1	2	2	1	1	2	2
LOC_Os09g26290	3-CNs	0.09	0.008	0.40226	0.644091	0.01	2	2	2	2	3	3	2	3	3	3	3	3	2	3	3	3	1	1	3	3	1	2	1	2	1	1	3	3	2	3	1	3	1	1	3	3	3	2	2	3	1	1	2
LOC_Os09g26300	3-CNs	-0.1	0.009	0.362606	0.612586	0.0332	2	2	2	2	3	3	2	3	3	3	3	3	2	3	3	3	1	1	3	3	1	1	1	2	1	1	3	3	2	3	1	3	1	1	3	3	3	2	2	3	1	1	2
LOC_Os09g26310	2-CNs	0.03	0.001	0.764864	0.886038	0.0321	2	1	1	1	1	1	1	1	1	1	1	1	1	1	1	1	1	1	1	1	1	1	1	1	1	1	1	1	1	1	1	1	1	1	1	1	1	1	1	1	1	1	1
LOC_Os09g26730	2-CNs	0.15	0.023	0.153494	0.38186	0.0003	1	1	1	1	1	1	1	1	1	1	1	2	1	2	1	1	1	1	1	1	1	1	1	1	1	1	1	2	2	1	1	1	1	1	1	1	1	1	1	1	1	1	1
LOC_Os09g26770	2-CNs	0.14	0.02	0.175417	0.414579	0.0313	1	1	1	1	1	1	1	1	1	1	1	1	1	1	1	1	1	1	1	1	1	1	1	1	1	1	2	1	1	1	1	1	1	1	1	1	1	1	1	1	1	1	2
LOC_Os09g26900	3-CNs	-0.24	0.058	0.0223025	0.102832	0.0176	2	1	2	2	2	1	2	2	1	2	3	1	3	2	1	3	2	2	2	1	3	1	1	1	1	1	1	1	2	1	1	2	2	2	2	1	1	1	1	1	1	1	1
LOC_Os09g26910	4-CNs	-0.02	0.001	0.825888	0.915606	0.0046	2	2	2	2	2	2	4	4	3	2	3	3	3	2	1	3	2	2	2	1	3	1	1	3	1	4	1	2	1	1	4	2	2	2	2	1	1	1	1	1	1	1	1
LOC_Os09g26920	6-CNs	-0.26	0.067	0.0131819	0.0677523	0.2356	5	5	6	5	5	5	3	3	3	3	2	2	3	3	5	1	1	1	1	3	1	5	1	4	3	5	2	1	4	5	6	5	1	1	5	1	3	5	2	3	2	2	3
LOC_Os09g26940	3-CNs	-0.23	0.055	0.0244247	0.11008	0.1889	1	1	1	1	1	1	1	1	1	1	2	2	1	1	1	1	1	1	1	3	1	1	1	1	1	1	1	1	1	1	1	1	1	1	1	1	3	1	1	1	1	1	1
LOC_Os09g27135	3-CNs	0.21	0.045	0.0456576	0.16998	0.0142	2	1	1	1	1	1	1	1	1	1	1	1	1	1	1	1	2	1	1	1	1	1	1	1	1	1	1	1	1	1	1	1	0	1	1	1	1	1	1	1	1	1	1
LOC_Os09g27210	2-CNs	0.24	0.06	0.0181569	0.0872255	0.0796	1	1	2	2	2	2	2	2	2	2	2	1	2	2	1	2	1	1	1	1	2	1	2	1	1	2	2	1	1	2	2	2	2	2	1	2	2	1	1	1	1	2	2
LOC_Os09g27220	2-CNs	0.07	0.005	0.509231	0.734169	0.1325	1	1	1	1	1	1	1	1	1	1	1	1	2	1	1	1	1	1	1	1	2	1	2	1	1	1	1	1	1	1	1	1	1	2	1	1	1	1	1	1	1	1	1
LOC_Os09g27230	2-CNs	-0.08	0.007	0.426944	0.657812	0.1335	1	1	1	1	1	1	1	1	1	1	1	1	2	1	1	1	1	1	1	1	2	1	2	1	1	1	1	1	1	1	1	1	1	2	1	1	1	1	1	1	1	1	1
LOC_Os09g27240	2-CNs	0.15	0.024	0.1392	0.357541	0.1335	1	1	1	1	1	1	1	1	1	1	1	1	2	1	1	1	1	1	1	1	2	1	2	1	1	1	1	1	1	1	1	1	1	2	1	1	1	1	1	1	1	1	1
LOC_Os09g27730	2-CNs	-0.04	0.002	0.683744	0.837516	0.0293	1	1	1	1	1	1	1	1	1	1	1	1	1	1	2	1	1	1	1	1	1	1	1	1	1	1	1	1	1	1	1	1	1	1	1	1	1	1	1	1	1	1	1
LOC_Os09g27750	2-CNs	0.03	0.001	0.787657	0.89984	0.1654	1	1	1	1	1	2	1	1	1	1	1	1	1	1	1	1	1	2	1	1	1	1	1	1	1	1	1	1	1	1	1	1	1	1	1	1	1	1	2	2	2	1	2
LOC_Os09g27970	3-CNs	-0.26	0.07	0.0114732	0.0617265	0.0217	2	2	1	2	1	0	1	1	2	2	1	1	1	1	1	1	1	1	1	1	1	0	1	1	2	1	0	1	1	0	0	1	1	0	1	1	1	1	1	1	1	1	1
LOC_Os09g28460	2-CNs	0.08	0.006	0.464275	0.697996	0.0632	1	1	1	1	1	1	1	1	1	1	1	1	1	1	1	1	1	1	1	1	1	1	1	1	1	1	1	1	1	1	1	1	1	1	1	1	1	1	1	1	1	1	1
LOC_Os09g29760	2-CNs	-0.11	0.012	0.301537	0.556992	0.1003	1	1	1	1	1	1	1	1	1	1	1	1	2	1	1	1	1	1	1	1	1	1	1	1	1	1	1	1	1	2	1	1	1	1	2	1	1	2	1	1	1	1	1
LOC_Os09g29780	3-CNs	-0.02	0.001	0.82674	0.915606	0.0005	2	1	1	1	2	1	2	1	2	1	2	1	2	2	2	2	1	1	1	1	1	3	2	1	1	1	1	1	2	2	1	1	2	2	2	2	2	2	1	1	1	3	2
LOC_Os09g29790	3-CNs	0	0	0.964868	0.98294	0.0005	2	1	1	1	2	1	2	1	2	1	2	1	2	2	2	2	1	1	1	1	1	3	2	1	1	1	1	1	2	2	1	1	2	2	2	2	2	2	1	1	1	3	2
LOC_Os09g29800	2-CNs	-0.02	0	0.877263	0.941949	0.0271	2	1	1	1	2	1	2	1	2	1	2	1	2	2	2	2	1	1	1	1	1	1	2	1	1	1	1	1	2	2	1	1	2	2	2	2	2	2	1	1	1	2	1
LOC_Os09g30120	2-CNs	-0.21	0.046	0.0397499	0.153963	0.0307	1	1	1	1	4	1	1	1	1	1	1	1	1	4	1	1	1	1	1	1	1	1	1	1	1	1	1	1	1	1	1	1	1	1	1	1	1	1	1	1	1	1	1
LOC_Os09g30130	2-CNs	-0.18	0.031	0.0937097	0.275917	0.0321	1	1	1	1	4	1	1	1	1	1	1	1	1	4	1	1	1	1	1	1	1	1	1	1	1	1	1	1	1	1	1	1	1	1	1	1	1	1	1	1	1	1	1
LOC_Os09g30190	2-CNs	0.17	0.028	0.117184	0.318465	0.0013	2	2	2	1	2	1	1	1	2	2	2	2	1	2	1	2	1	1	2	1	1	1	1	1	1	2	2	2	2	2	1	1	1	1	2	1	1	2	2	1	1	2	1
LOC_Os09g30200	2-CNs	0.01	0	0.958738	0.979382	0.0004	2	2	2	1	2	1	1	1	2	2	2	2	1	2	1	2	1	1	2	1	1	1	1	1	1	2	2	2	2	2	1	1	1	2	1	1	2	2	1	1	2	1	2
LOC_Os09g30230	2-CNs	0.18	0.033	0.0822183	0.255572	0.0289	1	1	1	1	1	1	1	1	1	1	1	1	1	1	1	1	1	1	1	1	1	1	1	1	1	1	1	1	1	1	2	1	1	2	1	1	1	1	1	1	1	2	1
LOC_Os09g30474	2-CNs	-0.13	0.017	0.226799	0.474576	0.0756	1	1	1	1	1	1	1	1	1	1	1	1	1	1	1	1	1	1	1	1	1	1	1	1	1	1	1	1	1	1	1	1	1	2	1	1	1	1	1	1	1	1	1
LOC_Os09g31120	4-CNs	0.01	0	0.952912	0.976522	0.226	4	5	4	5	5	5	5	4	5	4	3	3	5	5	4	3	5	3	3	5	1	4	3	4	5	5	5	5	5	5	5	4	3	5	4	4	3	5	4	4	3	4	4
LOC_Os09g31200	2-CNs	-0.22	0.048	0.0349735	0.141509	0.1711	1	1	1	1	1	1	1	1	1	1	1	1	1	1	1	1	1	1	1	1	1	1	1	1	1	1	1	1	1	1	1	1	1	1	1	1	1	1	1	1	1	1	1
LOC_Os09g31210	2-CNs	0.22	0.047	0.0363505	0.144042	0.0817	1	1	1	1	1	1	1	1	1	1	1	1	1	1	1	1	1	1	1	1	1	1	1	1	1	1	1	1	1	1	1	1	1	1	1	1	1	1	1	1	1	1	1
LOC_Os09g31220	2-CNs	0.03	0.001	0.805944	0.905874	0.0163	1	1	2	1	1	1	2	1	2	1	1	1	1	2	1	1	2	1	1	1	1	1	1	1	1	1	1	1	1	1	1	1	1	1	1	1	1	1	1	1	2	1	2
LOC_Os09g32430	2-CNs	0.18	0.031	0.0912893	0.272953	0.0183	1	1	1	1	1	1	1	2	1	1	1	1	1	1	1	1	1	1	1	1	1	1	1	1	1	1	1	1	1	1	1	1	1	1	1	1	1	1	1	1	1	1	1
LOC_Os09g32730	2-CNs	0.11	0.013	0.287094	0.542425	0.018	1	1	1	1	1	1	1	1	1	1	1	1	1	1	1	1	1	1	1	1	1	1	1	1	1	1	1	1	1	1	1	1	1	1	1	2	1	1	1	2	1	1	1
LOC_Os09g32940	2-CNs	0.21	0.045	0.0414032	0.158145	0.0189	1	1	1	1	1	1	1	1	1	1	1	1	1	1	1	1	1	1	1	1	1	1	2	1	2	1	1	1	1	1	1	1	1	1	1	1	1	1	1	1	1	1	1
LOC_Os09g33550	2-CNs	-0.09	0.009	0.37553	0.619678	0.0599	1	1	1	1	1	1	1	1	1	1	1	1	1	1	1	1	1	1	1	1	1	1	1	1	1	1	1	1	1	1	1	1	1	1	1	1	1	1	1	1	1	1	1
LOC_Os09g33620	2-CNs	-0.07	0.005	0.504013	0.729029	0.0005	1	1	1	1	1	1	1	1	1	1	1	1	1	1	1	1	1	2	1	1	1	1	1	1	1	1	1	1	1	1	1	1	1	1	1	1	1	1	1	1	1	1	1
LOC_Os09g33640	2-CNs	-0.22	0.05	0.0320201	0.133145	0.1167	1	1	1	1	1	1	1	1	1	1	1	1	1	1	1	1	1	1	1	1	1	1	1	1	1	1	1	1	1	1	1	1	1	1	1	1	1	2	1	1	1	1	1
LOC_Os09g35620	2-CNs	0.15	0.021	0.170746	0.40791	0.0108	1	1	1	1	1	1	1	2	1	1	1	1	1	1	1	1	1	1	1	1	1	2	2	1	1	1	1	1	1	1	1	2	1	1	1	2	1	2	1	1	1	1	1
LOC_Os09g36000	2-CNs	0.07	0.005	0.492472	0.723192	0.0651	2	2	2	1	1	1	1	1	1	2	1	1	2	2	2	2	1	2	1	2	1	1	1	1	2	1	2	1	2	2	1	1	2	2	2	1	1	1	2	1	1	2	1
LOC_Os09g36020	2-CNs	0.07	0.004	0.526782	0.739457	0.0499	2	2	2	1	1	1	1	1	1	2	1	1	2	2	2	2	1	2	1	2	1	1	1	1	1	1	2	1	1	1	1	2	1	2	2	1	2	1	2	1	1	2	1
LOC_Os09g36160	2-CNs	-0.07	0.004	0.530886	0.741951	0	1	1	1	1	1	1	1	3	1	1	1	1	1	1	1	1	1	1	1	3	1	1	1	1	1	1	1	1	1	1	1	1	1	1	1	1	3	1	1	1	1	1	1
LOC_Os09g36230	2-CNs	-0.03	0.001	0.761902	0.885229	0.0213	1	1	1	1	1	1	1	1	1	1	1	1	1	1	1	1	1	1	1	1	1	1	1	1	1	1	1	1	1	1	1	2	1	1	1	1	2	1	1	1	1	1	1
LOC_Os09g36240	3-CNs	-0.01	0	0.91427	0.956017	0.0122	1	1	1	1	2	1	2	1	1	1	1	1	1	1	1	1	1	3	1	1	2	2	2	1	2	2	1	1	1	3	2	1	1	1	1	1	2	1	1	1	1	1	1
LOC_Os09g36690	2-CNs	0.03	0.001	0.793276	0.902927	0.0068	2	1	2	1	1	1	1	1	2	1	1	1	1	1	2	1	1	1	1	1	1	1	1	1	1	2	1	1	1	1	1	2	1	1	1	1	1	1	1	1	1	1	2
LOC_Os09g36790	2-CNs	0.14	0.018	0.199116	0.441795	0.0603	1	1	1	1	1	1	1	1	1	1	1	1	1	1	1	1	1	1	1	1	1	1	1	1	1	1	1	1	1	1	1	1	1	1	1	1	1	1	1	1	1	1	1
LOC_Os09g36800	2-CNs	-0.15	0.023	0.150772	0.377572	0.0603	1	1	1	1	1	1	1	1	1	1	1	1	1	1	1	1	1	1	1	1	1	1	1	1	1	1	1	1	1	1	1	1	1	1	1	1	1	1	1	1	1	1	1
LOC_Os09g37940	2-CNs	-0.01	0	0.90019	0.952685	0.0331	2	2	1	1	1	1	1	1	1	1	1	1	1	1	1	1	1	1	1	1	1	1	1	1	1	1	1	1	1	1	1	1	1	1	1	1	1	1	1	1	1	1	1
LOC_Os09g38020	2-CNs	-0.03	0.001	0.796687	0.904301	0.0159	1	1	1	1	1	1	1	1	1	1	2	1	1	1	1	1	1	1	1	1	1	1	1	1	1	1	2	1	1	1	1	1	1	1	1	1	1	1	1	1	1	1	1
LOC_Os09g38060	3-CNs	0.07	0.005	0.521255	0.738154	0.27	1	1	1	1	1	1	1	1	1	1	1	1	1	1	1	1	1	1	2	1	3	1	1	1	1	1	1	1	1	1	1	1	1	1	1	1	1	1	1	1	1	1	1
LOC_Os09g38070	2-CNs	-0.06	0.004	0.580543	0.782433	0.1984	1	1	1	1	1	1	1	1	1	1	1	1	1	1	1	1	1	1	2	1	1	1	1	1	1	1	1	1	1	1	1	1	1	1	1	1	1	1	1	1	1	1	1
LOC_Os09g38104	2-CNs	0.26	0.067	0.012627	0.0656652	0.0161	1	1	1	1	1	1	1	1	1	1	1	1	1	1	1	1	1	2	1	1	1	1	1	1	1	1	1	1	1	1	1	1	1	1	1	1	1	1	1	1	1	1	1
LOC_Os09g38390	2-CNs	0.1	0.01	0.352052	0.603678	0.0139	1	1	1	1	1	1	1	1	1	1	1	1	1	1	1	1	1	1	1	1	1	1	1	1	1	1	1	1	1	1	1	1	1	2	1	1	1	1	1	1	1	1	1
LOC_Os09g38400	2-CNs	-0.01	0	0.892953	0.948874	0.0139	1	1	1	1	1	1	1	1	1	1	1	1	1	1	1	1	1	1	1	1	1	1	1	1	1	1	1	1	1	1	1	1	1	1	2	1	1	1	1	1	1	1	1
LOC_Os09g38410	2-CNs	-0.03	0.001	0.761886	0.885229	0.0139	1	1	1	1	1	1	1	1	1	1	1	1	1	1	1	1	1	1	1	1	1	1	1	1	1	1	1	1	1	1	1	1	1	2	1	1	1	1	1	1	1	1	1
LOC_Os09g38800	2-CNs	-0.16	0.026	0.126428	0.333045	0.0395	1	1	2	2	1	1	1	1	2	1	1	1	1	1	1	1	1	1	1	1	1	1	1	1	1	1	1	1	1	1	1	2	1	1	1	1	2	1	1	2	1	2	2
LOC_Os09g39474	2-CNs	-0.1	0.01	0.355126	0.605292	0.0599	1	1	1	1	1	1	1	1	1	1	1	2	1	1	1	1	1	1	1	1	1	1	1	1	1	1	1	1	1	1	1	1	1	1	1	1	1	1	1	1	1	1	1
LOC_Os09g39490	2-CNs	-0.1	0.009	0.358443	0.608204	0.0606	1	1	1	1	1	1	1	1	1	1	1	1	2	1	1	1	1	1	1	1	1	1	1	1	1	1	1	1	1	1	1	1	1	1	1	1	1	1	1	1	1	1	1
LOC_Os09g39500	2-CNs	0.07	0.005	0.485813	0.716007	0.0606	1	1	1	1	1	1	1	1	1	1	1	1	2	1	1	1	1	1	1	1	1	1	1	1	1	1	1	1	1	1	1	1	1	1	1	1	1	1	1	1	1	1	1
LOC_Os09g39570	2-CNs	0.03	0.001	0.801336	0.905539	0.0813	1	1	1	1	1	1	1	1	1	1	1	1	1	1	1	1	1	1	1	1	1	2	1	1	1	1	1	1	1	1	1	1	1	2	1	1	1	1	1	1	1	1	1
LOC_Os09g39580	2-CNs	-0.13	0.017	0.212806	0.459835	0.0813	1	1	1	1	1	1	1	1	1	1	1	1	1	1	1	1	1	1	1	1	1	2	1	1	1	1	1	1	1	1	1	1	1	2	1	1	1	1	1	1	1	1	1
LOC_Os09g39590	2-CNs	-0.13	0.017	0.216939	0.464969	0.069	1	1	1	1	1	1	1	1	1	1	1	1	1	1	1	1	1	1	1	1	1	2	1	1	1	1	1	1	1	1	1	1	1	2	1	1	1	1	1	1	1	1	1
LOC_Os09g39594	2-CNs	0.11	0.012	0.297447	0.554075	0.069	1	1	1	1	1	1	1	1	1	1	1	1	1	1	1	1	1	1	1	1	1	2	1	1	1	1	1	1	1	1	1	1	1	2	1	1	1	1	1	1	1	1	1
LOC_Os09g39620	2-CNs	0.14	0.019	0.191837	0.433412	0.0494	1	1	1	1	2	2	1	1	1	1	1	1	1	1	2	2	1	2	1	1	1	1	1	1	1	1	2	1	1	1	2	1	1	1	1	1	2	1	1	1	1	2	1
LOC_Os10g02380	4-CNs	0.16	0.024	0.148249	0.373373	0.0052	2	1	2	1	1	3	1	3	1	3	1	1	1	1	2	1	1	1	1	4	2	1	1	3	1	1	2	4	4	1	2	4	1	1	1	1	1	1	1	2	1	1	1
LOC_Os10g02980	5-CNs	-0.01	0	0.88916	0.947216	0.0241	2	1	1	1	2	1	2	1	2	2	2	1	2	2	3	2	3	2	3	2	2	1	4	1	4	1	1	1	2	2	1	2	3	3	2	2	4	3	1	1	5	3	1
LOC_Os10g03230	3-CNs	-0.23	0.053	0.0284055	0.122858	0.1736	1	1	1	1	2	1	2	1	1	1	1	1	2	1	1	1	1	1	2	1	1	4	1	4	1	1	2	1	2	1	1	1	1	1	1	4	1	2	1	4	1	1	2
LOC_Os10g03320	2-CNs	0.11	0.013	0.287783	0.542932	0.0042	1	1	1	2	1	1	1	1	1	2	1	1	1	1	1	1	2	1	1	1	2	1	1	1	1	1	1	1	1	2	1	1	1	1	1	1	1	1	1	1	1	2	1
LOC_Os10g03390	2-CNs	-0.04	0.002	0.705205	0.851198	0.0627	1	1	1	1	1	1	1	1	1	1	1	1	1	1	1	1	2	1	2	1	2	2	1	1	1	1	1	1	1	1	1	1	1	1	1	1	1	1	1	1	1	1	1
LOC_Os10g03570	2-CNs	-0.27	0.072	0.00908372	0.0505139	0.0448	1	1	1	1	1	1	1	2	1	1	1	1	1	1	1	1	1	2	1	1	1	1	1	1	1	1	1	1	1	1	1	1	1	1	1	1	1	1	1	1	2	1	1
LOC_Os10g03740	2-CNs	0.17	0.031	0.0933926	0.275597	0.0017	1	1	1	1	1	1	1	1	1	1	1	1	1	1	1	1	1	1	1	1	1	2	2	1	2	1	1	1	1	1	1	1	1	1	1	1	2	1	1	1	1	1	1
LOC_Os10g03820	3-CNs	-0.06	0.004	0.575269	0.778684	0.0375	3	1	2	2	1	1	2	2	1	1	1	2	1	2	2	1	2	1	1	1	1	2	1	1	1	1	1	1	2	1	3	1	1	1	1	1	2	2	1	1	2	1	2
LOC_Os10g03830	2-CNs	0.09	0.009	0.3743	0.619678	0.0139	1	1	1	1	1	1	1	1	1	1	1	2	1	1	1	1	1	1	1	1	1	1	1	1	1	1	1	2	1	1	1	1	1	1	1	1	1	1	1	1	1	1	1
LOC_Os10g03855	2-CNs	-0.02	0	0.859729	0.932283	0.0702	1	1	1	1	2	1	1	1	1	1	1	1	1	1	1	1	1	1	1	1	1	1	1	1	1	1	1	1	1	2	1	1	1	1	1	1	1	1	2	1	1	1	2
LOC_Os10g06580	2-CNs	0.02	0	0.879582	0.941949	0.0572	1	1	1	1	1	2	1	1	2	1	2	2	1	1	1	1	1	1	1	2	1	2	1	1	1	1	1	1	1	2	1	1	2	1	1	1	1	1	1	1	1	1	1
LOC_Os10g08599	2-CNs	-0.1	0.01	0.352045	0.603678	0.0142	1	1	1	1	1	1	1	1	1	1	1	1	1	1	1	1	1	1	1	1	1	2	1	1	1	1	1	1	1	1	1	1	1	1	1	1	1	1	1	1	1	1	1
LOC_Os10g09000	2-CNs	-0.08	0.006	0.462475	0.696739	0.0047	1	1	2	2	1	1	1	1	1	1	1	1	1	1	1	2	1	1	1	1	1	1	1	1	1	1	1	1	1	1	1	1	1	1	1	1	1	1	1	1	1	1	1
LOC_Os10g10280	2-CNs	-0.21	0.044	0.0458404	0.170421	0.0035	1	1	1	2	1	1	1	1	1	1	2	1	1	1	1	1	1	1	1	2	2	1	1	2	1	1	1	1	1	1	1	1	1	1	1	2	1	1	1	1	1	1	1
LOC_Os10g10400	4-CNs	0.15	0.022	0.164452	0.39791	0.013	1	1	2	2	1	2	2	2	1	2	1	2	1	2	1	2	0	2	2	0	1	2	1	1	1	2	1	1	1	2	2	1	2	3	3	2	2	1	1	1	1	3	1
LOC_Os10g10560	2-CNs	-0.01	0	0.891016	0.947216	0.0151	1	1	1	1	1	1	1	1	1	1	1	2	1	2	1	1	1	1	1	1	1	1	1	1	1	1	1	1	1	1	1	1	1	1	1	1	1	1	1	1	1	1	1
LOC_Os10g10580	2-CNs	-0.06	0.003	0.595361	0.789802	0.0307	1	1	1	1	2	1	2	1	1	1	1	1	1	1	1	1	1	1	1	1	1	1	1	1	1	2	1	1	1	1	1	1	1	1	1	1	1	1	1	1	1	1	1
LOC_Os10g11310	7-CNs	0.05	0.002	0.673958	0.834662	0.0999	4	5	5	5	5	6	4	5	7	6	4	1	4	5	7	7	7	8	7	8	6	7	5	7	6	6	8	8	6	1	5	8	4	6	4	4	4	5	4	5	4	4	5
LOC_Os10g12080	2-CNs	-0.04	0.002	0.695912	0.844991	0.0022	1	1	1	2	1	1	1	1	1	1	2	1	1	1	1	1	1	1	1	1	2	1	1	1	1	1	1	1	1	1	1	1	2	1	1	1	1	1	1	1	1	1	1
LOC_Os10g12750	2-CNs	0.01	0	0.902764	0.952685	0.0085	1	1	1	1	1	1	1	1	1	1	1	1	2	1	2	1	1	1	1	1	1	1	1	1	1	1	1	1	1	1	1	1	1	1	1	1	1	1	1	1	2	1	1
LOC_Os10g13630	4-CNs	-0.1	0.011	0.331767	0.585505	0.0002	1	2	1	2	3	3	2	2	2	2	3	4	2	3	1	2	1	1	2	1	1	1	1	1	1	2	2	2	2	2	2	1	3	2	2	2	2	2	3	1	1	2	2
LOC_Os10g13670	3-CNs	0.04	0.002	0.701878	0.849119	0.0134	1	2	1	3	3	3	2	2	1	2	3	1	2	3	1	2	2	2	3	1	1	2	1	1	1	2	2	2	2	2	2	3	1	1	2	2	2	2	2	3	1	1	2
LOC_Os10g14170	2-CNs	0.12	0.015	0.261911	0.519105	0.076	1	1	1	2	1	1	1	1	2	2	1	1	1	1	2	2	1	1	1	1	1	1	1	2	1	1	1	1	1	1	1	1	2	1	2	1	1	1	1	2	1	2	1
LOC_Os10g15390	3-CNs	-0.26	0.069	0.0117152	0.0626467	0.0869	1	1	1	1	3	3	3	3	1	3	1	1	1	3	1	1	1	1	3	1	1	2	1	1	1	1	1	1	3	1	1	1	1	1	1	1	1	1	1	3	2	2	3
LOC_Os10g16440	2-CNs	0.27	0.072	0.00951536	0.0525828	0.253	2	2	2	2	1	1	1	1	1	1	1	1	1	1	2	2	1	2	1	1	1	1	2	1	2	1	2	2	1	1	1	2	1	1	1	1	2	2	2	1	2	2	1
LOC_Os10g16870	2-CNs	0.11	0.013	0.28485	0.541144	0.0193	1	1	1	1	1	1	1	1	1	1	1	1	1	1	1	1	1	1	1	2	1	1	1	1	1	1	1	1	1	2	1	1	1	1	1	2	1	2	1	1	2	1	1
LOC_Os10g17520	3-CNs	0.08	0.006	0.472244	0.703299	0.0216	1	1	1	1	1	1	1	1	1	1	1	1	1	1	1	1	0	1	1	1	1	1	1	0	1	1	1	1	1	1	1	1	1	1	1	1	1	1	1	1	1	2	1
LOC_Os10g17750	2-CNs	-0.01	0	0.913271	0.956017	0.033	1	1	1	1	1	1	1	1	1	1	1	1	1	1	1	1	2	1	1	1	1	1	1	1	1	1	1	1	1	1	1	1	1	1	1	1	1	1	1	1	1	1	1
LOC_Os10g18220	2-CNs	-0.03	0.001	0.807116	0.906807	0.0776	1	1	1	1	1	2	2	2	1	1	2	1	1	1	1	1	1	1	1	1	1	1	1	1	1	1	1	1	1	1	1	1	1	1	1	1	1	1	1	2	2	1	1
LOC_Os10g18480	2-CNs	-0.04	0.001	0.715878	0.857932	0.0368	2	1	2	1	1	1	1	1	1	1	1	1	1	1	1	1	1	2	1	1	1	1	2	1	2	1	1	1	1	1	1	1	1	1	1	1	1	1	1	1	1	1	1
LOC_Os10g20230	3-CNs	0.21	0.043	0.0476002	0.17524	0.0951	1	1	1	1	1	1	1	1	1	1	1	1	1	1	1	1	1	1	1	2	1	1	1	1	1	1	2	1	1	1	1	1	1	1	1	1	1	1	1	1	1	1	3
LOC_Os10g20600	2-CNs	-0.03	0.001	0.789008	0.900995	0.1544	1	1	1	1	1	1	1	1	1	1	1	1	1	1	1	1	1	1	1	1	1	1	1	1	1	1	1	1	1	1	1	1	1	1	1	1	1	1	1	1	1	1	1
LOC_Os10g20630	8-CNs	0.06	0.004	0.561473	0.767382	0.2267	6	6	6	7	6	7	7	6	7	4	8	2	1	8	7	6	2	1	3	2	1	6	5	3	1	4	7	7	8	4	4	8	3	7	7	5	4	1	7	6	6	6	2
LOC_Os10g21190	3-CNs	-0.05	0.003	0.632109	0.812571	0.0281	1	1	1	1	1	1	1	1	1	1	1	1	1	1	1	1	1	1	1	1	1	1	1	1	1	1	1	1	1	1	1	1	1	1	0	1	1	1	1	1	1	5	1
LOC_Os10g21196	2-CNs	-0.19	0.035	0.155895	0.383507	0.0217	1	1	1	1	1	1	1	1	1	1	1	1	1	1	1	1	1	1	1	1	1	1	1	1	1	1	5	1	5	1	1	1	1	1	1	1	1	1	1	1	5	1	1
LOC_Os10g21236	8-CNs	-0.13	0.016	0.263118	0.520045	0.0026	0	1	1	2	4	2	4	2	1	2	2	6	0	1	2	2	0	2	5	1	0	1	2	2	0	2	2	0	0	2	1	2	1	1	0	0	0	6	0	0	0	0	6
LOC_Os10g21266	4-CNs	-0.04	0.002	0.734419	0.871752	0.0006	0	1	1	1	1	1	1	28	1	1	1	1	1	0	1	1	1	0	1	1	1	1	1	1	1	1	1	1	1	1	0	1	1	1	1	28	1	1	1	1	1	1	5
LOC_Os10g21268	3-CNs	-0.09	0.008	0.422321	0.656308	0.0597	1	1	1	1	1	1	1	1	1	1	1	1	1	1	1	1	0	1	0	1	1	1	1	1	1	1	1	1	1	1	1	1	1	1	1	0	1	1	1	1	1	1	5
LOC_Os10g21272	2-CNs	-0.14	0.019	0.226308	0.474297	0.0189	1	1	1	1	1	1	1	1	1	1	1	1	1	1	1	1	1	1	1	1	1	1	1	1	1	1	1	1	1	1	1	1	1	1	1	1	1	1	1	1	5	1	5
LOC_Os10g21274	3-CNs	-0.05	0.002	0.664377	0.830314	0.0467	1	1	1	1	1	1	1	1	1	1	1	1	1	1	1	0	1	1	1	1	1	1	1	1	1	1	1	1	1	1	1	1	1	1	0	1	1	1	1	1	0	5	1
LOC_Os10g21310	4-CNs	-0.1	0.009	0.397435	0.640628	0.0002	1	1	1	1	1	1	1	1	5	1	1	5	4	5	6	1	5	1	1	4	1	1	1	1	1	1	1	1	1	6	1	1	1	1	1	1	1	6	5	1	6	5	1
LOC_Os10g21314	4-CNs	0.15	0.022	0.18462	0.426802	0.0022	1	0	1	1	0	0	4	0	0	0	1	1	0	4	1	1	1	1	1	0	0	1	0	0	1	0	0	0	0	1	1	1	1	1	0	1	1	1	1	0	0	1	5
LOC_Os10g21324	3-CNs	0.03	0.001	0.777165	0.893638	0.0967	1	0	1	1	1	1	1	1	1	0	0	1	1	0	0	1	0	0	0	0	1	1	1	1	1	1	0	1	1	1	1	0	1	0	0	1	0	1	1	1	1	1	1
LOC_Os10g21332	3-CNs	0.14	0.018	0.208322	0.452732	0.0037	4	0	0	0	0	0	0	4	0	0	0	0	0	0	0	0	0	0	0	1	1	1	1	0	0	0	1	0	0	0	0	0	1	1	1	0	1	0	1	0	1	0	0
LOC_Os10g21342	4-CNs	0.02	0	0.843762	0.925202	0.0158	4	0	0	0	0	0	0	4	0	0	0	0	0	0	1	0	0	0	0	0	0	0	0	1	0	0	0	0	0	0	1	0	0	0	1	0	0	0	0	1	1	1	1
LOC_Os10g21344	4-CNs	-0.04	0.002	0.707315	0.851803	0.0086	4	0	0	0	1	0	0	4	0	0	0	0	0	0	1	0	0	0	0	0	0	0	0	1	0	0	0	0	0	0	1	0	0	1	1	0	0	0	0	0	1	1	0
LOC_Os10g21346	4-CNs	-0.1	0.011	0.323668	0.576547	0.0063	4	0	0	0	1	0	0	4	0	0	0	0	0	0	0	0	1	0	0	0	0	0	0	1	0	0	0	0	0	0	0	0	0	0	0	0	0	0	0	0	1	1	0
LOC_Os10g21352	8-CNs	-0.17	0.029	0.132473	0.344722	0.0213	1	0	1	1	1	4	0	1	1	0	1	1	0	1	1	1	1	1	1	1	1	1	1	1	1	1	0	1	0	1	6	1	1	5	1	1	2	5	3	5	3	6	5
LOC_Os10g21396	3-CNs	-0.17	0.027	0.181184	0.423351	0.0071	1	1	1	1	41	1	1	1	1	1	1	1	1	1	1	1	1	1	1	1	1	41	1	1	1	1	1	1	1	5	1	5	1	1	1	1	1	1	1	1	1	1	1
LOC_Os10g21398	9-CNs	0.18	0.033	0.088767	0.267615	0.0295	4	1	1	1	1	1	4	1	1	1	1	1	1	2	0	1	1	0	1	1	2	1	1	1	1	1	1	1	1	1	1	1	1	1	1	0	8	1	3	4	0	4	1
LOC_Os10g21418	3-CNs	0.24	0.06	0.0261473	0.116322	0.0068	4	0	1	1	0	1	1	4	1	0	0	1	1	1	0	1	1	1	0	1	1	1	1	0	0	0	1	1	1	1	1	1	1	0	1	0	1	1	1	1	1	1	1
LOC_Os10g22700	2-CNs	0.09	0.008	0.392537	0.637061	0.2043	1	1	1	1	1	1	1	1	1	1	1	1	1	1	1	1	1	1	1	1	1	1	1	1	1	1	1	1	1	1	1	1	2	2	1	1	1	1	1	1	1	1	1
LOC_Os10g22990	2-CNs	0.05	0.003	0.626858	0.809411	0.0817	1	1	1	1	1	1	1	1	1	1	1	1	1	1	1	1	1	1	1	1	1	1	1	1	1	1	1	1	1	1	1	1	1	1	1	1	1	1	1	1	1	1	1
LOC_Os10g23120	4-CNs	0	0	0.964612	0.98294	0.1551	1	2	3	2	2	2	1	2	2	2	2	3	3	1	2	2	2	2	2	2	4	2	3	3	2	3	2	2	1	2	2	4	4	2	4	2	2	2	2	1	4	3	2
LOC_Os10g23820	2-CNs	-0.09	0.008	0.409558	0.647356	0.0494	2	2	2	2	2	2	2	2	2	1	2	2	2	2	2	2	2	2	2	2	2	2	2	2	2	1	2	1	1	2	2	2	2	2	2	2	2	2	2	2	2	2	2
LOC_Os10g24000	2-CNs	-0.15	0.022	0.162423	0.395523	0.0592	1	1	1	1	1	1	1	1	1	1	1	2	1	1	1	1	1	1	1	1	2	1	1	1	1	1	1	1	1	1	1	1	1	1	1	1	1	1	1	1	1	1	1
LOC_Os10g24810	2-CNs	-0.01	0	0.905039	0.952685	0.0142	1	1	1	1	1	1	1	1	1	1	1	1	1	1	1	1	1	1	1	1	2	1	1	1	1	1	1	1	1	2	1	1	1	1	1	1	1	1	1	1	1	1	1
LOC_Os10g24954	2-CNs	-0.11	0.011	0.322345	0.575352	0.0857	1	1	1	2	1	1	1	1	1	1	1	1	1	1	2	1	1	1	1	1	1	2	1	1	1	1	1	1	1	1	1	1	1	1	1	1	1	1	1	1	1	1	1
LOC_Os10g25030	2-CNs	-0.02	0	0.86247	0.933358	0.3059	2	2	1	2	2	2	2	1	2	1	1	1	2	2	2	2	1	1	2	1	1	2	1	2	2	2	2	2	2	2	2	2	2	1	2	2	2	2	1	2	2	2	2
LOC_Os10g25300	2-CNs	-0.16	0.026	0.127981	0.335411	0.0051	1	1	1	1	1	1	1	1	1	2	1	1	1	1	1	1	1	1	1	1	1	1	1	1	1	1	1	1	1	1	2	1	1	1	1	2	1	1	1	1	1	1	1
LOC_Os10g25950	2-CNs	-0.06	0.004	0.559656	0.765586	0.017	1	1	1	1	1	1	1	1	1	1	1	1	1	1	1	1	1	1	1	1	1	1	1	1	1	1	1	1	1	1	1	1	1	1	1	1	1	1	2	1	1	1	1
LOC_Os10g26510	2-CNs	0.15	0.024	0.150451	0.377482	0.0479	1	1	1	1	1	1	1	1	2	1	1	1	1	1	1	1	1	1	1	1	1	1	1	1	1	1	1	1	2	1	1	1	1	2	1	1	1	1	1	1	1	2	1
LOC_Os10g26640	2-CNs	-0.02	0	0.877613	0.941949	0.0087	1	1	1	1	1	1	1	1	2	1	1	1	1	1	2	2	1	1	1	1	1	2	1	1	1	1	1	1	1	1	2	1	1	1	1	2	1	1	1	1	1	1	1
LOC_Os10g27270	2-CNs	0.03	0.001	0.793574	0.902927	0.1311	1	1	2	2	1	1	1	2	1	2	2	1	1	1	2	1	1	1	2	1	1	1	1	1	1	1	2	1	1	2	1	1	1	2	1	1	1	1	2	1	2	1	1
LOC_Os10g27300	2-CNs	-0.01	0	0.888163	0.947216	0.0603	1	1	1	1	1	1	1	1	1	1	1	1	1	1	1	1	1	1	1	1	1	2	1	1	1	1	1	1	1	1	1	1	1	1	1	1	1	1	1	1	1	1	1
LOC_Os10g28020	2-CNs	0.12	0.014	0.253173	0.510006	0.0247	1	1	1	1	2	1	1	1	1	1	1	1	1	1	1	2	1	1	1	1	1	1	1	1	1	1	1	1	1	1	1	2	1	1	1	2	1	1	1	1	1	1	1
LOC_Os10g28030	2-CNs	0.14	0.021	0.167287	0.403287	0.0247	1	1	1	1	2	1	1	1	1	1	1	1	1	1	1	2	1	1	1	1	1	1	1	1	1	1	1	1	1	1	1	2	1	1	1	2	1	1	1	1	1	1	1
LOC_Os10g28040	2-CNs	0.08	0.006	0.465092	0.697996	0.0247	1	1	1	1	2	1	1	1	1	1	1	1	1	1	1	2	1	1	1	1	1	1	1	1	1	1	1	1	1	1	1	2	1	1	1	2	1	1	1	1	1	1	1
LOC_Os10g28050	2-CNs	-0.11	0.011	0.313624	0.567563	0.0185	1	1	1	1	2	1	1	1	1	1	1	1	1	1	1	2	1	1	1	1	1	1	1	1	1	1	1	1	1	1	1	2	1	1	1	1	1	1	1	1	1	1	1
LOC_Os10g28230	2-CNs	-0.25	0.064	0.0150637	0.0748099	0.0461	1	1	1	1	1	1	2	1	2	2	1	1	1	2	1	2	1	1	1	1	1	1	1	1	1	1	1	1	2	1	1	1	1	1	1	1	1	1	1	2	1	1	1
LOC_Os10g28240	2-CNs	0.12	0.015	0.24502	0.498406	0.092	1	1	1	1	1	1	2	2	2	1	1	1	2	1	2	1	1	1	1	1	1	2	1	2	1	1	1	2	1	1	1	1	1	1	1	1	1	2	2	1	1	1	1
LOC_Os10g30560	2-CNs	0.23	0.051	0.0319188	0.133054	0.0343	1	1	2	1	1	1	1	1	1	1	1	1	1	1	1	1	1	1	1	1	1	1	1	1	1	1	1	1	1	1	1	1	1	1	1	1	1	1	1	1	1	1	1
LOC_Os10g30820	2-CNs	-0.08	0.006	0.472458	0.703299	0.0182	2	2	1	2	1	1	1	2	2	1	1	1	1	1	1	1	1	1	1	1	1	1	1	1	1	1	1	1	1	1	1	1	1	1	1	1	1	1	1	1	1	1	1
LOC_Os10g30960	3-CNs	0.15	0.021	0.164455	0.39791	0.0068	1	1	2	1	1	0	1	1	2	1	1	1	1	1	1	1	0	1	1	1	1	1	1	1	1	1	1	1	1	1	1	1	1	2	1	0	1	1	1	1	1	1	1
LOC_Os10g31360	2-CNs	-0.16	0.027	0.128651	0.336165	0.0345	1	1	1	1	1	1	1	1	1	1	2	1	1	1	1	1	1	1	2	1	1	1	2	1	1	1	1	1	1	1	1	2	1	1	1	2	1	1	2	1	1	1	1
LOC_Os10g31650	2-CNs	-0.1	0.009	0.365644	0.614905	0.2788	1	1	1	1	1	1	1	1	1	1	1	1	2	1	2	1	1	1	1	1	1	1	1	2	1	1	1	1	1	1	1	1	1	1	1	1	1	1	1	1	1	1	1
LOC_Os10g31850	2-CNs	0.18	0.033	0.0871782	0.264888	0.112	1	1	1	1	1	1	1	1	1	1	1	1	1	1	1	1	1	1	1	1	1	1	1	1	1	1	1	1	1	1	1	1	2	1	1	1	1	1	1	1	1	1	1
LOC_Os10g31856	2-CNs	-0.01	0	0.92731	0.961974	0.1028	1	1	1	1	1	1	1	1	1	1	1	1	1	1	1	1	1	1	1	1	1	1	1	1	1	1	1	1	1	1	1	1	1	2	1	1	1	1	1	1	1	1	1
LOC_Os10g32300	2-CNs	0.21	0.043	0.0513179	0.185572	0.0653	1	1	1	1	1	1	1	1	1	1	1	1	1	2	1	1	1	2	2	1	1	1	1	1	1	1	1	1	1	1	1	1	1	1	1	1	1	1	1	1	1	1	1
LOC_Os10g32444	2-CNs	0.03	0.001	0.759059	0.883955	0.0948	1	1	1	1	1	1	1	1	2	2	1	1	1	1	1	1	1	1	1	1	1	1	1	1	1	1	1	1	2	1	2	1	1	1	1	1	2	1	1	1	1	2	2
LOC_Os10g32730	2-CNs	-0.1	0.01	0.33423	0.586975	0.0599	1	1	1	1	1	1	1	1	1	1	1	1	1	1	1	1	1	1	1	1	1	1	1	1	1	1	1	1	1	1	1	1	1	1	1	1	1	1	1	1	1	1	1
LOC_Os10g33040	5-CNs	0.25	0.065	0.0139839	0.0709109	0.0152	4	3	3	1	4	1	4	2	4	4	1	1	3	4	4	1	1	3	3	1	4	1	1	1	1	1	1	4	1	4	1	4	4	4	2	1	1	3	1	4	1	1	4
LOC_Os10g33050	5-CNs	0.04	0.002	0.690642	0.840906	0.0117	4	3	3	1	4	1	4	1	4	4	1	1	3	4	4	1	1	3	3	1	4	1	1	1	1	1	1	4	1	4	1	4	4	4	2	1	3	1	4	1	1	4	4
LOC_Os10g33104	3-CNs	0.02	0	0.841115	0.923347	0.0141	1	2	1	1	1	1	1	2	1	1	2	1	1	1	1	2	1	2	1	2	1	1	0	1	0	2	1	1	1	1	0	2	2	2	1	2	1	1	0	1	0	1	1
LOC_Os10g33140	2-CNs	-0.27	0.071	0.0100455	0.0546825	0.0063	1	1	1	1	1	1	1	1	1	1	2	1	1	1	1	1	1	1	1	1	1	1	1	1	1	2	1	1	1	1	1	1	1	1	1	2	1	1	1	1	1	1	1
LOC_Os10g33430	2-CNs	-0.16	0.025	0.134863	0.348955	0.0331	1	1	1	1	1	1	1	2	2	1	1	1	1	1	1	1	1	1	1	1	1	1	2	1	2	1	1	1	1	1	1	1	1	1	1	1	2	1	1	1	1	1	1
LOC_Os10g33840	3-CNs	-0.21	0.043	0.0473561	0.174585	0.2328	2	3	1	2	3	1	1	3	1	3	1	1	1	2	2	2	1	3	1	1	3	2	1	1	1	3	2	3	1	1	1	3	2	1	1	1	1	2	2	3	2	2	2
LOC_Os10g33980	2-CNs	-0.25	0.065	0.0148262	0.0740473	0.155	2	2	1	2	1	1	2	1	2	1	2	1	1	2	1	2	1	1	1	1	1	1	1	1	2	1	1	1	2	1	1	1	1	1	1	1	2	1	1	1	1	1	1
LOC_Os10g34170	2-CNs	0.04	0.002	0.692205	0.842014	0.0817	1	1	1	1	1	1	1	1	1	1	1	1	1	1	1	1	1	1	1	1	1	1	1	1	1	1	1	1	1	1	1	1	1	2	1	1	1	1	1	1	1	1	1
LOC_Os10g34810	2-CNs	-0.05	0.003	0.635026	0.814002	0.0603	1	1	1	1	1	1	1	1	1	1	1	1	1	1	1	1	1	1	1	1	1	1	1	1	1	1	1	1	1	1	1	1	2	1	1	1	1	1	1	1	1	1	1
LOC_Os10g34820	2-CNs	0.13	0.016	0.225483	0.473639	0.0632	1	1	1	1	1	1	1	1	1	1	1	1	1	1	1	1	1	1	1	1	1	1	1	1	1	1	1	1	1	1	1	1	2	1	1	1	1	1	1	1	1	1	1
LOC_Os10g35220	2-CNs	-0.04	0.002	0.688538	0.84045	0.02	1	1	1	2	1	1	1	1	1	1	1	1	1	1	1	1	1	1	1	1	1	1	1	1	1	1	1	1	1	1	1	1	1	1	1	1	1	1	1	1	1	1	1
LOC_Os10g35230	3-CNs	-0.05	0.003	0.619204	0.802661	0.0247	1	1	3	2	1	1	1	1	1	1	1	1	1	1	1	1	1	1	1	1	1	1	1	1	1	1	1	1	1	1	1	1	1	1	1	1	1	1	1	1	1	1	1
LOC_Os10g35240	2-CNs	0.26	0.069	0.0127861	0.0662783	0.1005	2	1	2	2	2	1	1	1	2	1	1	1	1	1	1	1	2	1	2	1	1	1	1	1	1	1	1	1	1	1	1	1	1	1	1	1	1	1	1	1	1	1	2
LOC_Os10g35250	2-CNs	-0.05	0.002	0.659268	0.827336	0.0129	1	1	2	2	1	1	1	1	1	1	1	1	1	1	1	1	1	1	1	2	1	1	1	1	1	1	1	1	1	1	1	1	1	1	1	1	1	1	1	1	1	1	1
LOC_Os10g35380	3-CNs	-0.08	0.006	0.470348	0.70181	0.0065	3	1	1	1	1	1	1	1	1	2	1	1	1	1	1	1	1	2	3	1	1	1	1	1	1	1	1	1	1	1	1	1	1	1	1	1	2	1	1	1	1	1	1
LOC_Os10g35390	3-CNs	-0.08	0.006	0.474468	0.704779	0.0011	3	1	1	1	1	1	1	1	1	2	1	1	1	1	1	1	1	2	3	1	1	1	1	1	1	1	1	1	1	1	1	1	1	1	1	1	2	1	1	1	1	1	1
LOC_Os10g35436	2-CNs	0	0	0.978729	0.990085	0.0252	1	1	2	1	1	1	1	1	1	1	2	1	1	1	1	1	1	1	1	1	1	1	1	1	1	1	1	1	1	1	1	1	1	1	1	1	1	1	1	1	1	1	1
LOC_Os10g35444	2-CNs	0.01	0	0.927449	0.961974	0.0264	1	1	1	1	1	1	1	1	1	2	1	1	1	1	1	1	1	1	1	1	1	1	1	1	1	1	1	1	1	1	1	1	1	1	1	1	1	1	1	1	1	1	1
LOC_Os10g35920	7-CNs	0	0	0.972747	0.986577	0.0266	2	3	3	3	3	3	3	3	2	8	3	7	4	3	3	4	6	7	2	8	6	7	2	7	3	3	4	7	11	4	3	11	7	3	3	8	2	2	2	2	2	3	2
LOC_Os10g35940	3-CNs	-0.19	0.037	0.0718157	0.233337	0.0001	3	3	3	3	3	3	3	2	1	3	1	1	3	3	1	1	2	1	1	1	2	1	3	3	1	1	1	1	1	3	1	1	3	3	1	2	1	1	2	2	2	3	2
LOC_Os10g35950	3-CNs	-0.04	0.002	0.706452	0.851468	0.0008	2	3	3	3	3	3	3	3	2	1	3	1	1	3	1	1	1	2	1	1	1	1	2	1	3	3	1	1	1	1	1	1	1	3	1	1	3	3	1	2	1	1	2
LOC_Os10g35960	3-CNs	0.17	0.03	0.0950613	0.278169	0.0611	1	1	1	1	1	1	1	1	1	1	3	1	1	1	1	1	1	1	1	1	1	1	1	1	1	1	1	1	1	1	1	1	1	1	1	1	1	1	1	1	1	1	1
LOC_Os10g36500	2-CNs	0.15	0.022	0.168824	0.405515	0.0234	1	1	1	1	1	1	1	1	2	1	1	1	1	1	1	1	1	1	1	1	1	2	1	1	1	1	1	1	1	1	1	1	1	1	1	1	1	1	1	1	1	1	1
LOC_Os10g37350	3-CNs	-0.1	0.01	0.345503	0.5982	0.0792	1	1	1	1	1	2	1	1	1	1	1	3	1	1	1	1	1	1	1	1	1	1	1	2	1	1	1	1	1	1	1	1	1	1	1	1	1	1	1	1	1	1	1
LOC_Os10g37480	2-CNs	-0.16	0.025	0.129092	0.336656	0.0071	1	1	2	1	2	1	1	2	2	2	1	1	1	2	1	1	1	1	1	1	2	2	1	1	1	1	2	1	1	2	1	1	1	2	1	1	1	1	2	1	1	1	1
LOC_Os10g37490	2-CNs	-0.04	0.001	0.717754	0.859681	0.0037	1	1	2	1	2	2	1	2	2	2	1	1	1	2	1	1	1	1	1	1	2	2	1	1	1	1	2	1	1	2	1	1	1	2	1	1	1	1	2	1	1	1	1
LOC_Os10g37630	4-CNs	-0.26	0.067	0.0121167	0.0644037	0.0962	2	3	1	2	3	1	2	2	2	3	3	2	2	3	3	2	2	4	3	2	3	4	3	1	2	3	4	3	2	2	2	2	3	4	2	3	3	3	2	1	2	1	1
LOC_Os10g37640	4-CNs	0.18	0.032	0.0880054	0.266229	0.0962	2	3	1	2	3	1	2	2	2	3	3	2	2	3	3	2	2	4	3	2	3	4	3	1	2	3	4	3	2	2	2	2	3	4	2	3	3	3	2	1	2	1	1
LOC_Os10g37660	3-CNs	-0.05	0.002	0.648316	0.822579	0.006	2	1	1	1	1	1	1	2	1	3	1	2	2	1	1	1	2	1	1	1	1	1	1	1	1	1	1	1	1	2	2	2	3	1	2	1	1	1	2	1	1	1	1
LOC_Os10g37670	3-CNs	-0.04	0.002	0.706283	0.851468	0.0067	2	1	1	1	1	1	1	2	1	3	1	2	2	1	1	1	2	1	1	1	1	1	1	1	1	1	1	1	1	2	2	2	3	1	2	1	1	1	2	1	1	1	1
LOC_Os10g37690	2-CNs	-0.14	0.019	0.186715	0.429396	0.0817	1	1	1	1	1	1	1	1	1	1	1	2	2	1	1	1	2	1	1	1	1	1	1	1	1	1	1	1	1	1	1	1	1	1	2	1	1	1	1	1	1	1	1
LOC_Os10g37710	2-CNs	-0.06	0.004	0.550384	0.759972	0.0039	1	1	1	1	1	1	1	1	1	2	1	2	1	1	1	1	1	1	1	1	1	1	1	1	1	1	1	1	1	1	1	1	1	1	2	1	1	1	1	1	1	1	1
LOC_Os10g38206	3-CNs	-0.11	0.013	0.351442	0.603678	0.0986	1	9	1	1	1	1	1	1	1	1	1	1	1	1	1	16	1	1	1	1	1	1	1	1	1	1	1	1	1	1	1	1	1	1	1	1	1	1	1	1	1	9	1
LOC_Os10g38276	7-CNs	0.1	0.01	0.536759	0.747396	0.3859	52	52	1	49	59	49	52	65	52	1	59	1	1	52	1	84	1	1	70	59	1	1	1	1	1	1	70	1	70	1	1	1	49	65	1	1	59	65	1	84	84	1	4.47636
LOC_Os10g38590	2-CNs	-0.25	0.061	0.0177554	0.0855239	0.1544	1	1	1	1	1	1	1	1	1	1	1	2	1	1	1	1	1	1	1	1	1	1	1	1	1	1	1	1	1	1	1	1	1	2	1	1	1	1	1	1	1	1	1
LOC_Os10g38600	2-CNs	-0.17	0.03	0.102086	0.290872	0.1315	1	1	1	1	1	1	1	1	1	1	2	1	1	1	1	2	1	1	1	1	1	1	1	1	1	1	1	1	1	1	1	1	1	2	1	1	1	1	1	1	1	1	1
LOC_Os10g38610	2-CNs	0.27	0.073	0.00956202	0.0527306	0.1389	1	1	1	1	1	1	1	1	1	1	1	2	1	1	1	1	1	1	1	1	2	1	1	1	1	1	1	1	1	1	1	1	1	2	1	1	1	1	1	1	1	1	1
LOC_Os10g39140	2-CNs	0.23	0.055	0.0237636	0.108266	0.2955	1	1	1	1	1	1	1	1	1	1	1	2	2	1	1	1	1	1	1	1	1	1	1	1	1	1	1	1	1	1	1	1	1	1	1	1	1	1	1	1	1	1	1
LOC_Os10g39890	8-CNs	0	0	0.994972	0.996428	0.0353	1	1	1	1	1	1	1	1	1	1	1	8	1	1	1	14	6	1	1	7	1	14	40	40	6	40	1	6	7	1	1	7	1	5	3	6	3	6	8	1	8	6	3
LOC_Os10g39910	5-CNs	0.12	0.014	0.275297	0.531907	0.2915	1	1	1	1	1	1	1	1	1	1	1	1	1	1	1	1	1	1	6	1	1	1	1	7	1	1	1	1	1	1	1	1	1	1	1	1	1	1	6	1	1	7	1
LOC_Os10g39920	5-CNs	0.01	0	0.93018	0.963293	0.2878	1	1	1	1	1	1	1	1	1	1	1	1	1	1	1	1	1	6	1	1	1	1	7	1	1	1	1	1	1	1	1	1	1	1	1	1	1	6	1	1	7	1	1
LOC_Os10g40790	2-CNs	-0.27	0.075	0.00904729	0.0504528	0.0005	1	1	1	1	1	1	1	2	1	2	1	1	1	1	1	1	1	1	1	2	1	1	1	1	1	1	1	2	1	1	1	1	1	1	1	1	1	1	1	1	1	1	1
LOC_Os10g40900	4-CNs	0.21	0.046	0.0416608	0.158671	0.0235	3	2	2	3	3	2	2	3	2	1	3	3	2	3	3	1	2	3	3	1	3	4	2	1	2	2	3	2	2	3	3	3	4	2	1	1	4	2	2	3	1	2	1
LOC_Os10g40920	4-CNs	0.18	0.034	0.0811133	0.253791	0.0417	3	2	2	3	3	2	2	3	2	1	3	3	2	3	3	1	2	3	3	1	3	4	1	2	2	3	2	2	3	3	3	4	2	1	1	4	2	2	3	4	2	3	2
LOC_Os10g40934	4-CNs	0.02	0	0.85643	0.930227	0.0155	3	2	2	3	3	2	2	3	2	1	3	3	2	3	3	2	3	3	1	3	4	2	1	2	2	3	2	2	3	3	3	1	1	2	1	1	1	2	2	1	4	2	3
LOC_Os10g40950	4-CNs	-0.02	0.001	0.829827	0.917524	0.0094	3	2	2	3	3	2	2	3	2	1	3	3	2	3	3	1	2	3	3	3	4	2	1	2	2	3	2	2	3	3	3	1	1	2	1	1	1	2	2	1	1	2	3
LOC_Os10g40960	3-CNs	0.21	0.046	0.0400889	0.154237	0.0027	1	1	1	1	1	2	2	3	1	1	3	1	1	3	1	1	1	1	1	1	1	1	1	1	1	2	3	2	3	3	3	1	1	1	1	1	1	2	1	1	1	1	1
LOC_Os10g42020	4-CNs	0.13	0.018	0.206771	0.45137	0.2778	3	1	3	3	3	2	2	2	0	3	1	1	1	1	2	2	0	2	1	1	1	1	3	1	3	1	1	1	2	1	1	1	1	1	1	1	1	1	3	3	2	1	2
LOC_Os10g42110	6-CNs	0.1	0.01	0.354249	0.604965	0.1052	4	4	6	5	5	1	4	3	4	4	4	1	3	5	1	1	3	4	4	4	5	1	4	2	3	5	5	4	4	4	6	5	6	1	6	6	4	1	2	4	1	6	4
LOC_Os10g42210	2-CNs	-0.08	0.007	0.43986	0.672622	0.0766	1	1	1	2	1	2	2	1	1	2	1	1	1	2	1	2	1	1	1	1	1	2	2	1	1	1	2	1	1	2	2	1	2	1	2	1	1	1	2	1	2	1	2
LOC_Os10g42240	2-CNs	-0.15	0.022	0.161281	0.393104	0.1465	1	1	1	1	1	1	1	1	1	1	1	1	1	1	1	1	1	1	1	1	1	1	1	1	1	1	1	1	1	1	1	1	1	1	1	1	1	1	1	1	1	1	1
LOC_Os10g42250	2-CNs	0.21	0.046	0.0409352	0.156583	0.1472	1	1	1	1	1	1	1	1	1	1	1	1	1	1	1	1	1	1	1	1	1	1	1	1	1	1	1	1	1	1	1	1	1	1	1	1	1	1	1	1	1	1	1
LOC_Os10g42280	2-CNs	0.09	0.008	0.38941	0.634319	0.1605	1	1	1	1	1	1	1	1	1	1	1	1	1	1	1	1	1	1	1	1	1	1	1	1	1	1	1	1	1	1	1	1	1	1	1	1	1	1	1	1	1	1	1
LOC_Os10g42820	2-CNs	0.04	0.002	0.681304	0.837445	0.0142	1	1	1	1	1	1	1	1	1	1	1	1	1	1	1	1	1	1	1	1	1	1	1	1	1	1	1	1	1	1	1	1	1	1	1	1	1	1	2	1	1	1	1
LOC_Os10g42830	2-CNs	0.1	0.01	0.351647	0.603678	0.0603	1	1	1	1	1	1	1	1	1	1	1	1	1	1	1	1	1	1	1	1	1	1	1	1	1	1	1	1	1	1	1	1	1	1	2	1	1	1	1	1	1	1	1
LOC_Os10g42840	2-CNs	0.15	0.022	0.152531	0.380536	0.0606	1	1	1	1	1	1	1	1	1	1	1	1	1	1	1	1	1	1	1	1	1	1	1	1	1	1	1	1	1	1	1	1	1	1	2	1	1	1	1	1	1	1	1
LOC_Os10g42860	2-CNs	0.2	0.038	0.0609441	0.208963	0.0817	1	1	1	1	1	1	1	1	1	1	1	1	1	1	1	1	1	1	1	1	1	2	1	1	1	1	1	1	1	1	1	1	1	1	2	1	1	1	1	1	1	1	1
LOC_Os10g42870	2-CNs	0.03	0.001	0.757596	0.883955	0.0603	1	1	1	1	1	1	1	1	1	1	1	1	1	1	1	1	1	1	1	1	1	1	1	1	1	1	1	1	1	1	1	1	1	1	2	1	1	1	1	1	1	1	1
LOC_Os10g42900	5-CNs	-0.23	0.054	0.0277922	0.121196	0.1076	1	1	1	1	1	1	1	1	1	1	1	1	7	1	1	1	6	1	7	1	2	1	1	1	1	1	1	1	1	1	1	6	1	2	1	1	1	1	8	1	1	1	1
LOC_Os10g42970	2-CNs	-0.14	0.019	0.189303	0.432199	0.0148	1	1	1	1	1	1	1	1	1	1	2	1	1	1	1	1	1	1	2	1	1	1	1	1	1	1	1	1	1	1	1	1	1	1	1	1	1	1	1	1	1	1	1
LOC_Os11g01180	3-CNs	-0.03	0.001	0.766309	0.887322	0.038	1	1	1	1	1	1	1	1	1	1	2	1	1	1	1	1	1	1	1	2	1	1	1	1	1	1	1	1	1	2	1	1	1	1	1	1	1	1	1	1	1	1	1
LOC_Os11g01220	2-CNs	-0.12	0.014	0.262206	0.519117	0.1125	1	2	2	1	1	2	2	1	1	2	1	1	1	1	2	2	1	2	1	1	1	1	2	1	1	1	2	2	1	2	2	1	1	1	2	1	1	1	2	1	1	2	2
LOC_Os11g01230	2-CNs	-0.11	0.012	0.297223	0.554075	0.0331	1	2	2	1	1	1	2	1	1	1	1	1	1	1	1	1	1	1	1	1	1	2	1	1	1	1	1	1	2	1	1	1	1	1	1	2	1	1	1	2	1	1	1
LOC_Os11g01280	2-CNs	-0.16	0.026	0.122473	0.326737	0.0254	1	1	1	1	1	1	1	1	1	1	1	1	1	1	1	1	1	1	1	1	1	1	1	1	1	1	1	2	1	1	1	1	1	1	1	1	1	1	1	1	1	1	1
LOC_Os11g01300	2-CNs	0.19	0.037	0.0689369	0.226397	0.0117	1	1	1	1	1	1	1	1	1	1	1	1	1	1	1	1	1	2	1	1	1	1	1	1	1	2	1	1	2	1	1	1	1	1	2	1	1	1	1	1	2	1	1
LOC_Os11g01340	2-CNs	0.14	0.019	0.195608	0.43842	0.0009	1	1	1	1	1	1	1	1	1	1	1	1	1	1	1	1	1	1	2	1	1	1	1	1	1	1	1	2	1	1	1	1	1	1	1	1	1	1	1	1	1	1	1
LOC_Os11g01410	2-CNs	-0.09	0.008	0.403683	0.644091	0	1	1	1	1	1	1	1	1	1	1	1	1	1	1	2	1	1	1	1	1	1	1	1	1	1	1	1	1	1	1	1	1	1	1	1	1	1	1	1	1	1	1	1
LOC_Os11g01420	2-CNs	0.1	0.01	0.344258	0.596759	0.0282	1	1	1	1	1	1	1	1	1	1	1	1	1	1	2	1	1	1	1	1	2	1	1	1	1	1	1	1	1	1	1	1	1	1	1	1	1	1	1	1	1	1	1
LOC_Os11g01450	2-CNs	-0.07	0.006	0.480068	0.709911	0.0016	1	1	1	1	1	1	1	1	1	1	1	1	1	1	1	1	1	1	1	1	1	2	1	1	1	1	1	1	1	1	1	1	1	1	1	1	1	1	2	1	2	1	2
LOC_Os11g01480	2-CNs	0.06	0.004	0.559306	0.765586	0.0023	1	1	1	1	1	1	1	1	1	1	1	1	1	1	1	1	1	1	1	1	1	1	1	1	1	1	1	2	1	1	1	1	1	1	1	1	1	1	1	1	1	1	1
LOC_Os11g01530	2-CNs	0.13	0.018	0.201463	0.444024	0.0001	1	1	1	1	1	1	1	1	1	1	1	1	1	1	1	1	1	1	1	1	1	1	1	1	1	1	1	1	2	1	1	1	1	1	1	1	1	1	1	1	1	1	1
LOC_Os11g01580	3-CNs	0.26	0.067	0.0125273	0.065275	0.1699	1	1	2	1	2	2	2	2	2	2	2	1	1	2	2	1	1	1	1	3	1	3	1	1	2	2	2	2	2	2	3	2	1	2	2	2	1	1	1	2	1	1	3
LOC_Os11g01590	2-CNs	-0.08	0.007	0.441621	0.673981	0.0002	1	1	1	1	1	1	1	1	1	1	1	1	1	1	1	1	1	1	1	1	1	1	1	1	1	1	1	1	1	1	1	1	1	1	1	1	1	1	1	1	1	1	1
LOC_Os11g01594	2-CNs	0.2	0.042	0.0519853	0.186963	0.0001	1	1	1	1	1	1	1	1	1	1	1	1	1	1	1	1	1	1	1	1	1	2	1	1	1	1	1	1	1	1	1	1	1	1	1	1	1	1	1	1	1	1	1
LOC_Os11g01600	2-CNs	0.18	0.031	0.0967982	0.280948	0.0001	1	1	1	1	1	1	1	1	1	1	1	1	1	1	1	1	1	1	1	1	1	2	1	1	1	1	1	1	1	1	1	1	1	1	1	1	1	1	1	1	1	1	1
LOC_Os11g01610	2-CNs	0.04	0.002	0.689771	0.84045	0.0136	1	1	1	1	1	1	1	1	1	1	1	1	1	1	2	1	1	1	1	1	1	2	1	1	1	1	1	1	2	1	1	1	1	1	1	1	1	1	1	1	1	1	1
LOC_Os11g01620	2-CNs	0.07	0.005	0.499761	0.72685	0.0288	1	1	1	1	1	1	1	1	1	1	1	2	1	1	2	1	1	1	1	1	1	2	1	1	1	1	1	1	2	1	1	1	1	2	1	1	1	1	1	1	1	1	1
LOC_Os11g01690	3-CNs	-0.09	0.008	0.403945	0.644091	0.0506	1	1	1	1	2	1	1	1	2	1	1	1	1	1	1	1	1	2	1	1	1	2	3	1	2	2	1	1	2	1	1	1	1	1	1	1	2	1	1	2	2	1	1
LOC_Os11g01740	2-CNs	-0.03	0.001	0.76779	0.888261	0.0532	1	1	1	1	1	1	1	1	1	1	1	1	2	1	2	2	1	1	1	1	1	2	1	2	1	1	1	1	2	1	1	1	1	1	1	1	1	1	1	1	1	2	1
LOC_Os11g01836	2-CNs	0.05	0.002	0.665273	0.83065	0.0005	1	1	1	2	1	1	1	1	1	1	1	1	2	1	1	1	1	1	1	1	1	2	1	1	1	1	1	1	1	1	1	1	1	1	1	1	1	1	1	1	1	1	1
LOC_Os11g01869	2-CNs	0.02	0	0.848514	0.926575	0.0446	1	1	1	1	1	1	1	1	1	1	1	2	1	1	2	1	1	1	1	1	2	1	1	1	1	1	1	2	1	1	1	1	1	2	1	1	1	1	1	1	1	1	1
LOC_Os11g01875	2-CNs	-0.1	0.011	0.327082	0.580984	0.0307	1	1	1	1	1	1	1	1	1	1	1	1	1	1	2	1	1	1	1	1	1	2	1	1	1	1	1	1	1	1	1	1	1	1	1	1	1	1	1	1	1	2	1
LOC_Os11g01880	2-CNs	0.2	0.041	0.0553158	0.195489	0.0038	1	1	1	1	1	1	1	1	1	1	1	1	1	1	2	1	1	1	1	1	1	1	1	1	1	1	1	1	1	1	1	1	1	1	1	1	1	1	1	1	2	1	1
LOC_Os11g01890	2-CNs	0.02	0	0.855844	0.930227	0.0055	1	1	1	1	1	1	1	1	1	1	1	1	1	1	2	1	1	1	1	1	1	1	1	1	1	1	1	1	1	1	1	1	2	1	1	1	1	1	2	1	1	1	1
LOC_Os11g02080	2-CNs	-0.02	0.001	0.832114	0.918518	0.0324	1	1	1	1	1	1	1	1	1	1	1	1	1	1	2	1	1	1	1	1	1	1	1	1	1	1	1	1	1	1	1	1	1	1	1	1	1	1	1	1	2	1	1
LOC_Os11g02090	2-CNs	0	0	0.986006	0.9929	0.0001	1	1	1	1	1	1	1	1	1	1	1	1	1	1	2	1	1	1	1	1	1	1	1	1	1	1	1	1	1	1	1	1	1	1	1	1	1	1	1	1	2	1	1
LOC_Os11g02100	2-CNs	-0.13	0.017	0.209844	0.455292	0.1821	2	2	2	2	2	1	1	1	2	2	2	2	1	1	2	2	1	1	1	1	1	2	1	1	1	1	2	1	1	2	2	1	1	1	1	2	2	2	2	2	2	1	2
LOC_Os11g02110	2-CNs	0.15	0.022	0.155681	0.383476	0.2153	2	2	2	2	2	1	1	1	2	2	2	2	1	1	2	2	1	2	1	1	1	2	2	1	1	1	2	1	1	2	2	1	1	1	1	2	2	2	2	2	1	1	2
LOC_Os11g02130	2-CNs	0.24	0.055	0.024016	0.108854	0.0024	1	1	1	1	1	1	1	1	1	1	1	1	1	1	1	1	1	1	1	1	1	2	1	1	1	1	1	1	1	1	1	1	1	1	1	1	1	1	1	1	1	1	1
LOC_Os11g02150	2-CNs	0.02	0.001	0.826081	0.915606	0.0016	1	1	1	1	1	1	1	1	1	1	2	2	1	1	2	1	2	1	1	1	1	1	1	1	1	1	1	1	1	1	1	1	1	1	1	1	1	1	1	2	1	1	1
LOC_Os11g02159	2-CNs	0.04	0.001	0.715969	0.857932	0.0019	1	1	1	1	1	1	1	1	1	1	1	1	2	1	1	2	1	1	1	1	1	1	1	1	1	1	1	1	1	1	1	1	1	1	1	1	1	1	1	1	1	2	1
LOC_Os11g02180	2-CNs	-0.1	0.009	0.356927	0.607189	0.0045	1	2	1	1	2	1	1	1	1	1	1	1	1	1	2	2	1	2	1	1	1	1	1	1	1	1	1	1	1	1	1	1	1	1	1	1	1	1	1	1	1	1	1
LOC_Os11g02190	2-CNs	-0.16	0.027	0.122194	0.326385	0.0001	1	1	1	2	1	1	1	1	1	1	2	1	1	1	1	1	1	1	1	1	1	1	1	1	1	1	1	1	1	1	1	1	1	1	1	1	1	2	1	1	1	1	1
LOC_Os11g02200	3-CNs	0.04	0.001	0.736306	0.872905	0.0432	1	3	1	2	1	2	1	3	1	2	2	2	1	3	3	1	1	2	1	2	2	1	1	1	2	1	2	1	1	2	3	2	2	1	1	1	1	1	2	2	1	3	3
LOC_Os11g02290	3-CNs	0.11	0.012	0.310229	0.565981	0.0004	2	1	0	0	0	1	2	2	0	0	1	1	2	2	0	1	2	1	1	1	0	0	1	0	1	2	1	1	1	0	2	1	1	1	1	1	1	1	1	0	1	0	0
LOC_Os11g02510	3-CNs	-0.01	0	0.91699	0.956017	0.0797	1	3	1	2	3	2	1	1	1	1	3	1	1	3	1	1	1	1	1	1	1	1	1	1	1	1	1	1	1	1	1	1	1	1	1	1	1	3	1	1	3	1	1
LOC_Os11g02520	2-CNs	-0.07	0.004	0.535161	0.747137	0.0024	1	1	1	2	1	1	1	1	1	1	1	1	1	1	1	1	1	1	2	1	1	1	1	1	1	1	1	1	1	1	1	1	1	1	1	1	1	1	1	2	1	1	2
LOC_Os11g02550	2-CNs	-0.06	0.003	0.592042	0.789092	0.0041	1	1	1	1	1	2	1	1	1	1	1	1	2	1	1	1	1	1	1	1	1	1	1	1	1	1	1	1	1	1	1	1	1	1	1	1	1	1	1	1	1	1	1
LOC_Os11g02570	3-CNs	0.02	0	0.848312	0.926575	0.0173	1	1	1	1	1	1	1	1	1	1	3	1	1	3	1	1	1	1	1	3	1	2	1	1	1	1	1	1	3	1	1	1	1	1	1	1	1	1	1	1	1	2	1
LOC_Os11g02600	2-CNs	-0.06	0.003	0.590725	0.7886	0.0478	2	1	1	1	1	1	1	1	1	1	1	2	2	2	1	1	1	1	1	2	1	1	1	1	1	1	1	1	1	1	1	2	1	1	1	1	1	1	1	1	1	1	1
LOC_Os11g02610	2-CNs	0.25	0.061	0.0182427	0.0873208	0.0228	1	1	1	2	1	2	1	1	1	1	2	1	1	2	1	1	1	1	2	1	1	1	1	1	1	1	2	1	1	1	1	1	1	1	1	1	1	1	1	1	1	1	2
LOC_Os11g02650	2-CNs	-0.16	0.024	0.143851	0.365776	0.0565	1	2	1	1	1	1	1	1	2	1	1	1	2	1	1	1	1	1	1	1	1	1	1	1	1	1	1	1	1	1	1	1	1	1	1	1	1	1	1	1	2	1	1
LOC_Os11g02660	2-CNs	0.02	0.001	0.815083	0.909695	0.0699	1	2	2	2	1	1	1	1	2	2	1	1	1	2	1	1	1	2	2	2	1	1	1	1	1	1	2	1	1	1	1	1	1	1	1	1	1	1	1	2	1	2	2
LOC_Os11g02670	2-CNs	0.1	0.011	0.321423	0.574559	0.0019	1	1	2	1	1	1	1	1	1	1	1	1	1	1	1	1	2	1	2	1	1	1	1	1	1	1	1	1	1	1	1	2	1	1	1	1	1	1	1	1	1	1	1
LOC_Os11g02730	2-CNs	0.06	0.004	0.557699	0.76532	0.0167	1	1	1	1	1	1	1	1	1	1	1	1	1	1	1	1	1	2	1	1	2	2	1	1	1	1	1	1	1	1	1	1	1	1	1	1	1	1	1	1	1	1	1
LOC_Os11g02750	2-CNs	0.05	0.002	0.643947	0.819879	0.0067	1	1	1	1	1	1	1	2	1	1	1	1	1	1	1	1	1	1	1	1	1	1	1	1	1	1	1	1	1	1	1	1	1	1	1	1	1	1	1	1	2	2	1
LOC_Os11g02760	2-CNs	-0.07	0.005	0.498495	0.725727	0.0328	1	1	1	1	1	1	1	1	1	1	1	1	1	1	2	1	1	1	1	1	2	1	1	1	1	1	1	1	1	1	1	1	1	1	1	1	1	1	1	1	2	1	1
LOC_Os11g02800	2-CNs	-0.24	0.058	0.0195712	0.0925088	0.2163	1	2	2	2	2	2	2	2	1	2	2	2	1	2	1	2	1	1	1	1	1	1	1	1	2	1	1	1	2	1	1	1	2	1	1	1	2	2	1	2	2	2	2
LOC_Os11g02820	2-CNs	-0.07	0.005	0.521476	0.738154	0.0455	1	1	1	1	1	1	1	1	1	1	1	1	1	1	1	1	2	1	1	1	1	2	1	1	1	1	1	1	1	1	1	1	1	1	1	1	1	1	1	1	1	2	1
LOC_Os11g02830	2-CNs	-0.13	0.018	0.205206	0.449651	0.0313	1	1	1	1	1	1	1	1	1	1	1	2	1	1	1	1	2	1	1	1	1	2	1	1	1	1	1	1	1	1	1	1	1	1	1	1	1	1	1	1	1	2	1
LOC_Os11g03110	3-CNs	-0.1	0.009	0.356402	0.606685	0.0687	3	2	2	3	1	2	1	2	2	2	3	2	1	2	1	2	1	2	2	2	2	2	2	1	2	2	2	1	2	2	2	1	2	2	1	1	1	1	1	2	2	1	2
LOC_Os11g03290	2-CNs	-0.04	0.002	0.698481	0.846169	0.03	1	1	1	1	1	2	2	2	1	1	2	1	1	1	1	1	2	1	1	2	1	1	1	1	1	2	1	2	1	1	1	1	1	1	1	1	1	1	1	1	1	1	1
LOC_Os11g03300	2-CNs	0.12	0.015	0.247102	0.500826	0.0803	1	1	1	1	1	1	1	1	1	1	1	1	1	1	2	1	2	1	1	1	1	2	1	1	1	1	1	1	1	1	1	1	1	1	1	1	1	1	1	1	1	1	1
LOC_Os11g03420	2-CNs	-0.06	0.003	0.594086	0.789793	0.0247	2	1	1	1	1	1	1	1	1	1	1	1	1	1	1	1	1	1	1	1	1	1	1	1	1	1	1	1	1	1	1	1	1	1	1	1	1	1	1	1	1	1	1
LOC_Os11g03450	2-CNs	-0.03	0.001	0.793771	0.902927	0.0109	1	1	1	1	2	1	1	1	1	1	2	1	1	2	1	1	1	1	1	1	1	1	1	1	1	1	1	1	1	2	1	1	2	1	1	1	1	1	2	1	1	1	1
LOC_Os11g03460	2-CNs	0.18	0.034	0.0785616	0.247857	0.0213	1	1	1	1	2	1	1	1	2	1	2	1	1	2	1	1	1	1	1	1	1	1	1	1	1	1	1	1	1	2	1	2	2	1	1	1	1	1	2	1	1	1	1
LOC_Os11g03470	2-CNs	0.02	0.001	0.82406	0.915606	0.0023	1	1	1	1	1	1	1	1	1	1	2	1	1	2	1	1	1	1	1	1	1	2	1	1	1	1	1	1	1	1	2	2	1	1	1	1	1	2	1	1	1	1	1
LOC_Os11g03550	3-CNs	0.05	0.003	0.632378	0.812571	0.0444	3	1	1	1	1	1	1	1	1	1	3	1	1	3	3	1	1	3	1	3	1	2	1	1	1	1	3	1	1	1	1	1	1	1	1	1	1	1	3	1	1	2	1
LOC_Os11g03620	2-CNs	0.15	0.021	0.167602	0.403679	0.0075	2	1	1	1	1	1	1	1	1	1	1	1	1	1	2	2	1	1	1	2	1	1	1	2	1	1	1	1	1	2	1	2	1	1	2	1	1	1	1	1	1	1	1
LOC_Os11g03670	2-CNs	0.18	0.033	0.0905505	0.271446	0.0312	1	1	1	1	1	1	1	1	1	1	1	1	1	1	1	1	1	1	1	2	1	1	1	1	1	1	1	1	1	1	1	1	1	1	1	1	1	1	1	1	1	1	1
LOC_Os11g03680	2-CNs	0.2	0.041	0.0549297	0.194905	0.1834	2	2	2	2	2	2	2	2	2	2	2	2	1	2	2	2	1	2	1	2	2	1	1	1	2	2	2	2	2	2	2	1	2	1	2	2	2	1	2	2	2	2	2
LOC_Os11g03690	2-CNs	-0.05	0.002	0.662271	0.828343	0.0332	2	1	1	1	1	1	1	1	1	2	1	2	1	1	1	2	1	2	1	1	1	2	1	2	1	2	1	1	1	2	1	1	1	1	1	2	1	1	1	1	1	2	1
LOC_Os11g03794	2-CNs	0.12	0.015	0.246643	0.50028	0.0189	2	1	1	1	1	1	1	1	1	1	1	1	1	1	1	1	1	1	1	1	1	1	2	1	1	1	1	1	1	1	1	1	1	1	1	1	1	1	1	1	1	1	1
LOC_Os11g03840	2-CNs	0.18	0.034	0.0822618	0.255572	0.093	1	1	1	1	1	1	1	1	1	1	1	2	1	1	1	1	1	1	1	1	1	1	1	1	1	1	1	1	1	1	1	1	1	2	1	1	1	1	1	1	1	1	1
LOC_Os11g03910	2-CNs	0.08	0.007	0.420773	0.656308	0.0038	1	1	1	1	1	1	1	1	1	1	2	2	1	1	1	1	1	2	1	1	1	2	1	1	1	1	1	1	1	1	1	1	1	1	1	1	1	1	1	1	1	1	1
LOC_Os11g04010	2-CNs	-0.04	0.001	0.725628	0.864808	0.0151	1	1	1	1	1	1	1	1	1	1	1	1	1	1	1	1	1	1	1	1	1	1	1	1	1	1	1	1	1	1	1	1	1	1	1	1	1	1	1	1	1	1	1
LOC_Os11g04020	2-CNs	0.01	0	0.952047	0.976522	0.0148	1	1	1	1	1	1	1	1	1	1	1	1	1	1	1	1	1	1	1	1	1	1	1	1	1	1	1	1	1	1	1	1	1	1	1	1	1	1	1	1	1	1	1
LOC_Os11g04160	2-CNs	0.23	0.052	0.0274136	0.120139	0.0126	2	1	1	1	1	1	1	1	1	1	1	2	1	2	1	2	1	1	1	2	2	1	1	1	1	1	1	1	1	1	1	2	2	1	1	1	1	1	1	1	1	1	1
LOC_Os11g04174	2-CNs	0.01	0	0.93112	0.963293	0.0149	1	1	1	1	1	1	1	1	1	1	1	1	1	1	1	1	1	1	1	1	1	2	1	1	1	1	1	1	1	1	1	1	1	1	1	1	1	1	1	1	1	1	1
LOC_Os11g04180	2-CNs	0	0	0.983517	0.992137	0.0012	2	1	1	1	1	1	1	1	1	1	1	1	1	2	1	1	2	1	1	1	1	1	2	1	1	1	1	1	1	1	1	1	1	2	2	1	1	1	2	1	1	1	1
LOC_Os11g04190	2-CNs	-0.11	0.013	0.282093	0.539133	0.0293	1	1	1	1	1	1	1	1	1	1	1	1	1	1	1	1	2	1	1	1	1	1	1	1	1	1	1	1	1	1	1	1	1	1	1	1	1	1	1	1	1	1	1
LOC_Os11g04200	2-CNs	-0.19	0.035	0.0739001	0.237973	0.0683	1	1	1	1	1	1	1	1	1	1	1	1	1	1	1	1	1	1	1	1	1	1	1	1	1	1	1	1	1	1	1	1	1	1	1	1	1	1	1	1	1	1	1
LOC_Os11g04290	2-CNs	0.19	0.036	0.0728663	0.235503	0.0343	1	1	1	1	1	1	1	1	1	1	1	1	1	1	1	1	1	1	1	2	1	1	1	1	1	1	1	1	1	1	1	1	1	1	1	1	1	1	1	1	1	1	1
LOC_Os11g04330	2-CNs	-0.14	0.02	0.175405	0.414579	0.0303	1	1	1	1	1	1	1	1	1	1	1	2	1	1	1	2	1	1	1	1	1	1	1	1	1	1	1	1	1	1	1	1	1	1	1	1	1	1	1	1	1	1	1
LOC_Os11g04360	2-CNs	0.09	0.008	0.387546	0.63245	0.0606	1	1	1	1	1	1	1	1	1	1	1	2	1	1	1	1	1	1	1	1	1	1	1	1	1	1	1	1	1	1	1	1	1	1	1	1	1	1	1	1	1	1	1
LOC_Os11g04390	2-CNs	0.03	0.001	0.803894	0.905799	0.006	1	1	1	1	1	1	1	1	1	1	1	2	1	1	1	1	1	1	1	1	1	1	1	1	1	1	1	1	1	2	1	1	1	1	1	1	1	1	1	1	1	1	1
LOC_Os11g04490	2-CNs	0.08	0.006	0.46236	0.696739	0.0001	1	1	2	1	1	1	1	1	1	2	1	2	1	1	1	1	1	1	1	1	1	1	1	1	1	1	1	1	1	1	1	1	1	1	1	1	1	1	1	1	1	1	1
LOC_Os11g04510	2-CNs	0.09	0.009	0.373803	0.619678	0.0606	1	1	1	1	1	1	1	1	1	1	1	2	1	1	1	1	1	1	1	1	1	1	1	1	1	1	1	1	1	1	1	1	1	1	1	1	1	1	1	1	1	1	1
LOC_Os11g04540	2-CNs	-0.03	0.001	0.742546	0.873952	0.0268	1	1	1	1	2	1	1	1	1	1	1	1	1	1	1	1	1	1	1	1	2	1	1	1	1	1	1	1	1	1	1	1	1	1	1	1	1	1	1	1	2	1	1
LOC_Os11g04670	2-CNs	0.1	0.01	0.336286	0.587665	0	1	1	1	1	1	1	1	1	2	2	1	1	2	2	1	2	2	2	2	2	2	1	2	1	2	1	1	1	2	2	1	1	2	1	1	1	1	1	1	1	1	1	1
LOC_Os11g04740	2-CNs	0.06	0.004	0.539996	0.749932	0.132	1	2	1	2	1	1	2	1	1	1	1	1	1	2	1	2	1	2	1	1	1	1	1	1	1	2	2	1	2	2	1	2	2	1	1	1	1	2	1	2	1	2	1
LOC_Os11g04830	2-CNs	-0.09	0.008	0.404884	0.644091	0.0513	1	1	1	2	1	1	1	1	1	1	1	1	1	1	2	1	1	1	1	1	1	2	1	1	1	1	1	1	1	1	1	1	1	2	1	1	1	1	1	1	1	1	1
LOC_Os11g04850	4-CNs	-0.15	0.022	0.154568	0.383143	0.1529	1	1	1	1	4	3	1	1	1	1	1	3	3	3	1	4	2	4	1	4	2	3	3	2	3	1	2	1	2	1	1	4	1	1	1	1	2	1	1	1	1	1	1
LOC_Os11g04860	5-CNs	0.23	0.051	0.0326149	0.134893	0.0406	3	5	2	5	4	3	4	3	4	5	4	3	3	3	1	1	4	4	5	4	1	3	3	2	3	5	4	3	3	5	4	1	3	1	4	5	4	4	3	5	4	4	2
LOC_Os11g04870	6-CNs	0.06	0.003	0.581453	0.782463	0.1062	3	5	2	5	4	3	4	3	4	5	4	3	3	3	1	1	4	6	4	5	4	1	3	3	2	3	5	4	3	3	5	6	4	1	3	4	5	4	4	3	5	4	4
LOC_Os11g04880	5-CNs	-0.06	0.003	0.5878	0.786904	0.0626	3	5	2	5	4	4	4	5	4	3	1	3	1	1	1	1	1	5	1	2	1	3	2	3	5	4	3	3	5	1	1	2	3	1	4	5	4	4	3	5	4	4	2
LOC_Os11g04930	2-CNs	0	0	0.976122	0.988823	0.0001	1	1	1	1	1	1	1	1	1	1	1	1	1	1	1	1	1	1	1	1	1	1	1	1	2	1	1	1	1	1	1	1	1	2	1	1	1	1	1	1	1	1	1
LOC_Os11g04970	2-CNs	-0.09	0.008	0.394029	0.638698	0.0194	1	1	1	1	1	1	1	1	1	1	1	1	1	1	1	1	1	1	1	1	1	1	1	1	1	1	1	1	1	1	1	1	1	1	1	1	1	1	1	1	1	1	4
LOC_Os11g05130	2-CNs	-0.18	0.033	0.0834917	0.258338	0.1948	1	1	1	1	1	1	1	1	1	1	1	1	1	1	1	1	1	1	1	1	1	1	1	2	1	1	1	1	1	1	1	1	1	1	2	1	1	1	1	1	1	1	1
LOC_Os11g05140	2-CNs	-0.21	0.044	0.04344	0.163564	0.1948	1	1	1	1	1	1	1	1	1	1	1	1	1	1	1	1	1	1	1	1	1	1	1	2	1	1	1	1	1	1	1	1	1	1	2	1	1	1	1	1	1	1	1
LOC_Os11g05310	2-CNs	0	0	0.972787	0.986577	0.0412	1	2	1	1	1	1	2	1	1	1	1	1	1	1	2	1	1	1	1	1	1	1	1	1	1	1	1	1	1	1	1	1	1	1	1	1	1	1	1	2	2	1	1
LOC_Os11g05730	2-CNs	0.03	0.001	0.755381	0.883558	0.0142	1	1	1	1	1	1	1	1	1	1	1	1	1	1	2	1	1	1	1	1	1	2	1	1	1	1	1	1	1	1	1	1	1	1	1	1	1	1	1	1	1	2	1
LOC_Os11g06220	2-CNs	-0.06	0.004	0.564019	0.768379	0.0001	1	1	1	1	1	1	1	1	1	1	1	1	1	1	2	1	1	1	1	1	1	1	1	1	1	1	1	1	1	1	1	1	1	1	1	1	1	2	1	1	1	1	1
LOC_Os11g06720	2-CNs	-0.07	0.005	0.501565	0.727974	0.0254	1	1	1	1	1	1	1	1	1	1	1	1	1	1	1	1	1	2	1	1	1	1	1	1	1	1	1	2	1	1	1	1	1	1	1	2	1	1	1	1	1	1	1
LOC_Os11g06930	2-CNs	0.18	0.033	0.0835426	0.258338	0.0817	1	1	1	1	1	1	1	1	1	1	1	1	2	1	1	1	1	1	1	1	2	1	1	1	1	1	1	1	1	1	1	1	1	1	1	1	1	1	1	1	1	1	1
LOC_Os11g07020	3-CNs	-0.06	0.004	0.564886	0.769164	0.3281	1	1	1	1	1	1	1	1	1	1	3	1	1	1	1	1	1	1	1	3	1	3	1	1	1	1	1	1	1	1	1	1	1	1	1	1	1	1	1	1	1	1	2
LOC_Os11g07050	2-CNs	0.13	0.018	0.20793	0.452666	0.1366	1	1	1	1	1	1	1	1	1	1	1	1	1	1	1	1	1	1	1	1	1	1	1	1	1	1	1	1	1	1	1	1	1	1	1	1	1	1	1	1	1	1	1
LOC_Os11g07740	2-CNs	-0.11	0.013	0.288858	0.543045	0.0134	1	1	1	1	1	1	1	1	1	1	1	1	2	1	1	1	1	1	1	1	1	1	1	1	1	1	1	1	1	1	1	1	1	1	1	1	1	1	1	2	1	1	1
LOC_Os11g08440	4-CNs	0.07	0.005	0.514668	0.73719	0.2469	4	1	1	1	1	2	1	1	1	1	3	4	1	3	1	2	1	1	1	1	1	4	1	2	1	1	2	2	2	1	2	1	1	1	1	1	1	1	1	1	1	1	2
LOC_Os11g08445	9-CNs	-0.27	0.072	0.0124704	0.0651066	0.0007	4	1	7	7	8	1	5	7	5	1	6	3	4	6	1	11	1	7	11	7	4	1	1	1	1	1	1	1	5	1	11	7	7	1	1	5	1	1	2	1	7	1	6
LOC_Os11g08590	2-CNs	0	0	0.980772	0.990805	0.0022	1	1	1	1	1	1	1	1	1	2	1	1	1	2	2	1	1	1	1	1	1	1	1	1	1	1	1	1	1	1	1	1	1	1	1	1	1	1	1	1	1	1	1
LOC_Os11g08660	4-CNs	0	0	0.965019	0.98294	0.0011	3	3	3	3	4	3	3	3	3	3	3	2	2	3	1	1	1	3	3	4	1	2	1	4	1	3	1	4	1	1	3	4	3	1	3	3	2	1	3	3	3	3	4
LOC_Os11g08670	7-CNs	0.22	0.049	0.0359667	0.142949	0.0006	3	3	3	3	4	3	3	3	3	3	3	2	2	3	7	3	3	4	5	7	2	7	3	4	1	3	3	10	4	10	10	3	4	3	1	3	3	2	1	3	3	3	3
LOC_Os11g08830	4-CNs	-0.19	0.036	0.0715672	0.233299	0.0846	2	1	1	2	1	1	1	3	2	2	1	1	1	0	1	2	1	2	2	2	1	2	2	1	1	1	0	1	1	1	1	1	2	2	1	3	2	2	1	1	2	2	2
LOC_Os11g08840	4-CNs	0.04	0.002	0.686856	0.838998	0.017	1	1	1	1	1	1	1	3	1	1	1	1	1	0	1	1	1	2	2	1	1	1	1	1	1	0	1	1	1	1	1	1	1	2	1	1	1	1	1	1	1	1	1
LOC_Os11g08980	5-CNs	-0.21	0.043	0.0466835	0.172827	0.0036	2	3	2	2	5	2	4	4	2	2	2	3	2	2	4	1	2	2	2	3	1	4	2	2	1	2	2	1	2	2	3	2	3	3	3	5	2	3	2	2	3	5	2
LOC_Os11g09110	5-CNs	0.19	0.035	0.0777308	0.245823	0.1055	3	2	1	1	1	1	3	1	3	1	1	5	3	1	1	1	1	4	1	1	2	3	3	4	2	5	1	1	5	4	1	1	5	4	1	1	3	2	2	1	1	1	1
LOC_Os11g09150	2-CNs	0.02	0	0.833353	0.918736	0.0005	1	1	1	1	1	1	1	1	1	1	1	2	1	2	1	1	1	1	1	1	1	1	1	1	1	1	2	1	1	1	1	1	1	1	1	1	1	1	1	1	1	1	1
LOC_Os11g09160	2-CNs	-0.25	0.063	0.015894	0.0783453	0.0004	1	1	1	1	1	1	1	1	1	1	1	2	1	2	1	1	1	1	1	1	1	1	1	1	1	1	2	1	1	1	1	1	1	1	1	1	1	1	1	1	1	1	1
LOC_Os11g09310	2-CNs	0	0	0.974152	0.987584	0.0003	1	1	1	1	1	1	1	1	1	1	1	1	1	1	2	1	2	1	1	2	1	1	1	1	1	1	1	1	1	2	2	1	1	1	1	1	1	1	1	1	1	1	1
LOC_Os11g09680	2-CNs	-0.05	0.003	0.636265	0.814801	0.0161	1	1	1	1	2	1	1	1	1	1	1	1	1	1	1	1	1	1	1	1	1	1	1	1	1	1	1	1	1	1	1	2	1	1	1	1	1	1	1	1	1	1	1
LOC_Os11g09970	2-CNs	0.09	0.007	0.412117	0.650104	0.0019	1	1	1	1	1	1	1	2	1	1	1	1	1	1	2	1	1	1	1	1	1	1	1	1	1	1	2	1	1	1	1	2	1	1	1	1	1	1	1	1	1	1	1
LOC_Os11g09990	2-CNs	-0.03	0.001	0.769495	0.889365	0.0022	1	1	2	1	1	1	1	1	1	1	1	1	1	1	1	1	1	1	1	1	1	1	1	1	1	1	1	1	1	1	1	2	1	1	1	1	1	1	1	1	1	1	1
LOC_Os11g10000	2-CNs	0.08	0.007	0.441316	0.673981	0.0004	1	1	2	1	1	1	1	1	1	1	1	1	1	1	1	1	1	1	1	1	1	1	1	1	1	1	1	1	1	1	1	2	1	1	1	1	1	1	1	1	1	1	2
LOC_Os11g10040	2-CNs	-0.05	0.003	0.633247	0.812571	0.0019	1	1	2	1	1	1	1	1	1	1	1	1	1	1	1	1	1	1	1	1	1	1	1	1	1	1	1	1	1	1	1	2	1	1	1	1	1	1	1	1	1	1	1
LOC_Os11g10180	2-CNs	0.22	0.05	0.0318799	0.133054	0.0287	2	1	2	2	1	1	1	1	1	1	2	1	1	1	1	1	1	1	1	1	1	2	1	1	1	1	1	1	1	1	1	1	1	1	1	1	1	1	2	1	2	1	2
LOC_Os11g10290	2-CNs	0.13	0.017	0.216873	0.464969	0.3428	2	1	2	2	2	2	2	2	2	2	2	1	1	2	2	2	1	2	1	2	2	1	2	1	2	2	2	2	2	1	2	2	2	1	2	2	2	1	2	2	2	2	2
LOC_Os11g10520	4-CNs	0.27	0.073	0.00929609	0.0514786	0.0342	4	1	4	4	4	4	3	4	3	3	4	1	2	4	1	1	1	1	2	1	1	1	3	1	1	4	3	4	1	1	1	1	1	1	3	1	1	1	3	4	1	1	3
LOC_Os11g10590	3-CNs	-0.14	0.019	0.190933	0.432336	0.0223	3	1	1	3	1	1	1	1	2	1	1	1	2	1	2	1	3	1	1	1	1	1	1	1	1	1	1	1	1	1	2	1	1	1	2	3	1	1	1	3	1	1	1
LOC_Os11g11050	2-CNs	-0.03	0.001	0.812489	0.909232	0.0607	1	1	1	1	1	2	1	1	1	1	1	1	1	1	1	1	1	2	1	1	1	1	1	1	1	1	1	1	1	1	1	1	1	1	1	1	1	1	2	1	1	1	1
LOC_Os11g11060	2-CNs	0.07	0.004	0.52518	0.739457	0.0124	2	2	2	2	2	2	2	1	1	1	1	1	1	1	1	1	1	1	2	1	1	1	1	1	1	1	1	1	1	2	1	1	2	1	1	2	1	1	1	1	2	1	1
LOC_Os11g11070	2-CNs	0.23	0.053	0.0292427	0.125268	0.0598	2	2	2	2	2	2	2	1	1	1	1	1	1	1	2	1	2	1	1	1	2	2	1	1	1	1	1	1	2	1	1	2	2	1	2	1	1	1	1	2	1	1	1
LOC_Os11g12320	3-CNs	0.2	0.04	0.0559256	0.197117	0.0327	1	1	1	1	1	1	1	1	1	1	1	1	2	1	1	1	2	1	0	1	1	1	1	1	1	0	1	0	1	1	1	1	0	2	1	1	1	1	1	1	1	1	1
LOC_Os11g13390	2-CNs	0.04	0.002	0.686614	0.838998	0.0303	1	1	1	1	1	1	2	1	1	1	1	1	1	1	1	1	1	1	1	1	1	1	1	1	1	1	1	1	1	1	1	1	1	1	1	1	1	1	1	1	1	1	1
LOC_Os11g13850	2-CNs	0.17	0.029	0.10704	0.300501	0.0065	1	1	1	1	1	1	1	1	1	2	1	1	1	1	1	1	1	2	2	1	1	1	1	1	1	1	1	1	1	1	1	2	1	1	1	1	1	1	1	1	1	1	1
LOC_Os11g13870	2-CNs	0.01	0	0.899119	0.952685	0.0058	1	1	1	1	1	1	1	1	1	2	1	1	1	1	1	1	1	1	1	2	2	1	1	1	1	1	1	1	1	1	1	1	1	1	2	1	1	1	1	1	1	1	1
LOC_Os11g14910	2-CNs	0.25	0.063	0.016067	0.0790509	0.0718	1	1	1	1	1	1	1	1	1	1	1	1	1	1	1	1	1	1	1	1	1	1	1	1	1	1	1	2	1	1	1	1	1	1	1	1	1	1	1	1	1	1	1
LOC_Os11g14950	3-CNs	0.09	0.008	0.395104	0.639658	0.0303	2	2	2	1	2	2	2	2	2	2	2	2	2	2	1	2	1	1	1	1	2	1	1	1	2	2	2	2	2	3	2	2	2	3	2	2	2	1	2	1	1	2	1
LOC_Os11g15230	2-CNs	0.05	0.003	0.611185	0.800369	0	1	1	1	1	1	1	2	1	1	1	1	1	1	1	2	1	1	1	1	1	1	1	1	1	1	1	1	1	1	1	1	1	2	1	1	1	1	1	1	1	1	1	1
LOC_Os11g15570	2-CNs	-0.14	0.02	0.176459	0.415927	0.0078	1	1	2	1	1	2	1	2	1	2	1	1	1	1	1	1	1	1	1	1	1	1	1	1	1	1	1	1	1	2	2	1	2	1	2	1	1	1	1	1	2	1	1
LOC_Os11g15670	2-CNs	-0.14	0.02	0.179968	0.421943	0.0014	1	1	1	1	1	1	1	1	1	1	1	1	1	2	1	1	1	1	2	1	1	1	1	1	1	2	1	2	1	1	1	1	1	1	1	1	1	1	1	1	1	1	1
LOC_Os11g16540	2-CNs	-0.09	0.009	0.375453	0.619678	0.0603	1	1	1	1	1	1	1	1	1	1	1	1	1	1	2	1	1	1	1	1	2	1	1	1	1	1	1	1	1	1	1	1	1	1	1	1	1	1	1	1	1	1	1
LOC_Os11g16580	2-CNs	-0.06	0.003	0.596133	0.790155	0.3813	2	1	1	2	1	2	2	2	1	2	2	1	1	1	1	2	2	1	1	2	1	2	2	2	2	2	2	1	2	2	1	1	2	2	2	2	2	2	1	2	2	2	1
LOC_Os11g17070	3-CNs	-0.01	0	0.958638	0.979382	0.0121	1	1	3	3	1	1	1	1	1	1	1	1	1	1	1	1	1	1	1	1	1	1	1	1	1	1	1	1	1	1	1	1	1	1	1	1	1	1	1	1	3	1	1
LOC_Os11g17350	3-CNs	-0.2	0.04	0.0591283	0.205397	0.1871	2	2	2	2	1	1	1	2	1	2	2	1	1	1	1	1	1	3	1	1	1	3	1	2	2	1	2	1	2	2	2	2	2	1	2	2	1	2	2	3	1	1	1
LOC_Os11g17440	2-CNs	-0.07	0.005	0.481873	0.710991	0.006	1	1	1	1	2	1	1	1	1	1	1	1	1	1	1	1	1	1	1	1	1	1	1	1	1	1	1	1	2	1	1	1	1	1	1	1	1	1	1	2	1	1	1
LOC_Os11g18170	10-CNs	-0.07	0.004	0.537442	0.74791	0.0121	8	3	1	3	1	1	6	6	9	9	5	7	7	1	1	8	1	1	1	1	1	10	6	5	6	8	1	1	12	1	8	8	7	1	1	1	1	1	3	1	10	6	1
LOC_Os11g18870	2-CNs	0.07	0.005	0.493337	0.723192	0.0302	1	1	1	1	1	1	1	1	1	1	1	1	1	1	2	1	1	1	1	1	2	1	1	1	1	1	1	1	1	1	1	1	1	1	1	1	1	1	1	1	1	1	1
LOC_Os11g19800	2-CNs	0.14	0.019	0.190879	0.432336	0.0492	1	1	1	1	1	1	1	1	1	1	1	1	1	1	1	1	2	1	2	1	2	2	1	1	1	1	1	1	1	1	1	1	1	1	1	1	1	1	1	1	1	1	1
LOC_Os11g19810	2-CNs	-0.19	0.036	0.0673423	0.223708	0.0492	1	1	1	1	1	1	1	1	1	1	1	1	1	1	1	1	2	1	2	1	2	2	1	1	1	1	1	1	1	1	1	1	1	1	1	1	1	1	1	1	1	1	1
LOC_Os11g20020	2-CNs	0.08	0.006	0.471143	0.7026	0.0046	1	1	1	1	1	1	1	1	1	1	1	1	1	1	1	1	1	1	1	1	1	1	1	1	1	1	1	1	1	1	1	1	1	1	1	1	1	1	1	1	1	1	1
LOC_Os11g20160	2-CNs	0.2	0.04	0.0604758	0.208166	0.0046	2	1	2	2	2	1	1	1	1	1	2	2	1	1	1	1	1	1	1	1	1	1	1	1	1	1	1	1	1	1	1	1	1	1	2	2	1	1	1	2	2	2	2
LOC_Os11g20170	2-CNs	0.03	0.001	0.743713	0.874548	0.0058	2	2	1	1	1	1	1	1	1	2	1	2	2	1	2	2	1	1	2	1	2	2	1	2	1	2	2	1	1	1	1	2	1	1	2	2	1	1	1	1	1	1	2
LOC_Os11g20689	3-CNs	0.05	0.003	0.633236	0.812571	0.0011	1	3	1	2	3	3	1	1	1	1	1	1	1	1	2	1	1	1	1	1	1	1	1	1	1	1	1	2	1	1	1	1	1	1	1	1	3	3	1	3	1	3	2
LOC_Os11g21804	2-CNs	-0.01	0	0.946008	0.972459	0.0063	1	1	2	1	2	1	1	1	1	1	1	1	1	1	1	1	1	1	1	1	1	1	1	1	1	1	1	1	1	1	1	1	1	1	1	1	1	1	1	1	1	1	1
LOC_Os11g24500	2-CNs	0.13	0.016	0.230059	0.477588	0.1604	1	1	1	1	1	1	2	2	1	2	1	1	1	1	1	1	1	1	1	1	1	1	2	1	2	2	2	2	2	1	2	2	2	1	1	1	1	1	2	1	2	1	1
LOC_Os11g24620	4-CNs	0.09	0.008	0.392405	0.637061	0.1912	2	3	1	1	1	3	3	3	1	2	1	2	1	1	2	1	1	3	1	3	1	2	3	2	3	2	2	3	3	3	3	3	3	1	0	2	1	1	2	2	2	1	0
LOC_Os11g25090	3-CNs	0.02	0	0.883292	0.944569	0.0045	2	2	2	1	2	2	2	1	2	1	1	2	2	2	2	1	2	3	2	1	2	2	1	2	2	1	1	1	1	1	2	1	2	3	1	1	1	1	1	1	2	1	2
LOC_Os11g25100	3-CNs	-0.07	0.005	0.500235	0.72714	0.0034	2	2	2	1	1	2	2	1	2	1	1	1	2	2	1	1	2	3	1	1	2	2	1	2	1	1	1	1	1	1	2	1	1	3	1	1	1	1	1	1	2	1	2
LOC_Os11g25160	2-CNs	0.11	0.013	0.286203	0.541229	0.0023	1	1	1	1	2	1	1	1	1	1	1	1	1	1	1	1	1	1	1	1	1	1	1	1	1	1	1	1	1	1	1	1	1	1	1	1	1	1	1	1	1	1	1
LOC_Os11g25540	4-CNs	-0.19	0.038	0.0626236	0.213065	0	2	2	1	1	1	3	1	1	2	1	1	2	3	3	1	3	4	3	2	1	4	1	1	1	2	2	2	1	3	4	4	4	1	2	2	4	1	1	2	1	1	1	1
LOC_Os11g25560	2-CNs	0.14	0.019	0.190773	0.432336	0.0817	1	1	1	1	1	1	1	1	1	1	1	2	1	1	1	1	1	1	1	1	1	1	1	1	1	1	1	1	1	1	1	1	1	2	1	1	1	1	1	1	1	1	1
LOC_Os11g26030	2-CNs	0.04	0.002	0.696586	0.845421	0.0142	1	1	1	1	1	1	1	1	1	1	1	1	1	1	2	1	1	1	1	1	1	1	2	1	1	1	1	1	1	1	1	1	1	1	1	1	1	1	1	1	1	1	1
LOC_Os11g27400	2-CNs	0.06	0.004	0.544235	0.755422	0.0019	1	1	1	1	1	1	1	1	2	2	1	1	1	1	1	1	1	1	1	1	1	2	1	1	1	1	1	1	1	2	1	1	1	1	1	1	1	1	1	1	1	1	1
LOC_Os11g27430	3-CNs	-0.12	0.016	0.238223	0.489198	0.096	1	1	1	1	1	3	3	3	1	1	2	1	1	1	1	1	1	1	1	1	1	3	1	1	3	1	3	1	1	3	3	3	1	1	3	1	1	3	1	1	1	1	1
LOC_Os11g27440	2-CNs	0.07	0.004	0.528973	0.740059	0.0041	1	1	1	1	1	1	1	1	1	1	2	1	1	1	1	1	1	1	1	1	1	1	1	1	1	1	1	1	1	1	1	1	1	1	1	1	1	1	1	1	1	1	1
LOC_Os11g28980	2-CNs	-0.03	0.001	0.742262	0.873952	0.016	2	1	1	1	1	1	1	1	1	1	1	1	1	1	1	1	1	1	2	1	1	1	1	1	1	2	1	1	1	1	1	1	1	1	1	1	1	1	1	1	1	1	1
LOC_Os11g28990	2-CNs	0.09	0.009	0.369352	0.617586	0.016	2	1	1	1	1	1	1	1	1	1	1	1	1	1	1	1	1	1	2	1	1	1	1	1	1	2	1	1	1	1	1	1	1	1	1	1	1	1	1	1	1	1	1
LOC_Os11g29370	2-CNs	-0.02	0.001	0.832876	0.918677	0.0159	1	1	1	1	1	1	1	1	1	1	1	1	1	1	1	1	1	2	1	1	1	2	2	1	2	1	1	1	1	1	1	1	1	1	1	1	1	1	1	1	1	1	1
LOC_Os11g29500	4-CNs	0.17	0.03	0.102644	0.292149	0.1057	1	1	1	1	1	3	2	3	3	1	1	1	1	2	1	1	1	1	1	1	1	1	1	1	1	2	1	1	1	2	3	2	1	0	2	2	1	1	3	1	1	1	1
LOC_Os11g29670	3-CNs	0.07	0.005	0.513015	0.735618	0	1	1	1	1	1	1	1	1	2	1	1	1	1	1	1	1	1	1	1	1	1	0	1	0	1	1	1	1	1	1	1	2	1	1	1	1	1	2	1	1	1	1	0
LOC_Os11g30060	2-CNs	0.24	0.056	0.0239749	0.108854	0.0021	1	1	1	2	1	1	1	1	1	1	1	1	1	1	1	2	1	1	1	1	1	2	1	1	1	1	1	1	1	2	1	2	1	1	2	1	1	1	1	1	1	1	1
LOC_Os11g30484	2-CNs	-0.03	0.001	0.776149	0.893247	0.0149	1	1	1	1	2	1	1	1	1	1	1	1	2	1	1	2	1	1	1	1	1	1	1	1	1	1	1	1	1	1	1	1	1	1	1	1	1	1	1	1	1	1	1
LOC_Os11g31110	2-CNs	0.06	0.003	0.595559	0.789802	0.0139	1	1	1	1	1	1	1	1	1	1	1	1	1	1	2	1	1	1	1	1	1	2	1	1	1	1	1	1	1	1	1	1	1	1	1	1	1	1	1	1	1	1	1
LOC_Os11g31540	2-CNs	0.25	0.065	0.0148804	0.0741777	0.2307	2	1	2	2	2	1	1	1	1	1	1	1	1	2	1	2	1	2	1	2	1	1	2	1	2	1	1	2	2	1	1	2	1	1	1	1	2	1	2	1	1	2	2
LOC_Os11g31880	2-CNs	0.05	0.002	0.656387	0.827336	0.0022	1	1	1	1	1	1	1	1	1	1	1	1	1	1	1	1	2	1	1	1	1	1	1	1	1	1	2	1	1	2	1	1	1	1	1	1	1	1	1	1	1	1	1
LOC_Os11g32810	4-CNs	0.26	0.068	0.0123506	0.0651066	0.0028	1	1	1	1	1	1	1	1	1	1	1	1	0	1	2	1	1	2	3	1	1	2	1	2	1	3	3	1	1	1	3	1	1	2	1	1	1	3	3	3	1	3	2
LOC_Os11g32820	5-CNs	-0.03	0.001	0.782704	0.89728	0.0017	1	1	1	1	1	1	1	1	1	1	1	0	1	4	2	1	2	3	1	1	2	1	2	1	3	3	1	4	1	3	1	1	2	1	1	1	3	3	3	1	3	2	2
LOC_Os11g32870	2-CNs	-0.09	0.008	0.40403	0.644091	0.004	1	1	1	1	1	2	1	2	1	1	1	1	1	1	1	1	1	1	1	1	1	2	1	1	1	1	1	2	1	1	1	1	1	1	1	2	1	1	1	1	1	1	1
LOC_Os11g32900	2-CNs	0.07	0.005	0.512075	0.735422	0.076	1	1	1	1	1	2	2	2	1	1	2	1	1	1	1	1	1	1	1	1	1	1	1	1	2	2	1	2	1	1	2	1	1	1	1	1	1	2	1	1	1	1	1
LOC_Os11g33170	2-CNs	-0.03	0.001	0.755729	0.883576	0.0185	1	1	1	1	1	1	1	1	1	1	1	1	1	1	1	1	1	1	1	1	1	1	1	1	1	1	2	1	1	1	1	1	1	1	1	1	1	1	1	1	1	1	2
LOC_Os11g33180	3-CNs	-0.12	0.013	0.276186	0.532457	0.1478	1	2	2	2	1	1	1	1	1	1	0	1	2	1	1	0	1	1	1	1	1	0	2	1	2	2	1	1	1	2	1	1	1	1	2	1	2	1	1	1	1	2	2
LOC_Os11g33394	3-CNs	0.09	0.008	0.397992	0.640628	0.1831	2	1	1	1	1	2	2	2	1	2	0	1	1	1	1	0	1	0	1	1	1	1	0	1	1	2	1	1	1	1	1	1	1	1	1	1	1	1	1	2	1	1	1
LOC_Os11g33950	4-CNs	-0.2	0.039	0.0597218	0.206645	0.0262	2	1	1	1	1	2	2	2	1	2	1	1	1	1	2	1	1	1	2	1	1	3	1	1	1	3	3	3	3	1	3	3	3	1	1	1	1	1	2	1	2	1	1
LOC_Os11g34760	2-CNs	0.22	0.05	0.0305212	0.128646	0.0817	1	1	1	1	1	1	1	1	1	1	1	1	1	1	1	1	2	1	1	1	1	1	1	1	1	1	1	1	1	1	1	1	1	1	1	1	1	1	1	1	1	1	1
LOC_Os11g34824	3-CNs	0.07	0.005	0.511289	0.734736	0.2869	0	0	0	0	0	0	0	0	0	0	2	1	0	0	1	0	0	0	0	0	0	2	0	0	0	0	0	0	0	0	0	1	2	0	0	0	2	0	0	0	0	0	0
LOC_Os11g35360	2-CNs	0.02	0.001	0.822447	0.914713	0.0107	2	1	1	1	1	1	1	1	1	1	1	1	1	1	1	1	1	2	1	1	1	1	1	1	1	1	1	1	1	1	1	1	2	1	1	2	1	1	1	1	1	1	1
LOC_Os11g35450	2-CNs	-0.13	0.017	0.225139	0.473606	0.0044	1	1	1	2	1	1	1	2	2	1	1	1	1	1	1	1	1	1	1	1	1	1	1	1	1	1	1	1	1	1	2	2	1	1	1	2	1	1	1	1	1	1	1
LOC_Os11g35660	2-CNs	-0.15	0.023	0.14691	0.371415	0.0324	1	1	1	1	1	1	1	1	1	1	1	1	1	1	1	1	2	1	2	1	1	1	1	1	1	1	1	1	1	1	1	2	1	1	1	1	1	1	1	1	1	1	1
LOC_Os11g36200	2-CNs	0.17	0.028	0.11243	0.308716	0.0226	1	1	1	1	1	1	1	1	1	2	1	1	1	1	2	1	1	1	1	2	1	1	1	1	2	1	1	1	1	1	1	1	1	1	1	1	2	1	1	1	1	1	1
LOC_Os11g36340	2-CNs	0.12	0.013	0.271313	0.52854	0.0011	1	1	1	1	1	1	1	1	1	1	1	1	1	1	2	2	1	2	1	1	1	2	1	1	1	1	1	1	1	1	1	1	1	1	1	1	1	1	1	1	1	2	1
LOC_Os11g37100	2-CNs	-0.12	0.014	0.257494	0.51363	0.0023	1	1	1	1	2	1	1	1	1	1	1	1	1	1	1	1	1	1	1	1	1	2	1	1	1	1	1	1	1	1	1	1	1	1	1	2	1	1	1	1	1	1	1
LOC_Os11g37260	2-CNs	0.13	0.016	0.233684	0.482121	0.03	1	1	1	1	1	1	1	1	1	1	1	1	1	1	2	1	1	1	1	1	1	2	1	1	1	2	1	1	1	1	1	1	1	1	1	1	1	2	2	1	2	1	1
LOC_Os11g37300	2-CNs	0.19	0.037	0.0676802	0.223937	0.0182	1	1	1	1	1	1	1	1	1	1	2	1	1	2	2	1	1	1	1	1	1	1	1	1	1	2	1	1	1	2	1	1	1	1	1	1	1	1	1	1	1	1	1
LOC_Os11g37990	2-CNs	0.03	0.001	0.808533	0.907628	0.0982	1	1	1	1	1	1	1	1	1	1	1	1	1	1	1	2	1	1	1	2	1	1	1	1	1	1	1	1	1	1	1	1	1	1	1	1	1	1	1	1	1	1	1
LOC_Os11g38200	2-CNs	-0.01	0	0.896519	0.950756	0.0044	1	1	1	1	1	1	1	1	1	1	1	1	2	1	1	1	1	1	1	1	2	1	1	1	2	1	2	1	1	1	1	1	1	1	1	1	1	1	1	1	1	1	1
LOC_Os11g38860	3-CNs	0.05	0.003	0.616912	0.802661	0.0068	1	3	1	1	1	1	1	1	1	1	1	1	1	1	1	1	1	1	1	1	1	1	1	1	1	1	1	1	1	1	1	1	1	1	1	1	1	1	1	1	1	1	3
LOC_Os11g38870	3-CNs	0.02	0	0.877349	0.941949	0.0038	1	3	1	1	1	1	1	1	1	1	1	1	1	1	1	1	1	1	1	1	1	1	1	1	1	1	1	1	1	1	1	1	1	1	1	1	1	1	1	1	1	1	1
LOC_Os11g39320	5-CNs	0.15	0.022	0.174187	0.413147	0.0411	0	1	2	1	0	2	2	2	0	2	1	1	1	1	3	0	3	1	4	3	1	1	3	1	0	0	0	1	1	3	1	1	1	2	3	0	0	2	4	1	0	2	2
LOC_Os11g39330	3-CNs	-0.26	0.067	0.0134845	0.0691733	0.0014	3	3	1	1	2	1	1	1	1	2	1	1	1	1	2	3	1	2	2	1	1	2	1	3	1	1	1	3	1	2	1	3	1	2	3	2	1	1	1	1	1	1	1
LOC_Os11g39350	2-CNs	-0.19	0.035	0.0718434	0.233337	0.0363	1	1	1	1	1	1	1	1	1	1	1	1	1	1	2	1	1	2	2	1	1	1	1	1	1	1	1	1	1	2	1	1	1	1	1	2	1	1	1	1	1	1	1
LOC_Os11g39670	2-CNs	0.05	0.002	0.644699	0.820047	0.0071	2	2	1	1	2	1	1	1	1	1	1	2	1	1	1	1	1	1	1	1	1	1	1	1	2	1	2	1	1	1	1	2	2	1	1	1	1	2	1	1	1	1	1
LOC_Os11g39680	2-CNs	-0.13	0.016	0.227432	0.475524	0.0022	2	2	1	1	1	1	1	1	1	1	1	1	1	1	1	1	1	1	1	1	1	1	1	1	1	1	2	1	1	1	1	1	1	1	1	1	1	1	1	1	1	1	1
LOC_Os11g39780	7-CNs	-0.17	0.029	0.105775	0.298176	0.0004	3	3	3	6	3	6	5	6	5	2	6	1	5	1	1	1	1	1	7	1	1	1	1	6	1	1	7	6	2	1	5	1	5	7	3	5	5	5	2	6	4	1	2
LOC_Os11g41410	2-CNs	0.17	0.028	0.111578	0.307699	0.0629	1	1	1	1	1	1	1	1	1	1	1	1	1	1	2	1	1	1	1	1	1	1	1	1	1	1	1	1	1	1	1	1	1	1	1	1	1	1	1	1	1	1	1
LOC_Os11g41510	2-CNs	0.07	0.005	0.493614	0.723192	0.0153	1	1	1	1	1	1	1	1	1	1	1	1	1	1	1	1	1	1	2	2	1	1	1	1	1	1	1	1	1	1	1	1	1	1	1	1	1	1	1	1	1	1	1
LOC_Os11g41680	3-CNs	0.09	0.009	0.375121	0.619678	0.017	2	1	1	1	1	1	1	1	1	1	1	2	1	0	1	2	1	1	1	2	2	1	1	1	1	1	1	1	1	1	1	1	2	1	1	1	1	1	1	1	1	1	1
LOC_Os11g41850	3-CNs	0.04	0.001	0.719425	0.860204	0.018	3	3	1	1	1	1	1	1	1	1	1	1	1	3	1	1	1	1	2	1	1	1	1	1	1	1	1	1	1	1	1	1	1	1	1	1	1	1	1	1	1	1	1
LOC_Os11g42540	2-CNs	0.04	0.002	0.691677	0.841779	0.0342	1	1	1	1	1	1	1	1	2	1	2	1	1	1	2	1	1	2	1	2	1	1	1	1	1	1	1	1	1	1	1	1	2	1	1	1	1	1	1	1	1	1	1
LOC_Os11g42550	2-CNs	-0.01	0	0.90287	0.952685	0.0775	1	1	1	1	1	1	1	2	2	1	1	2	1	1	2	1	2	1	1	1	1	1	1	1	1	1	1	1	1	2	1	1	2	1	2	1	1	1	2	1	1	1	1
LOC_Os11g42850	2-CNs	-0.14	0.02	0.189567	0.432199	0.0019	2	1	2	1	1	1	1	1	1	1	1	1	1	2	1	1	1	1	1	1	1	1	1	1	1	1	1	1	1	1	1	1	1	1	1	1	1	1	1	1	1	1	1
LOC_Os11g43030	2-CNs	0.21	0.043	0.0503096	0.182925	0.0068	1	1	1	2	1	1	1	1	1	1	2	1	1	1	1	1	1	1	1	1	1	1	1	2	1	1	2	2	1	1	1	1	1	1	1	1	1	1	1	1	1	1	1
LOC_Os11g43140	2-CNs	0.09	0.009	0.384696	0.628574	0.0656	1	1	1	1	1	1	1	1	2	1	1	1	1	1	2	1	1	1	1	1	1	1	1	1	1	1	1	1	1	1	2	1	1	1	1	1	1	1	1	1	1	1	1
LOC_Os11g43200	2-CNs	-0.16	0.026	0.124734	0.32984	0.0001	1	1	1	1	1	1	1	1	2	1	1	1	1	1	1	1	1	1	1	1	1	1	1	1	1	1	1	1	1	1	1	1	1	1	1	1	1	1	1	1	1	1	1
LOC_Os11g43390	3-CNs	0.21	0.044	0.0502181	0.182843	0.0006	1	1	1	2	0	1	0	0	1	2	1	1	1	1	1	1	1	1	1	1	1	1	1	1	0	0	0	1	1	1	0	1	1	1	1	1	1	1	1	1	1	2	2
LOC_Os11g43900	2-CNs	0.12	0.013	0.270947	0.52854	0.0041	2	1	1	1	1	1	1	1	1	1	1	1	1	1	2	1	1	2	1	1	1	1	1	1	1	1	1	1	1	1	1	1	1	1	1	1	1	1	1	1	1	1	1
LOC_Os11g44300	2-CNs	-0.03	0.001	0.77028	0.889365	0.0377	1	1	1	1	1	3	3	1	1	1	1	1	1	1	1	1	1	1	1	1	1	3	1	1	1	1	1	1	1	1	3	1	1	1	1	1	1	1	1	1	1	1	1
LOC_Os11g44415	3-CNs	0.13	0.018	0.209151	0.454162	0.0072	0	2	1	1	1	1	1	1	0	1	1	1	1	0	1	2	1	0	1	0	1	1	0	0	2	0	0	0	1	2	0	0	1	0	2	0	2	1	1	0	1	2	2
LOC_Os11g44660	3-CNs	-0.11	0.012	0.305181	0.560086	0.0208	1	1	1	2	1	2	2	2	1	1	1	1	1	1	1	1	1	2	3	2	1	1	3	1	1	2	3	1	1	1	3	1	1	1	1	2	1	1	2	1	1	3	1
LOC_Os11g44790	2-CNs	0.25	0.063	0.0161029	0.0790804	0.0242	1	1	1	1	1	1	1	1	1	1	1	1	1	1	1	1	1	1	1	1	1	1	1	1	1	1	1	1	1	1	1	1	2	1	1	1	1	1	1	1	1	1	1
LOC_Os11g44970	4-CNs	0.14	0.02	0.200492	0.44314	0.013	1	1	1	1	0	0	0	1	1	1	1	1	1	1	1	0	0	1	1	3	1	1	1	0	0	1	1	1	0	1	1	1	1	1	1	1	1	1	8	1	1	1	1
LOC_Os11g44990	3-CNs	0.06	0.003	0.591077	0.7886	0.0055	1	1	1	1	1	1	1	2	1	1	1	1	1	1	1	1	1	1	1	1	0	1	1	2	1	2	1	1	0	1	1	1	1	1	1	1	1	1	1	1	1	1	1
LOC_Os11g45030	7-CNs	0.05	0.002	0.658828	0.827336	0.0346	3	2	2	9	0	1	0	1	2	1	1	1	2	4	1	3	1	1	3	1	1	1	0	0	1	1	1	1	2	1	1	1	1	1	1	2	9	9	2	8	2	2	1
LOC_Os11g45040	6-CNs	0.14	0.02	0.194423	0.436502	0.1327	2	3	2	2	8	1	0	0	3	8	1	1	1	3	3	2	1	1	1	1	2	1	1	0	0	2	2	1	1	3	1	1	1	1	3	3	2	8	9	2	9	2	3
LOC_Os11g45050	5-CNs	0.18	0.031	0.0951976	0.278169	0.1002	1	1	1	2	1	0	0	1	1	1	1	1	1	1	1	0	0	1	4	1	1	1	0	1	0	0	1	1	0	1	1	1	2	1	3	1	1	1	1	1	1	1	0
LOC_Os11g45090	5-CNs	-0.01	0	0.959402	0.979382	0.0869	2	2	2	2	5	3	3	3	5	2	5	3	3	3	2	2	1	2	2	4	2	2	3	3	1	4	3	3	2	1	2	1	2	5	2	5	5	2	2	2	1	1	4
LOC_Os11g45140	4-CNs	0.24	0.058	0.0242108	0.109549	0.0184	0	0	0	0	1	1	1	5	0	5	1	0	1	0	0	0	0	0	2	0	1	1	2	1	0	1	1	1	0	0	1	0	1	0	2	0	5	5	0	5	0	0	1
LOC_Os11g45180	4-CNs	0.12	0.014	0.271408	0.52854	0.0004	1	1	1	1	1	0	0	0	1	8	1	1	1	1	1	0	1	2	1	2	1	1	2	1	0	1	1	1	0	2	1	1	1	1	2	2	1	1	1	1	1	1	1
LOC_Os11g45210	3-CNs	0.12	0.013	0.272439	0.528699	0.0614	1	1	1	1	1	0	0	0	1	1	1	1	1	1	1	1	1	1	2	1	2	1	1	1	0	1	1	1	1	1	1	1	2	1	1	1	1	1	1	1	1	1	1
LOC_Os11g45790	3-CNs	0.22	0.047	0.0377963	0.148218	0	1	2	1	1	1	1	1	1	1	1	1	1	2	0	1	0	1	1	1	1	1	1	0	0	2	1	1	1	2	1	1	1	2	1	2	1	1	1	1	1	1	1	1
LOC_Os11g45930	2-CNs	0.16	0.024	0.136425	0.351622	0.0054	1	1	1	1	1	1	1	2	1	1	1	1	2	1	1	1	1	1	1	1	1	1	1	1	1	1	1	1	1	1	1	1	2	1	2	1	1	1	2	1	1	1	1
LOC_Os11g45990	2-CNs	-0.12	0.014	0.25938	0.516613	0.0002	1	1	1	1	1	1	1	1	1	1	1	1	1	1	1	1	1	1	1	1	1	1	1	1	1	1	1	1	1	1	1	1	1	1	1	1	1	1	1	1	2	1	1
LOC_Os11g46900	3-CNs	-0.25	0.064	0.014379	0.0724973	0.0519	0	0	0	0	0	1	1	0	0	0	1	1	0	1	0	0	0	0	0	1	1	0	0	0	0	1	1	1	1	0	1	0	0	0	0	1	0	1	0	0	0	1	0
LOC_Os11g47140	3-CNs	0.23	0.052	0.0301314	0.127205	0.0281	1	1	1	1	0	2	2	1	0	1	1	0	1	1	1	0	1	1	0	0	1	0	1	0	1	1	0	1	1	1	1	1	1	1	1	1	0	1	0	0	1	0	1
LOC_Os11g47600	2-CNs	0.17	0.029	0.103395	0.29334	0.0603	1	1	1	1	1	1	1	1	1	1	1	1	1	1	2	1	1	1	1	1	1	1	1	1	1	1	1	1	1	1	1	1	1	1	1	1	1	1	1	1	1	1	1
LOC_Os11g47630	2-CNs	0.13	0.016	0.230584	0.477588	0.0128	1	1	1	1	1	1	1	1	2	1	1	1	2	1	1	1	1	1	1	1	2	1	1	1	1	1	1	1	1	1	1	1	1	1	1	1	2	1	1	1	1	1	1
LOC_Os11g47750	2-CNs	0	0	0.989793	0.994301	0.1087	2	1	1	2	2	1	1	2	2	1	2	1	1	2	2	1	1	1	1	2	1	1	1	2	1	1	1	1	1	2	1	1	1	1	2	2	1	2	2	1	1	2	1
LOC_Os11g47770	2-CNs	-0.07	0.005	0.502447	0.727974	0.0022	1	1	1	1	1	1	1	1	1	1	1	1	1	1	2	1	1	1	1	2	1	1	1	1	1	1	1	1	1	1	1	1	1	1	1	2	1	1	1	1	1	1	1
LOC_Os11g47800	2-CNs	-0.18	0.031	0.0927947	0.27473	0.0344	1	1	1	2	2	1	1	1	2	1	1	1	2	2	2	2	1	1	1	2	2	1	2	1	1	2	1	2	2	1	1	2	1	2	1	1	1	1	2	1	2	1	2
LOC_Os11g47809	2-CNs	-0.13	0.018	0.199098	0.441795	0.0041	1	1	1	1	1	1	1	1	1	1	1	1	1	1	2	1	1	1	1	1	1	1	1	1	1	2	1	1	1	1	1	2	1	2	1	1	1	1	1	1	1	1	1
LOC_Os11g47910	2-CNs	-0.12	0.013	0.273068	0.529531	0.0001	1	1	1	1	1	1	1	1	1	1	1	1	1	1	1	1	1	1	1	1	1	1	1	1	1	1	2	1	1	1	2	1	1	1	1	1	1	1	1	1	1	1	1
LOC_Os11g47920	2-CNs	0.11	0.013	0.283406	0.539307	0.0183	1	1	1	1	1	1	1	1	1	1	1	1	1	1	1	1	1	1	1	1	1	1	1	1	1	1	1	1	1	1	1	1	1	1	1	1	1	1	1	1	1	2	1
LOC_Os11g47970	2-CNs	-0.11	0.012	0.300512	0.556962	0	1	1	1	1	1	1	1	1	1	1	1	1	1	1	1	1	1	1	2	1	1	1	1	1	1	2	2	1	1	1	1	1	1	1	1	1	1	1	1	1	1	1	1
LOC_Os11g48060	2-CNs	-0.08	0.006	0.452276	0.686454	0.0603	1	1	1	1	1	1	1	1	1	1	1	1	1	1	1	1	1	1	1	1	1	1	1	1	1	1	1	1	1	1	1	1	1	1	1	1	1	1	1	1	1	1	1
LOC_Os11g48080	2-CNs	-0.1	0.01	0.347106	0.600125	0.0606	1	1	1	1	1	1	1	1	1	1	1	1	1	1	1	1	1	1	1	1	1	1	1	1	1	1	1	1	1	1	1	1	1	1	1	1	1	1	1	1	1	1	1
LOC_Os12g01190	2-CNs	0.16	0.024	0.136641	0.351838	0.0039	1	1	1	1	1	1	1	1	1	1	1	1	1	1	1	1	1	1	1	1	1	1	1	1	1	1	1	1	2	1	1	1	1	1	1	1	1	1	1	1	1	1	1
LOC_Os12g01200	2-CNs	-0.2	0.04	0.057736	0.201619	0.0001	1	1	1	1	1	1	1	1	1	1	1	1	1	1	1	1	1	1	1	1	1	1	1	1	1	1	1	1	2	1	1	1	1	1	1	1	1	1	1	1	1	1	1
LOC_Os12g01210	2-CNs	-0.02	0	0.862483	0.933358	0.0156	1	1	1	1	1	1	1	1	1	1	1	1	1	1	1	1	1	1	1	1	1	1	1	1	1	1	1	1	1	1	1	1	1	1	1	1	1	1	1	1	1	1	1
LOC_Os12g01280	2-CNs	-0.09	0.008	0.391358	0.636708	0.0185	1	1	1	1	1	1	1	1	1	1	1	1	1	1	1	1	1	1	1	1	1	1	1	1	1	1	1	1	1	1	1	1	1	1	1	1	1	1	1	1	1	1	1
LOC_Os12g01370	2-CNs	0.12	0.015	0.252259	0.509634	0.0134	1	1	1	1	1	1	1	1	1	1	1	1	1	1	1	1	1	1	1	1	1	1	1	1	1	1	1	1	1	1	1	1	1	1	1	1	1	1	1	1	1	1	1
LOC_Os12g01430	2-CNs	0.11	0.012	0.301091	0.556962	0.0002	1	1	1	1	1	1	1	1	1	1	1	1	1	1	1	1	1	1	1	1	1	2	1	1	1	1	1	1	1	1	2	1	1	1	1	1	1	1	2	1	1	1	1
LOC_Os12g01449	2-CNs	-0.05	0.003	0.624586	0.806871	0.0257	1	1	1	1	1	1	1	1	1	1	1	1	1	1	2	1	1	1	1	1	1	1	1	1	1	1	2	2	1	2	1	1	1	1	1	1	1	1	1	1	1	1	1
LOC_Os12g01510	2-CNs	-0.01	0	0.890309	0.947216	0.0017	1	1	1	1	1	1	1	1	1	2	1	1	1	2	1	2	1	1	1	1	1	2	1	1	1	1	1	1	1	1	1	2	1	2	1	1	1	1	1	1	1	1	1
LOC_Os12g01570	2-CNs	0.03	0.001	0.798811	0.90489	0	1	1	1	1	1	1	1	1	1	1	1	2	1	1	1	1	1	1	1	1	1	2	1	1	1	1	1	2	1	1	1	1	1	1	1	1	1	1	1	2	2	2	1
LOC_Os12g01574	2-CNs	0.09	0.008	0.407564	0.646389	0	1	1	1	1	1	1	1	1	1	1	1	2	1	1	1	1	1	1	1	1	1	2	1	1	1	1	1	2	1	1	1	1	1	1	1	1	1	1	1	2	2	2	1
LOC_Os12g01700	2-CNs	-0.15	0.021	0.168301	0.404626	0.0269	1	1	1	1	1	1	1	1	1	1	1	1	1	1	1	1	1	1	1	2	1	1	1	1	1	1	1	1	1	1	1	1	1	1	1	1	1	1	2	1	1	1	1
LOC_Os12g01730	2-CNs	0.19	0.035	0.0749541	0.239618	0.0136	1	1	1	1	1	1	1	1	1	1	1	1	1	1	1	1	1	1	1	1	1	2	1	1	1	1	1	1	1	1	1	1	1	1	1	1	1	1	2	1	1	1	1
LOC_Os12g01740	2-CNs	0.19	0.035	0.0761157	0.242453	0.0449	2	2	2	1	1	1	1	1	1	1	1	1	1	1	1	1	1	2	1	1	1	1	2	1	1	1	1	2	1	1	1	1	1	1	1	1	2	1	1	1	1	1	1
LOC_Os12g01850	2-CNs	0.07	0.005	0.502309	0.727974	0.0001	1	1	1	1	1	1	1	1	1	1	1	1	1	1	1	1	1	1	1	1	1	1	1	1	1	1	1	1	1	1	1	1	1	1	1	1	1	1	1	1	1	2	1
LOC_Os12g01930	2-CNs	-0.03	0.001	0.751119	0.880884	0.0001	1	1	1	1	1	1	1	2	1	1	1	1	2	1	1	1	1	1	1	1	1	1	1	1	1	1	1	1	1	1	1	1	1	1	1	1	1	1	1	1	1	1	1
LOC_Os12g01950	2-CNs	0	0	0.968187	0.985168	0.0068	1	1	1	1	1	1	1	1	1	1	1	1	1	1	1	1	1	1	1	1	1	2	1	1	1	1	1	1	1	1	1	2	1	1	1	1	2	1	1	1	2	1	1
LOC_Os12g02080	2-CNs	0.04	0.001	0.741536	0.873952	0.0016	1	1	1	1	1	1	1	1	1	1	1	1	1	1	1	1	1	1	1	1	1	1	1	1	1	1	1	1	1	1	1	1	1	1	1	2	1	1	1	1	1	1	1
LOC_Os12g02094	2-CNs	0.11	0.013	0.283083	0.539198	0.0001	1	1	1	1	1	1	1	1	1	1	1	1	1	1	1	1	1	1	1	1	1	1	1	1	1	1	1	1	1	1	1	1	2	1	2	1	1	1	1	1	1	1	1
LOC_Os12g02100	2-CNs	0	0	0.969164	0.985168	0.0039	1	1	1	1	1	1	1	2	1	1	1	1	1	1	1	1	1	1	1	1	1	2	1	1	1	1	1	1	1	1	1	1	2	1	2	1	1	1	1	1	1	1	1
LOC_Os12g02150	2-CNs	0.02	0	0.883548	0.944569	0.0001	1	1	1	1	1	1	1	1	1	1	1	1	1	1	1	1	1	1	1	1	1	1	1	1	1	1	2	1	1	1	1	1	1	1	2	1	1	1	1	1	1	1	1
LOC_Os12g02340	2-CNs	-0.14	0.018	0.202009	0.444488	0.0016	2	1	1	1	1	1	1	1	1	1	1	1	1	2	1	1	1	1	1	1	1	1	1	1	1	1	1	1	1	1	1	1	1	1	1	1	1	1	1	1	1	1	1
LOC_Os12g02390	2-CNs	0.16	0.025	0.132193	0.344405	0.0183	1	1	1	1	1	1	1	1	1	1	1	1	1	1	1	1	1	1	1	1	1	1	1	1	1	1	1	1	1	1	1	1	1	1	1	1	1	1	1	1	2	1	1
[truncated: 177 more rows]
[truncated: 143 more columns]

## Sheet: Table S16
Table S16. The positively correlated loci between copy number and expression level.
LOC_ID	CN_types	CorrCoef	CorrCoef_SQ	P_val	FDR_val	Vst_val	CN_Matrix	TPM_Matrix
ChrSy.fgenesh.gene.47	3-CNs	0.43	0.187	1.84434e-05	0.000261068	0.0385	2	2	2	2	2	0	0	2	0	2	2	1	1	2	1	2	1	2	0	1	2	1	2	0	0	1	0	0	0	0	1	0	1	1	1	1	1	0	2	0	1	1	1
ChrSy.fgenesh.gene.74	2-CNs	0.34	0.114	0.000933653	0.00802396	0.0167	2	2	2	2	2	2	2	2	2	2	2	1	2	2	1	2	1	1	2	1	1	2	1	2	1	2	1	1	2	1	1	1	1	1	1	1	1	1	1	1	1	2	1
ChrUn.fgenesh.gene.18	3-CNs	0.7	0.494	8.21565e-15	7.76672e-13	0.2505	1	1	0	2	2	1	1	1	2	2	1	0	0	2	0	0	0	1	0	1	1	0	0	0	1	1	1	1	1	1	1	1	1	0	0	1	1	1	1	0	1	0	1
ChrUn.fgenesh.gene.20	4-CNs	0.35	0.122	0.000630345	0.00579348	0.0829	1	1	2	1	1	1	1	1	2	2	3	1	0	1	1	1	0	1	0	1	3	1	1	0	1	1	1	1	1	1	1	1	1	1	0	1	1	1	1	1	1	1	1
ChrUn.fgenesh.gene.38	3-CNs	0.73	0.538	2.22045e-16	2.93876e-14	0.1832	2	1	2	1	0	1	1	1	0	0	0	1	0	0	0	2	0	1	0	0	0	0	1	0	1	1	0	0	0	1	1	0	0	1	1	0	2	1	1	1	0	1	0
ChrUn.fgenesh.gene.39	3-CNs	0.59	0.352	7.21293e-10	2.47956e-08	0.1169	2	1	2	1	0	1	1	1	2	0	0	1	0	0	0	2	0	0	0	2	0	1	0	1	0	0	1	0	1	1	1	0	0	1	1	0	2	1	1	1	0	1	0
ChrUn.fgenesh.gene.40	3-CNs	0.46	0.208	6.12159e-06	9.44266e-05	0.0129	2	1	2	1	0	1	1	1	1	0	0	1	0	0	0	2	1	0	0	1	0	1	2	1	1	0	0	1	0	1	1	1	0	1	1	0	1	1	1	0	1	0	0
LOC_Os01g02390	4-CNs	0.51	0.264	2.23479e-07	4.48143e-06	0.1329	3	3	3	2	1	1	1	1	1	1	1	1	1	1	0	3	0	1	1	1	1	1	1	1	1	1	1	1	1	1	1	1	1	1	1	3	1	3	1	2	3	3	1
LOC_Os01g02400	3-CNs	0.28	0.076	0.0083216	0.0470668	0.043	1	1	1	2	1	1	1	1	1	1	1	2	1	1	0	1	0	1	1	1	1	1	1	2	1	1	1	1	2	1	1	1	1	1	1	1	1	1	2	1	1	1	1
LOC_Os01g02500	3-CNs	0.35	0.119	0.000978226	0.00835278	0.0121	1	1	1	1	1	1	1	1	1	1	1	1	1	1	1	1	1	2	1	0	1	0	0	1	1	1	1	1	1	1	1	1	1	1	1	1	1	0	1	1	1	2	1
LOC_Os01g03630	2-CNs	0.49	0.245	6.24786e-07	1.18979e-05	0.2055	1	1	1	1	1	2	2	2	1	2	1	1	1	2	1	1	1	1	1	2	1	1	2	1	2	1	1	2	2	1	2	2	1	1	2	2	1	1	2	1	1	1	2
LOC_Os01g04500	3-CNs	0.4	0.162	6.31465e-05	0.000781069	0.0816	2	2	2	2	2	2	2	2	2	0	2	2	1	2	2	2	1	2	2	0	1	2	1	2	1	1	2	2	2	2	2	2	2	2	1	2	2	2	2	1	1	2	1
LOC_Os01g05610	2-CNs	0.29	0.084	0.00483619	0.0307107	0.0001	1	1	1	1	1	1	1	1	1	2	1	1	1	1	1	1	1	1	1	1	1	1	1	1	1	1	1	1	1	1	1	1	1	1	1	1	1	1	1	2	1	1	1
LOC_Os01g10680	2-CNs	0.35	0.122	0.00058596	0.00548069	0.1033	1	1	1	1	1	1	1	1	1	1	1	1	1	1	1	1	1	1	1	1	1	1	1	1	1	1	1	1	1	1	1	1	1	1	1	1	1	1	1	1	1	1	1
LOC_Os01g10780	2-CNs	0.29	0.084	0.00541172	0.0333136	0.0159	1	1	1	1	2	1	1	2	1	1	2	1	1	1	1	1	1	1	1	1	1	1	1	1	1	1	1	1	1	1	2	1	2	1	1	1	1	1	1	1	1	1	1
LOC_Os01g15110	2-CNs	0.39	0.152	0.00014781	0.00169373	0.1138	1	1	1	2	2	2	1	1	1	2	2	1	1	2	2	1	2	1	2	1	1	1	1	1	1	2	2	1	2	2	2	2	1	2	1	2	2	2	2	2	1	1	1
LOC_Os01g23870	3-CNs	0.37	0.135	0.000310313	0.0031961	0.0118	0	1	1	1	1	0	0	0	2	1	1	1	1	1	1	2	1	0	1	1	1	1	2	1	0	0	0	0	0	1	0	0	0	1	1	1	1	2	2	2	0	2	1
LOC_Os01g23910	3-CNs	0.58	0.337	1.32245e-09	4.16729e-08	0.0004	0	1	1	1	2	1	0	0	1	1	1	1	1	1	1	2	1	0	2	0	1	1	2	1	0	1	0	1	1	1	0	1	1	1	1	0	1	1	1	1	0	1	1
LOC_Os01g27880	2-CNs	0.34	0.118	0.000867427	0.00760291	0.1501	1	1	1	2	1	1	2	1	1	2	1	1	1	2	1	2	1	1	1	2	1	1	1	1	1	1	2	2	2	2	2	1	1	1	1	2	1	1	1	2	1	1	1
LOC_Os01g36229	2-CNs	0.31	0.097	0.0023556	0.0172245	0.0371	1	1	1	1	2	1	1	1	1	1	1	1	1	2	2	1	1	1	1	1	1	1	1	1	1	1	1	2	1	1	1	1	1	1	2	1	1	1	1	1	1	2	2
LOC_Os01g40750	3-CNs	0.49	0.24	8.10488e-07	1.50025e-05	0.1728	1	1	1	1	1	3	1	1	3	1	2	1	1	1	1	3	1	2	1	1	1	1	1	1	1	1	1	1	1	1	1	1	1	1	1	3	3	3	2	2	3	1	1
LOC_Os01g40760	3-CNs	0.32	0.101	0.00239249	0.0173981	0.002	1	1	1	1	1	1	1	1	3	1	1	1	1	1	1	3	1	1	0	1	0	1	1	1	1	1	1	1	0	1	1	1	1	1	1	1	0	1	1	1	1	1	1
LOC_Os01g41740	3-CNs	0.33	0.11	0.00153037	0.0122581	0.0255	1	1	1	1	1	1	3	3	1	1	1	1	1	3	1	1	0	3	0	3	3	1	1	1	1	1	1	3	1	1	1	3	0	1	1	1	1	1	1	1	1	1	1
LOC_Os01g43400	5-CNs	0.57	0.329	2.74243e-09	8.15641e-08	0.1771	2	1	4	1	2	4	2	1	2	5	2	3	3	2	1	2	4	2	3	1	4	1	1	1	1	1	1	1	2	1	2	1	5	3	1	1	1	2	4	2	2	2	1
LOC_Os01g43410	5-CNs	0.35	0.125	0.000573562	0.00540291	0.2597	1	1	4	1	2	4	2	1	1	5	2	3	3	2	1	1	4	1	3	5	4	1	3	4	1	1	1	1	1	1	1	1	5	3	5	1	1	2	4	1	1	2	5
LOC_Os01g44260	2-CNs	0.41	0.169	6.19942e-05	0.000770416	0.0117	1	1	1	1	1	1	1	1	1	1	1	1	1	1	1	1	1	1	1	1	1	1	1	1	1	1	1	1	1	1	1	1	1	1	1	1	1	1	1	1	1	1	1
LOC_Os01g53600	3-CNs	0.62	0.38	2.08795e-10	7.89544e-09	0.3634	1	1	1	1	1	1	1	2	1	1	1	3	1	1	1	1	3	1	1	1	2	1	1	1	1	3	1	1	1	3	1	1	1	1	1	1	1	1	1	1	1	1	1
LOC_Os01g53610	3-CNs	0.5	0.247	8.30668e-07	1.52305e-05	0.3287	1	1	1	1	1	1	1	2	1	1	1	3	1	1	1	1	3	3	1	1	1	2	1	1	1	1	3	1	1	1	3	1	1	1	1	1	1	1	1	1	1	1	1
LOC_Os01g53620	3-CNs	0.67	0.443	4.64517e-13	3.23573e-11	0.2435	1	1	1	1	1	1	1	2	1	1	1	1	1	1	1	1	1	1	3	3	1	1	1	2	1	1	1	1	1	3	1	1	1	1	3	1	1	1	1	1	1	1	1
LOC_Os01g58320	3-CNs	0.54	0.293	2.9737e-08	6.84468e-07	0.3455	1	1	1	1	1	1	1	2	1	1	1	2	2	1	3	1	1	1	2	1	1	1	1	2	1	1	1	1	1	1	2	2	1	1	2	1	1	1	1	1	1	1	1
LOC_Os01g58330	4-CNs	0.64	0.41	1.42779e-11	6.63046e-10	0.3156	1	1	1	1	1	1	1	1	1	1	2	2	1	3	1	1	2	1	1	2	1	1	1	1	1	1	2	2	1	1	2	1	1	1	1	4	1	1	1	1	1	2	1
LOC_Os01g58970	2-CNs	0.41	0.172	3.66297e-05	0.000483181	0.3644	2	2	2	2	2	2	2	1	2	2	2	1	1	2	1	2	2	2	2	2	1	1	2	1	2	2	2	2	2	2	1	1	2	2	1	2	2	2	2	1	2	2	2
LOC_Os01g59440	4-CNs	0.31	0.095	0.00347811	0.0232489	0.1297	1	1	1	1	1	1	1	2	1	1	1	1	2	1	1	4	1	1	1	2	1	2	1	1	1	1	1	1	4	5	1	1	1	1	1	1	1	4	1	1	1	1	1
LOC_Os01g60420	2-CNs	0.67	0.455	2.28484e-13	1.67999e-11	0.1791	1	1	1	1	1	1	1	2	1	1	1	1	2	1	2	1	2	1	1	1	2	1	1	2	1	1	1	1	1	1	2	2	1	1	2	1	1	1	1	2	1	1	1
LOC_Os01g63420	3-CNs	0.28	0.076	0.00758833	0.0435966	0.0803	1	1	1	1	1	1	2	2	1	2	2	1	2	1	2	2	1	1	2	2	1	1	1	1	1	2	3	2	1	2	1	3	3	1	2	3	2	2	2	1	2	2	1
LOC_Os01g67720	2-CNs	0.45	0.205	5.93668e-06	9.24376e-05	0.1308	1	1	1	1	1	1	1	1	1	1	1	1	1	1	1	1	1	1	1	1	1	1	1	2	1	1	1	1	1	1	1	1	1	1	1	1	1	1	1	1	1	1	1
LOC_Os01g68050	2-CNs	0.4	0.158	9.43189e-05	0.0011246	0.0094	1	1	1	1	1	1	1	1	1	1	2	1	1	1	1	1	1	1	1	1	1	1	1	1	1	1	1	1	1	1	1	1	1	1	1	1	1	1	1	2	1	1	1
LOC_Os01g68710	2-CNs	0.62	0.383	7.97959e-11	3.3527e-09	0.007	2	1	1	1	1	1	2	1	1	1	1	1	1	1	1	1	1	2	1	1	2	1	1	1	1	1	1	1	1	1	1	1	1	1	1	1	1	1	1	1	1	1	1
LOC_Os01g71599	3-CNs	0.58	0.339	9.47461e-10	3.13491e-08	0.0324	0	2	1	1	0	2	1	0	0	0	2	1	1	2	1	0	1	0	1	0	1	1	1	1	1	1	0	1	2	1	2	2	0	1	1	2	0	0	0	0	1	1	0
LOC_Os01g71620	3-CNs	0.73	0.537	0	0	0.1352	0	2	2	1	0	2	2	0	0	0	2	2	1	2	2	0	1	0	1	0	2	2	2	2	2	2	0	2	2	2	2	0	2	1	2	0	0	0	0	1	2	0	0
LOC_Os01g71800	3-CNs	0.77	0.599	0	0	0.3558	3	1	2	3	1	1	2	2	2	1	1	1	1	1	2	1	2	1	2	1	1	1	1	1	2	1	2	1	1	2	1	2	1	1	1	2	2	2	2	1	1	2	3
LOC_Os01g73680	2-CNs	0.59	0.353	5.27677e-10	1.88751e-08	0.3924	1	1	2	1	1	1	1	1	1	1	1	1	2	1	1	1	1	1	1	1	1	1	1	2	1	1	1	1	1	1	1	1	1	2	1	1	1	1	1	1	1	1	1
LOC_Os01g73690	2-CNs	0.51	0.257	2.16259e-07	4.36975e-06	0.1953	1	1	2	1	1	1	1	1	1	1	1	1	1	1	1	1	1	1	1	1	1	1	1	1	1	1	1	1	1	1	1	1	1	1	2	1	1	1	1	1	1	1	1
LOC_Os01g73720	2-CNs	0.38	0.143	0.000237279	0.00255316	0.1628	1	1	2	1	1	1	1	1	1	1	1	1	1	1	1	1	1	1	1	1	1	1	1	1	1	1	1	1	1	1	1	1	2	1	1	1	1	1	1	1	1	1	1
LOC_Os01g74610	5-CNs	0.29	0.082	0.00683711	0.0402174	0.021	1	1	1	1	1	4	2	2	1	4	3	1	2	1	2	5	2	2	3	1	1	5	3	2	1	1	3	4	3	4	5	2	1	1	4	1	3	1	1	1	1	3	1
LOC_Os02g01010	2-CNs	0.77	0.597	0	0	0.1232	1	1	1	1	1	1	1	1	1	1	1	1	1	1	1	1	1	1	1	1	1	1	1	1	1	1	1	1	1	1	1	1	1	1	1	1	1	1	1	1	1	1	1
LOC_Os02g01870	3-CNs	0.58	0.34	1.09092e-09	3.52154e-08	0.1565	1	1	1	1	0	1	1	1	1	0	0	1	1	0	1	1	1	1	1	1	0	1	0	1	0	1	1	1	1	0	0	1	1	1	1	1	1	1	1	0	0	1	0
LOC_Os02g02270	2-CNs	0.38	0.141	0.000225134	0.00244233	0.0167	2	1	1	1	1	2	1	1	1	1	1	1	1	1	1	1	1	1	1	1	1	1	1	1	1	1	1	1	1	1	1	1	1	1	1	1	1	1	1	1	1	1	1
LOC_Os02g02670	3-CNs	0.43	0.185	1.88007e-05	0.000264709	0.0093	1	1	1	1	1	1	1	1	1	1	1	1	1	1	1	1	1	1	1	2	1	1	1	1	1	1	1	1	1	1	1	1	1	1	2	1	1	1	1	1	1	1	1
LOC_Os02g04640	2-CNs	0.58	0.333	1.7004e-09	5.29523e-08	0.0839	2	1	1	1	1	1	2	2	1	1	1	1	1	1	1	1	2	1	1	1	1	1	1	1	1	1	2	2	1	1	2	2	1	1	2	1	1	2	1	1	1	1	1
LOC_Os02g05199	6-CNs	0.35	0.121	0.000737212	0.00666007	0.0115	6	4	1	4	6	4	1	3	1	4	1	1	3	4	6	4	3	1	4	1	4	3	1	3	1	4	1	3	6	1	1	1	4	3	1	3	1	3	5	2	4	4	1
LOC_Os02g05400	4-CNs	0.63	0.399	1.88372e-11	8.45118e-10	0.0927	1	1	1	1	1	1	3	1	2	1	3	1	1	1	1	1	1	1	1	1	1	1	1	1	1	3	1	3	1	1	3	3	1	1	3	1	2	1	1	1	1	1	2
LOC_Os02g05410	4-CNs	0.51	0.255	5.99049e-07	1.14904e-05	0.0088	1	1	1	1	2	1	3	1	2	2	3	1	2	2	2	0	1	1	1	1	1	1	1	1	1	1	1	1	1	1	3	1	2	1	1	2	1	1	2	2	3	2	2
LOC_Os02g05900	2-CNs	0.32	0.103	0.00174701	0.0135611	0.3359	1	1	1	1	1	1	1	1	1	1	1	1	2	1	1	1	1	1	1	1	1	1	1	1	1	1	1	1	1	1	1	1	1	1	1	1	1	1	1	1	1	1	1
LOC_Os02g05940	2-CNs	0.67	0.448	2.20268e-13	1.66586e-11	0.2548	1	1	1	1	1	1	1	1	1	1	1	1	1	1	1	1	1	1	1	1	1	1	1	1	1	1	1	1	1	1	1	1	1	1	1	1	1	1	1	1	1	1	1
LOC_Os02g05950	2-CNs	0.44	0.193	1.17847e-05	0.000173522	0.2534	1	1	1	1	1	1	1	1	1	1	1	1	1	1	1	1	1	1	1	1	1	1	1	1	1	1	1	1	1	1	1	1	1	1	1	1	1	1	1	1	1	1	1
LOC_Os02g05980	3-CNs	0.79	0.629	0	0	0.2698	0	0	0	0	0	0	0	0	1	0	1	1	1	0	1	1	0	0	0	0	1	1	0	1	0	0	1	0	1	1	0	0	0	0	1	0	0	1	0	1	0	0	1
LOC_Os02g06190	2-CNs	0.3	0.092	0.00319162	0.0217738	0.0039	2	2	1	2	2	2	2	1	1	2	2	1	1	2	2	1	1	2	1	1	2	2	1	1	1	1	1	2	1	2	1	2	2	2	2	2	2	1	1	1	1	1	1
LOC_Os02g06830	3-CNs	0.32	0.101	0.0021294	0.0161009	0.0012	1	1	1	1	1	1	1	1	1	1	1	1	1	1	1	2	1	1	0	1	1	1	1	1	1	1	0	1	1	1	1	1	1	1	2	1	0	0	1	1	1	1	1
LOC_Os02g07709	4-CNs	0.48	0.234	1.20583e-06	2.14217e-05	0.0309	1	1	1	1	1	1	1	1	2	1	1	1	1	1	1	1	1	1	0	3	1	1	1	1	1	1	1	1	1	1	1	1	1	1	1	1	1	0	1	1	1	3	1
LOC_Os02g12020	2-CNs	0.65	0.421	3.49165e-12	1.8862e-10	0.1597	1	1	1	2	1	2	2	2	2	2	1	1	1	1	1	1	1	2	1	1	1	1	2	1	1	2	1	2	1	2	1	2	1	1	1	1	1	2	2	2	2	1	1
LOC_Os02g12939	3-CNs	0.28	0.078	0.00717277	0.0417282	0.0341	1	1	1	1	1	1	1	1	1	2	1	1	1	1	1	1	1	1	3	1	1	2	1	1	1	1	1	1	1	1	1	1	1	1	3	1	3	1	1	1	1	1	1
LOC_Os02g18612	3-CNs	0.38	0.141	0.000244717	0.00261196	0.0834	0	0	0	1	1	1	1	1	1	1	1	1	1	2	1	1	1	2	0	1	1	1	1	1	1	1	1	1	1	1	2	2	1	1	1	1	1	1	1	1	1	0	0
LOC_Os02g22590	3-CNs	0.36	0.127	0.000515051	0.00493964	0.1633	1	1	1	1	1	1	1	1	1	1	0	1	1	1	0	1	2	1	2	1	1	2	1	1	1	1	0	1	1	1	1	1	1	1	1	1	1	1	1	1	1	1	1
LOC_Os02g27592	4-CNs	0.44	0.195	1.06929e-05	0.000159012	0.0014	0	0	0	1	1	0	1	1	0	3	0	1	1	0	0	1	1	1	3	0	2	0	1	0	1	0	1	1	0	3	0	0	2	1	0	1	1	1	3	1	1	2	2
LOC_Os02g46500	2-CNs	0.32	0.102	0.00206884	0.0157362	0.0001	1	1	1	1	1	1	1	1	1	1	1	1	1	1	1	1	1	1	1	1	1	1	1	1	1	1	1	1	1	1	1	1	1	1	1	1	1	2	1	1	1	1	1
LOC_Os02g47560	2-CNs	0.28	0.08	0.00595164	0.036133	0.0492	1	1	1	1	1	1	1	1	1	1	1	1	1	1	1	1	2	1	1	1	2	1	1	1	1	1	1	1	1	1	1	1	1	2	1	1	1	1	1	1	1	1	1
LOC_Os02g51820	2-CNs	0.29	0.083	0.00629691	0.0376251	0.0501	1	1	1	1	1	1	1	1	1	1	1	2	1	1	1	1	1	2	1	1	1	1	1	1	1	1	1	1	1	2	1	1	1	1	1	1	1	1	1	1	1	1	1
LOC_Os02g51830	2-CNs	0.34	0.119	0.000873519	0.00761146	0.067	1	1	1	1	1	1	1	1	1	1	1	2	1	1	1	1	1	2	1	2	1	1	1	1	1	1	1	1	1	1	2	1	1	1	1	1	1	1	1	1	1	1	1
LOC_Os02g57430	2-CNs	0.6	0.364	1.96237e-10	7.52811e-09	0.1786	1	1	1	1	1	1	1	1	1	1	1	1	2	1	1	1	1	1	1	1	1	1	1	2	1	1	1	1	1	1	1	1	1	1	1	1	1	1	1	1	1	1	1
LOC_Os02g57500	2-CNs	0.56	0.312	7.16354e-09	1.86016e-07	0.1939	1	1	1	1	1	1	1	1	1	1	1	1	2	1	1	1	1	1	1	1	1	1	1	2	1	1	1	1	1	1	1	1	1	1	2	1	1	1	1	1	1	1	1
LOC_Os02g57510	2-CNs	0.31	0.098	0.00229765	0.0169411	0.1948	1	1	1	1	1	1	1	1	1	1	1	1	2	1	1	1	1	1	1	1	1	1	1	2	1	1	1	1	1	1	1	1	1	1	2	1	1	1	1	1	1	1	1
LOC_Os02g57540	2-CNs	0.27	0.075	0.00789507	0.0452343	0.1254	1	1	1	1	1	1	1	1	1	1	1	1	1	1	1	1	1	1	1	1	1	1	1	1	1	1	1	1	1	1	1	1	1	1	1	1	1	1	1	1	1	1	1
LOC_Os02g57910	3-CNs	0.28	0.08	0.00603501	0.0363887	0.0086	2	1	1	1	1	1	2	1	1	1	1	1	1	1	1	1	1	2	1	1	1	1	1	1	1	1	1	1	1	1	1	1	1	1	1	1	1	1	1	1	1	1	1
LOC_Os02g57924	3-CNs	0.64	0.415	3.24252e-12	1.78811e-10	0.1802	1	1	1	0	0	1	1	0	1	0	1	1	1	1	0	1	2	2	1	2	1	2	1	1	0	0	1	1	0	0	0	0	1	2	1	1	0	0	0	0	0	1	0
LOC_Os03g01140	2-CNs	0.28	0.078	0.00691277	0.0404616	0.0323	1	1	1	1	1	1	1	1	1	1	1	1	1	1	2	1	2	1	1	1	1	1	1	1	1	1	1	1	1	1	1	1	1	1	1	1	1	1	1	1	1	1	1
LOC_Os03g01470	3-CNs	0.42	0.178	2.84063e-05	0.000385598	0.0034	0	0	0	0	0	1	2	2	0	0	0	1	1	0	1	0	1	0	1	0	1	1	2	1	2	2	0	2	2	0	0	2	2	1	1	0	0	0	1	2	2	1	0
LOC_Os03g11200	3-CNs	0.37	0.136	0.000300982	0.00311211	0.2365	2	2	2	2	2	2	2	2	2	2	2	1	2	2	1	2	1	3	1	3	1	1	2	3	3	2	3	2	3	2	3	3	1	1	1	2	1	2	2	1	3	2	2
LOC_Os03g11260	2-CNs	0.33	0.11	0.0011598	0.00955024	0.1564	1	1	1	1	1	1	1	1	1	1	1	1	1	1	1	1	1	1	1	1	1	1	1	1	1	1	1	1	1	1	1	1	1	1	1	1	1	1	1	1	1	1	1
LOC_Os03g11290	2-CNs	0.29	0.083	0.00525065	0.0324731	0.1104	1	1	1	1	1	1	1	1	1	1	1	1	1	1	1	1	1	1	1	1	1	1	1	1	1	1	1	1	1	1	1	1	1	1	1	1	1	1	1	1	1	1	1
LOC_Os03g13976	3-CNs	0.33	0.108	0.0015951	0.0126414	0.135	1	1	1	1	1	1	1	1	1	1	1	2	1	1	3	1	1	1	1	3	1	1	1	1	1	1	1	1	1	1	1	1	1	1	1	1	1	1	1	1	1	1	1
LOC_Os03g25690	3-CNs	0.62	0.391	3.52602e-11	1.50538e-09	0.2441	0	0	1	1	0	0	1	1	0	0	1	1	1	1	1	1	0	1	1	1	0	1	0	1	1	1	0	1	1	1	1	1	1	1	0	1	0	0	1	1	0	0	0
LOC_Os03g30890	3-CNs	0.42	0.174	5.91603e-05	0.000745701	0.2434	2	2	2	2	2	2	2	2	2	3	2	2	1	2	3	2	1	2	3	2	1	2	1	2	2	3	2	1	3	2	3	3	2	3	2	2	2	2	1	1	2	1	2
LOC_Os03g31160	2-CNs	0.66	0.44	7.84262e-13	4.82777e-11	0.0864	2	1	2	1	1	1	1	1	1	1	1	1	1	1	1	1	1	1	1	1	1	1	1	1	1	1	1	1	1	1	1	1	1	1	1	1	1	2	1	1	2	2	1
LOC_Os03g36110	2-CNs	0.64	0.406	6.66911e-12	3.4614e-10	0.1143	2	1	1	1	2	2	2	1	1	2	1	1	1	2	1	1	1	1	1	1	1	1	1	1	1	1	1	1	2	1	1	1	1	1	1	1	1	1	1	2	1	1	2
LOC_Os03g46910	2-CNs	0.31	0.096	0.00284685	0.0198305	0.1523	2	2	2	2	2	1	1	1	2	2	2	1	1	1	1	2	1	2	2	2	2	1	2	1	2	1	2	1	1	1	1	2	1	1	2	2	1	2	1	1	2	2	2
LOC_Os03g50330	4-CNs	0.39	0.151	0.000167988	0.00188521	0.1268	1	1	2	2	1	2	2	5	2	1	2	5	2	2	1	1	1	1	2	1	1	5	2	2	1	2	2	2	2	5	1	2	2	5	2	2	1	1	2	2	2	1	1
LOC_Os03g50570	6-CNs	0.51	0.258	3.19544e-07	6.26543e-06	0.1345	1	1	1	4	1	3	4	4	1	1	5	5	4	4	1	1	6	1	4	6	8	8	1	4	1	4	5	3	4	5	4	5	5	3	6	1	1	4	1	4	1	1	1
LOC_Os03g51090	5-CNs	0.87	0.754	0	0	0.1329	4	5	6	6	6	1	1	1	1	4	6	1	1	4	4	1	2	4	2	5	1	1	5	1	2	1	6	2	6	1	4	1	1	1	2	4	1	5	6	1	5	6	6
LOC_Os03g60370	5-CNs	0.6	0.362	1.76129e-10	6.85609e-09	0.3681	1	1	1	1	1	1	1	1	1	1	2	1	1	1	1	1	1	1	2	2	2	1	1	1	1	1	2	1	1	1	1	1	1	1	1	1	1	1	1	1	1	1	1
LOC_Os03g60390	5-CNs	0.31	0.096	0.00337284	0.0227173	0.0237	4	1	1	3	1	3	2	1	2	1	2	1	3	1	1	3	2	2	2	2	1	1	1	3	2	1	5	3	4	5	1	1	1	1	4	5	4	3	1	3	1	1	3
LOC_Os04g02040	3-CNs	0.75	0.565	0	0	0.3799	1	2	1	1	1	1	1	1	1	1	1	2	1	1	1	1	1	1	1	1	2	2	1	1	1	1	1	1	1	2	1	2	3	1	1	1	1	1	1	1	1	1	1
LOC_Os04g02354	3-CNs	0.33	0.111	0.00125598	0.010261	0.2458	1	1	1	1	1	1	1	1	1	1	1	1	2	1	1	1	1	1	1	1	1	2	1	1	1	1	1	1	1	1	1	1	1	1	1	1	1	1	1	1	1	1	1
LOC_Os04g02520	5-CNs	0.61	0.367	1.27115e-09	4.05389e-08	0.0055	1	1	2	1	1	1	1	1	1	2	6	1	1	1	1	3	1	1	1	0	1	1	2	6	1	1	1	0	1	2	1	1	1	6	1	1	1	3	1	1	3	1	1
LOC_Os04g02550	5-CNs	0.57	0.327	7.33369e-09	1.88469e-07	0.0151	1	1	1	1	1	1	10	1	6	1	1	2	6	1	1	1	1	1	1	2	1	3	1	1	1	3	6	6	1	10	1	1	1	3	1	1	1	6	1	1	1	3	1
LOC_Os04g04770	3-CNs	0.46	0.213	5.22549e-06	8.33246e-05	0.1114	0	0	2	1	0	0	0	0	0	0	0	1	1	0	0	0	1	0	0	0	1	0	1	1	2	0	1	0	0	0	0	0	0	0	0	0	2	0	0	0	1	0	0
LOC_Os04g05400	3-CNs	0.36	0.128	0.000538485	0.00512723	0.0102	3	2	2	2	1	2	2	2	1	1	1	2	2	2	3	2	1	2	1	1	2	1	1	2	1	2	1	1	2	2	1	1	1	1	1	2	2	2	1	2	1	1	3
LOC_Os04g08060	2-CNs	0.31	0.097	0.00255338	0.018267	0.1078	1	1	1	1	1	1	1	1	1	1	1	1	2	1	1	1	1	1	2	1	1	1	1	1	1	1	1	1	1	1	1	1	1	1	1	1	1	1	1	1	1	1	1
LOC_Os04g17050	2-CNs	0.72	0.52	1.11022e-15	1.39941e-13	0.2274	1	1	2	2	1	1	1	1	1	1	1	1	2	1	1	1	1	2	1	1	1	1	1	1	1	1	1	1	1	1	1	2	1	1	1	1	1	1	1	1	1	1	1
LOC_Os04g17064	2-CNs	0.74	0.547	0	0	0.2431	1	1	2	2	1	1	1	1	1	1	1	1	2	1	1	1	2	1	2	1	1	1	1	2	1	1	1	1	1	1	1	1	1	2	1	1	1	1	1	1	1	1	1
LOC_Os04g17100	2-CNs	0.33	0.107	0.00145195	0.0117043	0.2504	1	1	2	2	1	1	1	1	1	1	1	1	1	1	1	2	1	2	1	1	1	1	2	1	1	1	1	1	1	1	1	1	1	1	1	1	1	1	1	1	1	1	1
LOC_Os04g20200	3-CNs	0.33	0.106	0.0014365	0.0116282	0.1408	1	1	1	1	1	1	1	1	1	1	1	1	1	1	1	1	1	1	3	1	1	1	1	2	1	1	1	1	1	1	1	1	1	3	3	1	1	1	1	1	1	1	1
LOC_Os04g20210	3-CNs	0.43	0.183	2.12324e-05	0.000294252	0.1705	1	1	1	1	1	1	1	1	1	1	1	1	1	1	1	1	1	1	3	1	1	1	1	2	1	1	1	1	1	1	1	1	1	3	3	1	1	1	1	1	1	1	1
LOC_Os04g25784	3-CNs	0.73	0.535	0	0	0.0434	1	1	1	1	1	1	1	1	1	0	1	0	0	1	1	1	1	1	1	0	1	1	1	0	1	1	1	1	0	1	1	1	1	1	1	1	1	1	1	1	1	2	2
LOC_Os04g25900	3-CNs	0.74	0.553	0	0	0.2292	2	2	2	1	2	2	0	2	2	1	2	1	0	2	1	2	1	2	2	1	1	2	2	0	2	0	2	0	1	1	2	2	0	1	2	2	2	1	2	2	2	1	2
LOC_Os04g25980	3-CNs	0.32	0.1	0.00268334	0.0189915	0.0324	2	2	2	2	2	0	2	1	2	1	0	2	1	2	1	1	2	1	1	1	1	2	0	1	0	1	0	2	1	0	1	2	2	1	2	1	1	2	1	1	1	0	1
LOC_Os04g30860	4-CNs	0.31	0.095	0.003134	0.0214467	0.0056	2	1	2	1	3	0	0	3	3	0	2	2	1	2	1	2	2	1	1	0	1	1	2	3	0	0	0	1	0	0	0	1	3	1	0	2	1	2	2	1	1	0	0
LOC_Os04g33200	2-CNs	0.47	0.22	2.07178e-06	3.56103e-05	0.1033	1	1	1	1	1	1	1	1	1	1	1	1	1	1	1	1	1	1	1	1	1	1	1	1	1	1	1	1	1	1	1	1	1	1	1	1	1	1	1	1	1	1	1
LOC_Os04g35200	2-CNs	0.48	0.235	1.28977e-06	2.26094e-05	0.0394	1	1	1	1	1	1	1	1	1	1	6	1	1	1	1	1	1	1	1	1	1	1	1	1	1	1	1	1	1	1	1	1	1	1	1	1	6	1	6	6	1	1	1
LOC_Os04g35220	2-CNs	0.38	0.142	0.000351434	0.00356416	0.0217	1	1	1	1	1	1	1	1	1	1	1	1	1	1	1	2	1	1	1	1	1	1	1	1	1	1	1	1	1	1	1	1	1	1	1	1	1	1	1	1	1	1	2
LOC_Os04g35760	2-CNs	0.28	0.081	0.00692448	0.0404616	0.0048	1	1	1	1	1	1	1	1	1	1	1	1	1	1	1	1	1	1	1	1	1	1	1	1	1	1	1	1	1	1	1	1	1	1	1	1	1	1	1	1	1	1	1
LOC_Os04g38420	4-CNs	0.33	0.112	0.00113345	0.00943474	0	3	3	3	1	3	3	3	3	2	3	1	3	3	3	1	1	1	4	1	1	1	1	3	2	3	2	1	3	1	3	1	4	1	1	3	1	3	3	3	3	3	3	3
LOC_Os04g40680	4-CNs	0.36	0.131	0.00039558	0.00392172	0.0006	2	2	1	2	1	1	1	1	2	2	2	1	1	1	2	1	4	1	1	1	1	1	1	1	1	1	1	1	1	1	4	1	1	3	1	2	1	3	1	1	1	2	3
LOC_Os04g44500	4-CNs	0.29	0.085	0.00477523	0.0305315	0.0062	1	3	2	1	3	3	3	2	3	3	1	2	3	2	3	4	3	3	2	3	4	1	1	1	3	3	1	3	3	3	3	4	1	3	3	3	1	1	1	1	1	1	1
LOC_Os04g44510	4-CNs	0.43	0.185	1.65823e-05	0.000235986	0.0144	1	3	2	1	3	3	3	2	2	3	3	1	2	3	2	3	4	3	3	2	3	4	3	1	4	3	3	1	3	3	3	3	4	1	3	3	3	1	1	1	1	1	1
LOC_Os04g47380	2-CNs	0.29	0.084	0.00476359	0.0305308	0.1254	1	1	1	1	1	1	1	1	1	1	1	1	1	1	1	1	1	1	2	1	1	2	1	1	1	1	1	1	1	1	1	1	1	1	2	1	1	1	1	1	1	1	1
LOC_Os04g49320	3-CNs	0.3	0.089	0.0037544	0.024907	0.093	1	1	1	3	3	1	1	1	1	2	1	1	1	1	1	2	1	2	1	1	1	1	1	1	1	1	1	1	1	1	1	2	1	1	1	1	3	1	2	1	1	2	1
LOC_Os04g51454	3-CNs	0.38	0.147	0.000165106	0.00186767	0.0164	1	1	1	2	1	1	1	1	0	1	1	1	1	1	1	1	0	1	0	2	1	1	1	1	0	1	0	1	2	1	1	1	1	1	1	1	0	1	1	1	1	0	2
LOC_Os04g52230	4-CNs	0.72	0.516	1.55431e-15	1.78881e-13	0.3324	4	4	3	4	4	4	4	4	1	4	4	1	1	4	1	3	3	1	4	1	1	4	1	4	1	1	1	4	1	4	4	4	1	1	4	4	1	3	3	3	2	1	3
LOC_Os04g53070	4-CNs	0.46	0.215	4.78355e-06	7.76814e-05	0.1378	1	1	1	1	1	2	3	3	1	1	1	1	1	0	2	0	1	1	1	1	1	1	1	2	1	2	3	0	1	1	1	1	1	0	1	1	1	1	3	3	2	3	2
LOC_Os04g53120	4-CNs	0.56	0.315	1.57809e-08	3.94075e-07	0.1512	1	1	1	1	1	3	3	3	1	1	1	1	1	1	1	1	1	1	1	1	1	1	5	2	3	1	1	3	1	1	3	1	1	1	3	3	1	2	2	3	1	1	1
LOC_Os04g55270	2-CNs	0.32	0.1	0.00224272	0.0166288	0.0841	2	2	1	1	1	1	1	2	1	1	1	1	2	2	1	2	1	1	1	1	1	1	1	1	1	1	1	1	1	2	1	1	1	1	2	1	1	1	1	2	1	2	2
LOC_Os04g57180	2-CNs	0.27	0.074	0.00870412	0.0488131	0.0603	1	1	1	1	1	1	1	1	1	1	1	2	1	1	1	1	1	1	1	1	1	1	1	1	1	1	1	1	1	1	1	1	1	1	1	1	1	1	1	1	1	1	1
LOC_Os04g57640	2-CNs	0.35	0.126	0.000566352	0.00536706	0.1158	1	1	1	1	1	1	1	1	1	1	1	3	1	1	1	1	1	1	3	1	1	1	1	1	1	1	1	1	1	1	1	1	1	1	3	1	1	1	1	1	1	1	1
LOC_Os05g02220	2-CNs	0.43	0.182	2.03066e-05	0.000284399	0.2811	1	1	1	1	1	1	1	1	1	1	1	2	1	1	1	1	1	1	2	1	1	1	1	1	1	1	1	1	1	1	1	1	1	1	2	1	1	1	1	1	1	2	1
LOC_Os05g02690	2-CNs	0.29	0.087	0.00434633	0.028129	0.1472	1	1	1	1	1	1	1	1	1	1	1	2	2	1	1	1	1	1	1	1	1	1	1	1	1	1	1	1	1	1	1	1	1	1	1	1	1	1	1	1	1	1	1
LOC_Os05g03640	2-CNs	0.31	0.097	0.00295844	0.0204464	0.0722	1	1	1	1	1	1	1	1	1	1	1	1	1	1	1	1	1	1	1	3	1	1	1	1	1	1	1	1	1	3	1	1	1	1	1	1	1	1	1	1	1	1	1
LOC_Os05g08100	2-CNs	0.42	0.173	4.10123e-05	0.000532154	0.0808	1	1	1	1	1	1	1	1	1	1	1	1	1	1	1	1	1	1	2	1	1	1	1	1	1	1	1	1	1	1	1	1	1	1	1	1	1	1	1	1	1	1	1
LOC_Os05g11064	3-CNs	0.6	0.361	3.03487e-10	1.10045e-08	0.1521	1	1	1	0	0	0	0	1	0	0	1	1	0	1	1	0	0	1	1	1	0	1	0	1	1	1	0	1	0	0	0	1	0	1	0	0	1	0	0	1	0	1	1
LOC_Os05g11180	2-CNs	0.38	0.144	0.000187479	0.00209392	0.0151	1	1	1	1	1	1	1	1	1	1	1	1	1	1	1	1	1	1	1	1	1	1	1	1	1	1	1	1	1	1	1	1	1	2	1	1	1	1	1	1	1	1	1
LOC_Os05g14310	4-CNs	0.44	0.193	1.17997e-05	0.000173522	0.1339	1	1	1	1	3	1	1	1	4	1	1	1	2	3	1	3	1	1	1	1	1	1	1	2	1	1	1	1	1	1	1	1	1	1	1	1	1	1	1	1	1	3	1
LOC_Os05g25950	2-CNs	0.33	0.11	0.00114409	0.00949344	0.0247	1	1	2	1	1	1	1	1	1	1	1	1	1	1	1	1	1	1	1	2	1	1	2	1	2	1	1	1	1	1	1	1	1	1	1	1	1	1	1	1	1	1	1
LOC_Os05g26630	3-CNs	0.69	0.48	1.39888e-14	1.23428e-12	0.279	1	1	1	1	1	1	1	1	1	1	1	2	3	1	1	3	1	1	1	2	1	1	1	2	2	1	1	1	1	1	1	1	1	2	1	1	1	1	1	1	1	1	1
LOC_Os05g26954	2-CNs	0.56	0.317	6.26417e-09	1.67028e-07	0.0004	1	1	1	1	1	1	1	1	1	2	1	1	1	1	1	1	2	2	1	1	1	1	1	1	1	1	1	1	1	1	1	1	1	1	2	1	2	2	1	1	1	1	1
LOC_Os05g30140	3-CNs	0.59	0.352	5.84458e-10	2.03561e-08	0.2956	1	1	1	1	1	1	1	1	1	1	1	1	2	1	1	1	2	3	2	1	3	1	2	1	1	1	1	1	1	1	1	1	3	2	1	3	1	3	1	1	1	1	1
LOC_Os05g30280	2-CNs	0.35	0.123	0.00058002	0.00544437	0.0001	1	1	1	1	1	1	1	1	1	1	1	1	1	1	1	1	1	2	1	1	1	1	1	1	1	1	1	1	1	1	1	1	1	2	1	1	2	1	1	1	1	1	1
LOC_Os05g31550	3-CNs	0.57	0.323	3.40238e-09	9.89682e-08	0.0035	2	1	1	1	2	0	0	1	1	0	0	1	1	2	1	0	1	1	1	0	1	1	1	1	1	0	0	0	1	1	1	1	0	1	1	1	1	1	1	2	2	1	2
LOC_Os05g43690	2-CNs	0.35	0.12	0.000663908	0.00603905	0.3187	1	1	2	1	1	1	1	1	1	1	1	2	2	1	1	1	1	1	2	1	1	1	1	2	1	1	1	1	1	1	1	1	1	1	2	1	1	2	1	1	1	1	1
LOC_Os05g44610	3-CNs	0.61	0.37	1.25227e-10	5.02237e-09	0.2764	2	1	2	3	2	2	2	2	3	2	2	1	1	2	2	1	1	2	2	2	1	1	1	2	1	1	1	2	1	1	1	1	1	1	1	1	1	2	2	2	2	2	2
LOC_Os05g49170	2-CNs	0.29	0.085	0.00483807	0.0307107	0.109	1	1	1	2	1	1	1	1	1	1	2	1	1	1	1	1	1	1	1	2	1	1	1	1	2	1	1	1	1	1	1	2	1	1	2	1	1	1	1	2	1	1	1
LOC_Os05g51700	4-CNs	0.37	0.14	0.000278929	0.00292986	0.0074	2	2	2	2	2	2	3	2	2	2	2	2	2	1	4	4	2	1	4	2	2	2	1	2	2	2	2	2	2	2	2	2	2	2	2	2	2	2	3	2	2	2	2
LOC_Os06g01720	4-CNs	0.28	0.077	0.0075574	0.0435826	0.0321	2	2	2	2	2	3	1	3	2	0	2	3	2	2	2	0	2	1	2	3	2	1	2	2	2	2	2	2	2	2	2	2	2	2	1	0	2	2	2	3	2	1	2
LOC_Os06g01810	3-CNs	0.41	0.165	6.00929e-05	0.000753867	0.2086	1	1	1	1	1	1	1	1	1	1	1	1	1	1	1	1	1	2	3	2	1	1	1	2	1	1	1	1	1	1	1	1	1	1	3	1	1	1	2	1	1	1	1
LOC_Os06g04399	3-CNs	0.7	0.49	5.77316e-15	5.87752e-13	0.1738	0	0	0	1	0	0	0	0	0	2	0	1	1	0	0	1	1	1	1	0	1	1	1	1	0	0	0	0	0	0	0	0	0	1	1	1	1	1	2	0	0	1	0
LOC_Os06g08910	3-CNs	0.54	0.29	3.0581e-08	6.97826e-07	0.2647	2	1	2	1	1	2	2	2	1	1	1	1	1	1	1	1	0	1	1	1	1	1	1	1	1	1	1	1	2	1	1	1	1	0	1	1	1	2	1	2	2	1	2
LOC_Os06g09090	3-CNs	0.66	0.439	1.11933e-12	6.58413e-11	0.2023	0	0	2	2	1	0	0	0	1	1	1	1	1	1	0	1	2	0	0	2	1	0	1	0	0	0	0	2	0	0	0	0	1	2	1	1	1	0	1	0	1	1	0
LOC_Os06g16140	3-CNs	0.37	0.134	0.000379729	0.00380166	0.0001	1	1	2	1	1	2	1	1	1	1	2	1	1	1	1	1	1	2	1	1	1	1	1	0	1	1	1	1	1	1	1	1	1	1	1	1	1	1	0	1	1	2	2
LOC_Os06g17400	3-CNs	0.64	0.41	1.39577e-11	6.59752e-10	0.1563	1	1	3	1	3	1	1	1	3	1	1	1	1	2	2	1	3	1	1	1	1	1	1	1	1	1	1	3	1	1	1	1	1	1	1	1	1	1	1	1	3	3	3
LOC_Os06g17920	2-CNs	0.51	0.263	2.72323e-07	5.41983e-06	0.0123	2	1	1	1	1	1	1	1	1	1	1	1	1	1	1	1	1	2	1	1	1	1	2	1	1	1	1	1	1	1	1	1	1	1	1	1	1	2	2	1	1	1	1
LOC_Os06g23114	3-CNs	0.54	0.29	3.75595e-08	8.42541e-07	0.2785	1	1	1	1	1	1	1	1	1	1	1	1	1	1	1	1	1	1	1	1	1	1	1	1	1	1	1	1	1	1	1	1	1	1	1	1	1	1	1	1	1	1	1
LOC_Os06g31800	3-CNs	0.41	0.168	6.13963e-05	0.000766585	0.1968	1	0	1	0	1	1	1	0	0	1	1	1	1	1	1	1	1	1	1	1	4	0	1	1	1	1	0	1	1	0	0	1	1	1	1	1	1	0	1	1	1	0	0
LOC_Os06g38770	4-CNs	0.45	0.202	6.13577e-06	9.44266e-05	0.271	1	1	2	1	2	2	1	0	2	2	3	1	1	2	0	2	1	2	1	0	1	1	1	0	1	1	3	1	2	1	2	2	3	0	1	2	2	3	2	2	2	1	2
LOC_Os06g38780	3-CNs	0.44	0.196	1.00444e-05	0.000150212	0.0004	1	1	1	1	1	0	0	1	1	1	1	1	1	1	1	1	1	1	0	1	1	0	0	1	1	2	1	1	1	1	1	1	1	1	1	2	1	1	1	0	1	1	1
LOC_Os06g40330	3-CNs	0.64	0.403	1.05815e-11	5.28478e-10	0.3708	3	1	3	1	3	2	2	2	3	3	1	1	1	3	2	3	1	3	1	1	1	1	2	1	3	1	3	2	2	1	1	1	1	1	1	1	1	2	3	3	3	3	3
LOC_Os06g40415	3-CNs	0.36	0.13	0.000444218	0.00437117	0.0029	1	1	1	2	2	0	0	0	2	1	1	1	1	0	2	2	1	1	1	1	0	1	1	2	1	1	1	1	1	0	0	1	0	1	0	1	2	1	0	0	2	2	1
LOC_Os06g48700	2-CNs	0.45	0.2	8.81924e-06	0.000132639	0.0194	1	1	1	1	1	1	1	1	1	1	1	1	1	1	1	1	1	1	1	1	1	1	1	1	1	1	1	1	3	1	1	1	1	1	1	1	1	1	1	1	1	1	3
LOC_Os06g50590	7-CNs	0.68	0.466	1.73861e-13	1.35356e-11	0.0035	0	0	1	3	0	3	3	2	2	0	3	1	1	0	3	0	4	0	4	1	4	3	8	3	2	3	2	1	3	3	2	3	5	5	3	8	1	0	2	0	1	0	0
LOC_Os07g02580	3-CNs	0.39	0.149	0.000159334	0.00181012	0.0886	2	1	1	1	1	1	0	0	1	1	1	1	1	1	1	0	1	2	0	1	1	0	1	0	1	0	1	1	1	1	0	1	1	1	1	1	1	0	0	1	0	1	1
LOC_Os07g02590	3-CNs	0.3	0.088	0.00413918	0.0271198	0.2625	2	1	2	1	2	2	2	2	2	1	2	1	1	2	1	3	1	1	2	3	1	1	3	1	3	1	1	1	2	3	1	3	3	1	2	1	1	1	2	2	1	2	2
LOC_Os07g06390	2-CNs	0.36	0.131	0.000362747	0.00366486	0.0698	1	2	1	2	2	1	1	1	2	2	1	1	1	1	1	1	1	1	1	2	1	1	1	1	1	1	1	1	1	2	2	1	2	1	1	1	1	2	1	2	1	2	1
LOC_Os07g10110	2-CNs	0.32	0.104	0.0016555	0.0130809	0.0287	1	1	1	1	2	2	1	1	1	1	1	1	1	1	1	1	1	1	1	1	1	2	1	1	1	1	2	1	1	2	2	2	2	1	1	2	2	1	1	1	1	1	1
LOC_Os07g12110	2-CNs	0.41	0.171	4.54222e-05	0.000583653	0.3962	1	1	1	1	1	1	1	1	1	1	2	2	1	1	2	2	1	2	1	1	1	2	1	1	1	1	1	1	1	1	1	1	2	1	2	1	1	1	1	2	1	1	1
LOC_Os07g16600	2-CNs	0.39	0.153	0.000125363	0.00146183	0.1613	1	1	1	1	1	1	1	1	1	1	1	1	1	1	1	1	1	1	1	1	1	1	1	1	1	1	1	1	1	1	1	1	1	1	1	1	1	1	1	1	1	1	1
LOC_Os07g18560	3-CNs	0.52	0.273	9.34536e-08	1.99493e-06	0.0015	0	0	1	1	1	1	1	1	0	1	1	1	1	1	1	1	1	1	1	1	1	1	1	1	1	1	1	1	1	1	1	1	1	1	1	1	1	1	1	1	1	1	1
LOC_Os07g22494	4-CNs	0.63	0.391	2.68461e-11	1.16494e-09	0.3778	0	0	1	1	0	1	1	0	1	1	1	1	1	1	1	0	3	0	1	0	1	1	0	1	1	1	1	1	0	1	0	1	0	1	1	1	1	1	0	0	0	1	0
LOC_Os07g24830	4-CNs	0.48	0.235	1.27407e-06	2.24831e-05	0.1009	0	1	2	1	1	1	1	1	0	2	2	2	3	1	1	1	1	1	2	1	3	3	2	1	1	1	1	1	1	2	2	2	2	1	1	0	2	2	2	1	1	1	2
LOC_Os07g25050	3-CNs	0.41	0.166	5.0292e-05	0.000643105	0.0007	0	1	0	1	1	1	1	1	0	1	1	1	1	1	1	1	2	0	1	1	1	1	1	1	2	1	0	1	1	1	1	2	2	1	0	0	1	1	1	1	1	1	1
LOC_Os07g25730	3-CNs	0.35	0.126	0.000528043	0.00504595	0.0505	1	1	1	1	1	1	1	1	3	1	1	1	1	1	1	1	1	1	1	1	1	1	2	1	3	1	1	2	2	1	1	2	1	1	2	1	1	1	1	2	1	1	1
LOC_Os07g26490	2-CNs	0.28	0.077	0.00740259	0.0429708	0.0046	1	1	1	1	1	1	1	1	1	1	1	1	1	1	1	1	1	1	1	1	1	1	1	1	1	1	1	1	1	1	1	1	2	1	1	1	1	1	1	1	1	1	1
LOC_Os07g28480	4-CNs	0.52	0.268	2.07611e-07	4.22727e-06	0.0895	1	1	3	1	1	3	4	3	1	1	1	1	1	1	1	4	1	3	1	4	1	4	2	1	4	3	1	2	1	2	1	1	1	1	1	1	1	1	1	1	1	1	1
LOC_Os07g28790	2-CNs	0.35	0.124	0.000619339	0.00572534	0.0001	2	1	1	1	1	1	1	1	1	1	1	1	1	2	2	1	1	1	1	1	1	1	1	1	1	1	1	1	1	1	1	1	1	1	1	1	1	1	1	1	1	1	1
LOC_Os07g31194	3-CNs	0.29	0.084	0.00522643	0.0324204	0.0087	1	1	1	1	1	1	1	1	1	1	2	1	1	1	1	1	1	1	2	1	1	2	1	1	1	1	1	1	1	1	1	2	1	1	1	1	1	1	1	1	1	1	1
LOC_Os07g31599	3-CNs	0.29	0.086	0.00443168	0.0286114	0.3308	2	1	1	2	3	2	3	3	1	3	1	1	1	3	3	3	1	3	1	1	1	1	1	1	1	3	1	2	1	1	3	2	2	1	1	2	1	1	2	2	2	2	2
LOC_Os07g32129	2-CNs	0.61	0.371	2.34703e-10	8.75014e-09	0.0528	1	1	2	1	1	1	1	1	2	1	1	1	1	1	1	1	1	1	1	1	2	1	2	1	2	1	1	1	1	1	1	1	1	1	1	1	1	1	1	1	1	2	2
LOC_Os07g38220	2-CNs	0.46	0.212	3.96237e-06	6.63822e-05	0.0061	1	1	1	1	1	1	1	1	1	1	2	1	2	1	1	1	1	1	1	1	1	1	1	1	1	1	2	1	1	1	1	1	1	1	2	1	1	1	1	1	1	1	1
LOC_Os07g38250	2-CNs	0.33	0.11	0.00115318	0.00953897	0.0063	1	1	1	1	1	1	1	1	1	1	2	1	2	1	1	1	1	1	1	1	1	1	1	1	1	1	2	1	1	1	1	1	1	1	2	1	1	1	1	1	1	1	1
LOC_Os07g38290	3-CNs	0.54	0.291	7.09372e-07	1.34122e-05	0.1721	1	1	3	1	1	1	1	1	1	1	2	2	1	1	1	1	1	1	1	3	1	1	2	1	1	1	1	1	1	2	1	1	1	1	1	1	1	1	1	3	1	1	1
LOC_Os07g39110	2-CNs	0.34	0.118	0.000785303	0.00697549	0.0511	1	1	1	1	1	2	1	1	1	1	1	1	1	2	1	2	1	1	1	1	1	1	2	1	1	1	1	1	2	1	1	1	1	1	1	1	1	1	2	1	1	2	1
LOC_Os07g40640	3-CNs	0.36	0.129	0.000602155	0.00559264	0.0392	1	1	1	1	1	1	3	1	1	1	1	1	1	1	1	1	1	1	1	1	1	1	1	1	1	1	1	1	1	1	1	1	1	1	1	1	1	1	2	1	1	1	1
LOC_Os07g40700	2-CNs	0.7	0.495	7.32747e-15	7.18364e-13	0.0262	1	1	1	1	1	1	2	1	1	1	1	1	1	1	1	1	1	1	1	1	1	1	1	1	1	1	2	1	1	1	1	1	1	2	1	1	1	1	1	1	1	1	1
LOC_Os07g41200	2-CNs	0.42	0.179	3.59031e-05	0.000477566	0.0312	1	1	1	1	1	1	1	1	1	1	1	1	1	1	1	1	1	3	1	1	3	1	1	1	1	1	1	1	1	1	1	1	1	1	1	1	1	1	1	1	3	1	1
LOC_Os07g41400	3-CNs	0.3	0.091	0.00387946	0.0256083	0.2282	1	1	1	1	1	1	1	1	1	1	2	2	0	1	1	0	1	2	1	1	1	1	2	1	1	1	1	1	1	0	1	1	1	2	1	0	1	2	1	1	1	1	2
LOC_Os07g45194	3-CNs	0.58	0.333	4.06755e-09	1.1703e-07	0.0258	2	1	1	1	1	1	1	1	3	1	1	1	1	1	2	1	1	1	1	1	1	1	1	1	1	3	1	1	1	1	1	1	1	1	3	1	1	1	1	1	1	1	1
LOC_Os07g45439	3-CNs	0.66	0.43	9.99867e-13	6.01511e-11	0.3548	0	0	1	1	0	0	0	0	0	0	1	1	1	0	0	0	1	0	1	1	1	0	0	1	0	1	0	0	0	1	1	0	0	1	1	1	1	0	1	0	0	1	0
LOC_Os07g46060	3-CNs	0.51	0.259	1.89044e-07	3.90937e-06	0.0565	0	0	1	1	0	0	0	0	0	0	1	1	1	2	0	0	1	2	1	0	1	1	0	1	0	0	0	0	2	1	1	1	0	1	1	1	1	0	0	0	0	1	0
LOC_Os07g46846	2-CNs	0.38	0.145	0.000232311	0.00250991	0.0942	1	1	1	1	1	1	1	1	1	1	1	1	1	1	1	1	1	1	1	1	1	1	1	1	1	1	1	1	1	1	1	1	1	1	1	1	1	1	1	1	1	1	1
LOC_Os08g01110	11-CNs	0.31	0.095	0.00337234	0.0227173	0.3246	1	1	1	4	11	8	9	9	1	9	12	1	1	9	8	1	1	1	8	1	1	8	2	8	10	10	10	8	1	1	1	1	12	1	7	4	4	3	1	12	3	9	1
LOC_Os08g03850	3-CNs	0.29	0.083	0.00514116	0.0320958	0.2963	1	1	1	2	2	1	2	2	1	2	2	1	1	1	0	2	1	1	1	1	2	1	2	1	2	2	2	2	2	2	1	2	2	1	1	1	2	2	2	2	1	1	2
LOC_Os08g05470	2-CNs	0.4	0.164	6.98699e-05	0.000860212	0.1058	1	2	1	1	2	1	1	2	1	1	1	1	2	2	2	1	1	1	1	1	1	2	1	1	1	1	2	1	1	1	2	1	1	1	2	1	2	1	1	1	1	2	2
LOC_Os08g05490	2-CNs	0.29	0.082	0.00542773	0.0333346	0.0685	1	2	1	1	2	1	1	2	1	1	1	1	1	2	2	2	1	1	1	1	1	1	1	1	1	1	1	2	1	1	1	2	1	2	1	1	1	2	1	1	1	1	2
LOC_Os08g05750	2-CNs	0.33	0.108	0.00153284	0.0122581	0.1379	3	3	3	3	3	1	1	1	1	1	1	1	1	1	1	1	1	3	1	1	1	1	1	1	1	1	1	1	1	1	1	1	1	1	1	1	1	1	3	1	3	1	3
LOC_Os08g08586	3-CNs	0.29	0.083	0.00498467	0.0312772	0.1026	1	1	1	1	1	1	1	1	1	1	1	1	2	1	1	1	1	1	1	0	1	1	1	1	1	1	1	1	1	1	1	1	1	1	1	1	1	1	1	1	1	1	1
LOC_Os08g09060	2-CNs	0.37	0.135	0.000291928	0.00304226	0.0792	1	1	2	2	2	1	1	1	1	1	1	1	1	2	1	2	1	1	2	1	1	2	1	1	1	1	2	2	1	2	1	2	1	1	2	1	1	2	2	2	1	2	2
LOC_Os08g09610	3-CNs	0.58	0.341	7.90525e-10	2.68272e-08	0.0408	1	1	1	1	0	1	1	1	1	1	2	1	1	0	1	1	1	1	0	1	1	1	1	1	1	1	1	1	1	1	1	0	1	1	0	1	1	0	1	0	1	1	1
LOC_Os08g09890	4-CNs	0.57	0.323	2.86077e-09	8.41386e-08	0.0526	0	1	1	1	0	0	0	0	1	2	1	1	1	0	1	3	1	0	1	1	1	1	0	1	0	0	0	1	0	0	0	0	0	1	0	1	1	0	0	0	0	1	0
LOC_Os08g10030	3-CNs	0.42	0.174	3.5806e-05	0.000477566	0	2	2	2	2	1	2	1	2	1	2	1	2	1	2	2	1	1	3	1	3	1	1	1	1	1	2	1	1	2	2	3	2	2	1	3	3	2	2	2	1	2	1	2
LOC_Os08g10300	2-CNs	0.37	0.135	0.000319221	0.00326247	0.1178	2	1	1	1	1	1	2	2	1	1	1	1	1	2	1	1	1	2	1	1	1	1	2	1	2	1	1	1	2	1	1	1	1	1	1	1	1	1	1	2	2	1	1
LOC_Os08g10430	3-CNs	0.54	0.291	2.38709e-08	5.64163e-07	0.0611	1	2	1	1	1	1	1	1	2	2	1	1	1	1	1	2	1	1	1	1	1	1	1	0	1	1	1	0	1	1	1	2	1	1	1	1	2	0	1	1	1	1	1
LOC_Os08g10760	3-CNs	0.32	0.104	0.00220683	0.0164087	0.0084	2	1	2	2	0	1	0	1	1	1	1	1	2	1	2	1	1	1	1	1	2	0	1	0	0	1	0	1	1	0	1	0	1	1	1	1	0	0	1	0	0	2	2
LOC_Os08g11450	2-CNs	0.32	0.103	0.00213503	0.0161009	0.0002	1	1	1	1	1	1	1	1	1	1	1	1	1	1	1	1	1	1	1	1	1	1	1	1	1	1	1	1	1	1	1	1	1	1	1	1	1	1	1	1	1	1	1
LOC_Os08g11480	3-CNs	0.54	0.287	5.38663e-08	1.19819e-06	0.0171	1	1	1	1	1	1	1	1	1	1	1	1	1	1	1	1	1	1	1	1	2	1	1	1	1	1	2	0	1	1	1	1	1	1	1	1	1	0	1	1	1	1	1
LOC_Os08g12430	2-CNs	0.68	0.468	7.61613e-14	6.29997e-12	0.1501	1	1	2	1	2	1	1	2	2	1	1	1	2	1	2	1	2	1	1	1	1	1	1	1	1	1	1	1	2	2	2	1	1	1	1	2	1	1	1	1	1	1	2
LOC_Os08g13050	2-CNs	0.29	0.087	0.0050418	0.03155	0.1207	1	1	1	1	1	1	1	1	1	1	1	1	1	2	1	2	1	1	1	1	1	1	1	1	1	1	1	2	1	1	1	1	1	1	1	1	1	1	1	1	1	1	1
LOC_Os08g13060	4-CNs	0.28	0.078	0.0066318	0.0393596	0.0037	1	1	3	1	1	1	1	1	1	2	3	1	1	1	2	2	1	1	2	1	1	1	1	1	1	1	1	5	1	1	1	2	1	1	3	1	1	5	1	1	1	1	1
LOC_Os08g19850	2-CNs	0.29	0.083	0.00522989	0.0324204	0.0518	1	2	1	1	1	1	1	1	1	1	1	1	1	1	1	1	1	1	1	1	1	1	1	1	1	2	1	2	2	2	1	1	1	1	1	2	1	1	1	1	1	1	1
LOC_Os08g30510	3-CNs	0.37	0.138	0.000247125	0.00262707	0	1	1	1	1	1	1	1	2	1	1	0	1	1	1	1	2	1	1	1	1	1	1	1	1	1	0	0	0	1	1	1	2	1	1	1	1	1	1	0	0	1	2	0
LOC_Os08g32720	4-CNs	0.4	0.157	9.93858e-05	0.0011797	0.1364	1	2	1	0	1	1	1	3	3	1	1	2	2	2	2	1	1	0	1	3	1	1	2	2	1	2	1	1	1	0	1	0	1	1	1	1	3	2	2	1	2	1	0
LOC_Os08g33690	3-CNs	0.4	0.157	9.3696e-05	0.00112366	0.2187	1	1	1	1	1	1	3	1	1	1	1	2	1	1	1	1	1	1	1	1	1	1	2	1	1	1	1	1	1	1	1	1	3	3	1	1	1	1	1	1	1	1	2
LOC_Os08g38100	3-CNs	0.28	0.08	0.00621524	0.0373903	0.0288	1	1	1	1	1	1	1	1	1	0	2	1	1	2	2	1	1	1	1	1	1	1	1	1	1	2	1	1	1	1	1	1	2	1	2	1	0	1	1	1	1	1	1
LOC_Os08g40230	2-CNs	0.32	0.104	0.00193954	0.0148811	0.0469	2	1	1	1	1	2	1	1	1	1	2	1	1	2	2	1	1	1	1	1	1	2	1	1	1	2	1	1	1	1	1	1	1	1	1	2	1	1	1	1	1	1	2
LOC_Os08g40380	3-CNs	0.38	0.144	0.000240504	0.00257738	0.0029	1	1	2	1	0	1	1	1	0	2	2	1	1	0	2	0	1	2	1	2	1	1	1	1	1	1	2	1	0	0	0	1	1	1	1	2	1	2	1	1	1	1	1
LOC_Os08g42198	3-CNs	0.34	0.117	0.000772915	0.0069187	0.1249	0	0	1	1	1	0	1	1	1	1	1	1	1	1	1	1	1	1	2	1	1	1	1	1	1	1	1	1	1	1	1	1	1	2	1	1	1	1	1	0	1	1	0
LOC_Os08g45240	2-CNs	0.45	0.199	1.18839e-05	0.000173794	0.0686	1	1	1	1	1	1	1	1	1	1	1	1	1	1	1	1	1	1	2	1	2	1	1	1	1	1	1	1	1	1	1	1	1	1	1	1	1	1	1	1	1	1	1
LOC_Os08g45280	3-CNs	0.38	0.142	0.000255606	0.00270636	0.243	0	1	0	0	0	0	0	0	0	1	1	1	1	0	0	1	1	0	1	0	1	1	0	1	0	0	0	0	0	0	0	0	1	1	0	1	0	0	1	0	0	0	0
LOC_Os09g01930	2-CNs	0.28	0.081	0.00625314	0.0374481	0.2529	2	2	1	2	2	1	1	1	1	2	1	1	1	1	1	1	1	2	1	2	1	1	2	1	2	1	1	2	1	1	1	1	1	1	1	1	1	1	2	2	1	2	2
LOC_Os09g09490	2-CNs	0.33	0.109	0.00145474	0.0117043	0.1359	1	1	1	1	1	1	1	1	1	1	1	1	1	1	1	1	1	1	2	1	1	2	1	1	1	1	1	1	1	1	1	1	2	1	1	1	1	1	1	1	1	1	1
LOC_Os09g13440	2-CNs	0.67	0.447	5.88862e-13	3.8968e-11	0.3159	1	1	2	1	1	1	1	1	1	1	1	1	1	1	1	1	1	1	1	1	1	1	1	1	1	1	1	1	1	1	1	1	1	1	1	1	1	1	1	1	1	1	1
LOC_Os09g16710	3-CNs	0.61	0.37	9.84255e-11	4.00819e-09	0.0655	1	1	1	2	1	0	2	2	1	1	1	1	1	1	1	0	1	2	1	1	1	1	2	1	2	1	1	1	1	1	1	2	2	1	0	2	0	0	2	0	2	1	1
LOC_Os09g16714	3-CNs	0.56	0.309	1.05099e-08	2.64948e-07	0.0757	1	1	1	2	1	0	2	2	1	1	1	1	1	1	1	0	1	2	1	1	1	1	2	1	2	1	1	1	1	1	1	2	1	0	2	0	0	2	0	2	1	1	1
LOC_Os09g17660	6-CNs	0.36	0.126	0.000782137	0.00697076	0.005	1	6	5	1	5	4	1	1	1	6	1	3	6	1	6	2	1	1	1	1	1	6	5	1	1	3	1	3	1	1	5	1	5	1	1	5	5	5	2	1	1	1	1
LOC_Os09g18530	3-CNs	0.31	0.099	0.00240197	0.0174192	0.01	1	1	1	1	1	0	0	1	1	0	1	1	1	1	1	1	1	1	1	1	1	0	0	0	1	1	1	1	1	1	0	0	0	1	0	1	1	0	1	0	1	1	1
LOC_Os09g20670	3-CNs	0.35	0.124	0.000589625	0.00549556	0.0049	0	1	1	1	1	1	1	1	0	1	2	1	1	1	1	1	1	1	1	1	1	0	1	1	1	0	0	0	0	1	1	1	1	1	1	1	0	0	1	1	1	1	1
LOC_Os09g21340	2-CNs	0.32	0.1	0.00206411	0.0157362	0.0723	1	1	1	1	1	1	1	1	1	1	2	2	1	1	1	1	1	2	1	2	1	2	2	1	2	1	2	1	2	2	2	2	2	1	1	2	1	2	1	1	1	1	1
LOC_Os09g22300	2-CNs	0.36	0.13	0.000484016	0.00471025	0.0861	2	2	2	1	2	2	1	1	1	1	1	1	1	2	1	1	1	2	1	2	2	1	1	1	1	2	1	2	2	1	1	1	1	1	2	2	1	2	1	1	2	2	1
LOC_Os09g33555	2-CNs	0.36	0.128	0.000508009	0.00490767	0.0629	1	1	1	1	1	1	1	1	1	1	1	1	1	1	1	1	1	1	1	1	1	1	1	1	1	1	1	1	1	1	1	1	1	1	1	1	1	1	1	1	1	1	1
LOC_Os09g34847	3-CNs	0.37	0.138	0.000333927	0.00339964	0.0238	1	1	1	1	1	1	1	2	1	1	1	1	1	2	1	1	1	1	2	3	1	1	1	1	1	1	1	1	1	1	1	1	2	2	1	1	1	1	1	1	1	1	1
LOC_Os09g35560	3-CNs	0.37	0.138	0.000272807	0.00287698	0.2263	1	2	2	1	2	1	1	1	2	3	3	1	1	1	1	2	1	2	1	1	1	2	1	2	1	2	1	3	3	1	1	1	1	1	2	3	2	1	1	2	2	1	2
LOC_Os09g36244	3-CNs	0.54	0.29	3.71169e-08	8.39731e-07	0.0515	1	2	1	1	1	2	1	1	1	1	2	2	1	2	1	1	1	1	1	3	1	2	2	1	2	1	2	1	1	1	1	3	2	1	1	1	1	1	1	1	1	1	1
LOC_Os09g36250	3-CNs	0.34	0.113	0.00121137	0.00992722	0.0747	1	1	1	1	1	1	1	1	1	1	1	2	1	1	1	1	1	1	1	1	3	1	1	2	1	2	1	2	1	1	1	1	3	2	1	1	1	1	1	1	1	1	1
LOC_Os09g36619	3-CNs	0.56	0.311	6.3101e-09	1.67028e-07	0.2152	1	1	1	1	1	2	2	2	1	1	2	1	1	2	1	1	1	2	1	2	1	1	1	1	1	1	1	1	1	2	1	2	1	1	1	1	1	1	2	3	1	1	2
LOC_Os09g39280	2-CNs	0.92	0.852	0	0	0.1366	1	1	1	1	1	1	1	1	1	1	1	1	1	1	1	1	1	1	1	1	1	1	1	1	1	1	1	1	1	1	1	1	1	1	1	1	1	1	1	1	1	1	1
LOC_Os10g05560	3-CNs	0.58	0.338	1.90107e-09	5.85131e-08	0.0581	1	1	1	1	0	1	1	1	1	1	1	1	1	1	1	1	1	1	1	1	1	1	1	1	1	1	1	1	1	1	1	1	1	1	1	1	1	1	1	1	1	1	1
LOC_Os10g05570	2-CNs	0.29	0.084	0.00547062	0.0335202	0.067	1	1	1	1	1	1	1	1	1	1	1	1	1	1	1	1	1	1	1	1	1	1	1	1	1	1	1	1	1	1	1	1	1	1	1	1	1	1	1	1	1	1	1
LOC_Os10g06560	2-CNs	0.38	0.148	0.000219222	0.00241783	0.0132	1	1	1	2	1	2	1	2	1	1	1	1	1	1	1	1	1	1	1	1	1	1	1	1	1	1	1	2	1	2	1	1	1	2	1	1	1	1	1	1	1	1	1
LOC_Os10g07380	3-CNs	0.45	0.205	5.10116e-06	8.18349e-05	0.0043	1	1	1	1	0	1	1	2	2	2	1	1	1	0	0	1	1	1	1	1	1	1	1	1	1	1	0	1	2	1	1	1	1	1	1	1	1	1	1	1	1	1	0
LOC_Os10g09290	2-CNs	0.42	0.174	3.93436e-05	0.000515557	0.1158	1	1	1	1	1	1	1	1	1	1	1	1	2	1	1	1	1	1	2	1	1	2	1	1	1	1	1	1	1	1	1	1	1	1	1	1	1	1	1	1	1	1	1
LOC_Os10g11110	3-CNs	0.85	0.717	0	0	0.3827	1	1	1	1	1	1	1	1	1	1	1	2	3	1	1	1	1	1	1	1	1	1	1	1	1	1	1	1	1	1	1	1	1	2	3	1	1	1	1	1	1	1	1
LOC_Os10g13880	2-CNs	0.46	0.211	6.65755e-06	0.000101279	0.0381	1	1	1	1	1	1	1	1	1	1	1	1	1	1	2	2	1	1	1	1	1	1	1	1	1	1	1	1	1	1	1	1	1	1	1	1	1	1	1	1	1	1	1
LOC_Os10g15310	3-CNs	0.32	0.102	0.00233425	0.0171632	0.0001	1	1	1	1	1	1	1	1	1	1	1	1	1	1	1	10	1	2	2	1	2	1	1	1	1	1	1	2	1	1	1	1	1	1	1	1	1	1	1	1	1	2	2
LOC_Os10g20235	2-CNs	0.46	0.212	5.52616e-06	8.75912e-05	0.3539	1	1	1	1	1	1	1	1	1	1	1	1	1	1	1	1	1	1	1	1	1	1	1	1	1	1	1	1	1	1	1	1	1	1	1	1	1	1	1	1	1	1	1
LOC_Os10g20310	2-CNs	0.3	0.087	0.00451385	0.029071	0.3188	2	2	2	2	2	2	2	2	2	1	2	1	1	2	2	1	2	1	1	1	1	1	1	1	1	1	1	2	1	1	1	1	1	2	1	1	2	2	2	2	2	2	2
LOC_Os10g22170	4-CNs	0.59	0.351	9.78102e-10	3.19634e-08	0.3005	1	0	1	1	0	0	0	0	0	0	0	1	1	0	0	1	1	1	1	1	1	0	1	0	1	1	0	0	1	0	1	2	1	0	1	0	0	0	1	1	1	1	1
LOC_Os10g22180	4-CNs	0.55	0.302	2.44549e-08	5.7285e-07	0.3005	1	0	1	1	0	0	0	0	0	0	0	1	1	0	0	1	1	1	1	1	1	0	1	0	1	1	0	1	0	1	0	1	2	1	0	1	0	0	0	1	1	1	1
LOC_Os10g23180	2-CNs	0.33	0.106	0.00155754	0.0123808	0.0017	1	1	1	1	1	1	1	1	2	1	2	1	1	1	1	2	2	2	2	1	1	1	1	1	1	1	1	1	1	1	1	1	1	1	1	1	1	1	1	1	1	1	1
LOC_Os10g23900	3-CNs	0.32	0.105	0.00173079	0.0134747	0.2928	4	4	4	4	1	1	1	1	1	1	1	1	1	1	3	4	1	4	1	4	1	4	1	4	1	4	3	1	4	1	4	1	1	1	1	4	4	4	1	4	3	1	4
LOC_Os10g24090	3-CNs	0.47	0.225	1.80647e-06	3.12531e-05	0.061	2	1	1	1	0	0	0	0	2	1	1	1	1	0	1	2	0	1	0	1	1	1	1	1	0	1	0	0	0	0	0	0	1	1	1	1	1	1	0	0	1	1	0
LOC_Os10g24094	3-CNs	0.67	0.446	2.66676e-13	1.90781e-11	0.0284	2	1	1	1	0	0	0	0	2	1	1	1	1	0	1	2	1	2	1	0	1	1	1	1	1	0	1	0	0	0	0	0	0	1	1	1	1	1	1	0	0	1	1
LOC_Os10g27360	2-CNs	0.57	0.32	4.19749e-09	1.19471e-07	0.3128	1	1	2	1	2	2	2	2	1	1	1	1	1	2	1	1	1	2	1	1	1	1	1	1	1	1	1	1	1	1	1	1	1	1	1	1	1	2	2	2	1	2	2
LOC_Os10g29240	3-CNs	0.75	0.567	0	0	0.3759	0	0	2	1	0	0	0	0	0	0	0	2	1	0	0	0	1	0	1	0	1	1	0	1	0	0	0	0	0	0	0	0	0	2	0	0	1	0	0	0	1	0	0
LOC_Os10g30951	2-CNs	0.3	0.087	0.00421391	0.0274735	0.0167	1	1	2	1	1	1	1	1	2	1	1	1	1	1	1	1	1	1	1	1	1	1	1	1	1	1	1	1	1	1	1	1	1	1	2	1	1	1	1	1	1	1	1
LOC_Os10g30970	3-CNs	0.89	0.799	0	0	0.3594	0	1	0	1	0	0	0	0	0	0	0	1	1	0	0	0	0	0	0	0	1	0	0	1	0	0	0	0	1	0	0	0	1	1	0	0	0	0	0	0	1	0	0
LOC_Os10g33060	5-CNs	0.35	0.125	0.000633321	0.0058007	0.017	4	3	3	1	4	1	4	1	4	4	1	1	3	4	4	1	1	3	3	1	4	1	1	1	1	1	1	4	1	4	1	4	4	4	2	1	3	1	4	1	1	4	4
LOC_Os10g33080	2-CNs	0.48	0.234	8.91668e-07	1.61661e-05	0.1335	1	1	1	1	1	1	1	1	1	1	1	1	1	1	1	1	1	1	1	1	1	2	1	1	1	1	1	1	1	1	1	1	1	1	1	1	1	1	1	1	1	1	1
LOC_Os10g37600	2-CNs	0.35	0.121	0.000773682	0.0069187	0.2789	2	1	2	2	1	2	2	2	2	2	1	1	2	2	2	1	2	2	2	1	1	1	1	2	2	2	2	2	2	2	2	1	1	2	2	2	2	1	2	1	1	1	1
LOC_Os10g37680	2-CNs	0.4	0.161	8.00937e-05	0.000976996	0.089	1	1	1	1	1	1	1	1	1	1	1	2	2	1	1	2	1	1	1	1	1	1	1	1	1	1	1	1	1	1	1	1	1	2	1	1	1	1	1	1	1	1	1
LOC_Os10g40559	4-CNs	0.28	0.079	0.00688895	0.0404325	0.2284	1	1	1	1	1	1	1	1	1	1	1	3	1	1	1	1	1	1	1	1	1	4	1	1	1	1	1	1	1	1	1	1	1	1	2	1	1	1	1	1	1	3	1
LOC_Os10g40570	3-CNs	0.3	0.088	0.00498639	0.0312772	0.223	1	1	1	1	1	1	1	1	1	1	1	3	1	1	1	1	1	1	1	1	1	4	1	1	1	1	1	1	1	1	1	1	1	1	1	1	1	1	1	1	1	3	1
LOC_Os10g42299	3-CNs	0.31	0.098	0.00279598	0.0195792	0.2431	1	1	1	1	1	1	1	1	1	1	3	1	1	1	1	1	1	1	1	1	1	1	1	1	1	1	1	1	1	1	1	1	1	1	1	1	4	1	3	1	1	1	1
LOC_Os10g42930	3-CNs	0.78	0.603	0	0	0.3607	0	0	0	1	0	0	0	1	0	0	0	1	1	0	1	0	1	0	2	0	2	1	0	1	0	0	0	0	0	0	0	2	0	2	1	1	1	0	1	0	1	0	0
LOC_Os11g01010	3-CNs	0.48	0.235	9.6557e-07	1.72693e-05	0.0119	1	1	1	2	1	1	1	1	2	1	1	2	1	1	2	1	1	2	2	1	1	1	1	2	1	1	1	1	0	1	1	1	1	1	1	1	1	1	1	2	1	2	2
LOC_Os11g01020	2-CNs	0.31	0.097	0.00275016	0.0193095	0.017	1	1	1	1	1	1	1	1	1	1	1	1	1	1	1	1	1	1	1	1	1	1	1	1	1	1	1	1	1	1	1	1	1	1	1	1	1	1	1	1	1	1	1
LOC_Os11g01570	2-CNs	0.33	0.108	0.00135943	0.011038	0.0063	1	1	1	1	1	1	1	1	1	1	1	1	1	1	1	1	1	1	1	1	1	2	1	1	1	1	1	1	2	1	1	1	1	1	1	1	1	1	1	1	1	1	1
LOC_Os11g02640	3-CNs	0.38	0.148	0.000142709	0.0016424	0.2106	3	3	3	1	1	1	3	3	2	3	2	1	1	2	3	1	1	2	1	3	1	3	2	1	2	3	3	2	2	1	3	3	2	1	1	3	3	3	2	2	2	2	2
LOC_Os11g03130	3-CNs	0.27	0.074	0.00858897	0.0482696	0.1747	1	1	1	3	3	3	2	2	1	1	1	1	1	1	1	2	2	1	1	1	1	1	1	1	3	2	2	3	1	1	3	3	3	1	1	2	3	3	1	2	2	2	1
LOC_Os11g04890	4-CNs	0.56	0.312	5.96574e-09	1.62797e-07	0.2837	0	0	2	1	0	3	0	0	0	0	0	3	1	3	1	0	1	0	1	0	1	1	1	3	2	3	0	0	3	3	0	0	1	1	3	1	0	0	0	0	0	0	0
LOC_Os11g04894	4-CNs	0.66	0.438	5.10259e-13	3.46322e-11	0.1348	0	0	2	1	0	3	0	0	1	0	1	3	1	3	1	0	1	2	1	0	1	1	1	3	1	3	0	0	3	3	0	0	1	1	3	1	0	1	0	1	1	0	0
LOC_Os11g07225	2-CNs	0.37	0.135	0.000388983	0.00387082	0.0032	1	1	1	1	1	2	1	1	1	1	1	1	1	1	2	1	1	1	1	1	1	1	1	1	1	1	1	1	1	1	1	1	1	1	1	1	2	1	1	1	1	1	1
LOC_Os11g09460	2-CNs	0.6	0.355	5.74428e-10	2.02735e-08	0.1295	1	1	1	1	1	1	1	1	1	1	1	1	1	1	2	1	1	1	1	1	1	1	1	1	1	1	1	1	1	1	1	1	1	1	1	1	1	1	1	1	1	1	1
LOC_Os11g09474	2-CNs	0.49	0.235	8.34313e-07	1.52305e-05	0.1254	1	1	1	1	1	1	1	1	1	1	1	1	1	1	1	1	1	1	1	1	1	1	1	1	1	1	1	1	1	1	1	1	1	1	1	1	1	1	1	1	1	1	1
LOC_Os11g10510	3-CNs	0.32	0.102	0.00189856	0.014609	0.3148	1	1	1	1	1	1	1	1	1	1	1	1	2	1	1	1	1	1	2	1	1	1	1	1	1	1	2	1	1	1	1	1	1	1	1	1	1	1	1	1	1	1	1
LOC_Os11g11890	3-CNs	0.46	0.208	4.36152e-06	7.17078e-05	0.077	1	1	1	1	1	1	1	1	0	1	1	1	2	1	1	0	1	1	1	1	1	1	1	2	1	1	1	0	1	1	1	0	1	1	1	1	1	1	1	1	1	1	1
LOC_Os11g11920	3-CNs	0.77	0.586	0	0	0.219	0	0	1	0	0	0	0	0	0	0	0	1	1	0	1	0	1	1	1	1	0	1	0	2	0	0	0	0	1	1	0	0	0	1	1	1	0	1	0	0	1	0	0
LOC_Os11g11940	3-CNs	0.64	0.409	5.31708e-12	2.81486e-10	0.0712	1	0	1	0	0	0	0	0	1	1	0	1	1	0	1	1	1	1	1	1	0	1	1	2	1	0	1	0	1	1	0	0	0	1	1	1	1	1	1	0	1	1	1
LOC_Os11g11950	3-CNs	0.71	0.508	1.55431e-15	1.78881e-13	0.0065	2	0	1	0	0	0	0	0	2	2	0	1	1	0	1	2	2	2	1	1	0	1	2	2	1	2	1	2	1	1	0	0	2	1	1	1	1	2	2	0	2	1	2
LOC_Os11g11990	2-CNs	0.3	0.093	0.00330662	0.0223925	0.0147	2	1	1	1	1	1	1	1	2	1	1	2	2	1	1	1	1	1	1	1	1	1	1	2	1	1	2	1	1	1	2	2	1	2	1	2	1	1	1	1	1	1	1
LOC_Os11g14525	3-CNs	0.56	0.315	7.16797e-09	1.86016e-07	0.3338	1	1	1	1	1	1	1	1	1	1	1	3	1	1	1	1	1	1	1	1	1	2	1	1	1	1	1	1	1	1	1	1	1	1	1	1	1	1	1	1	1	1	1
LOC_Os11g14544	3-CNs	0.8	0.641	0	0	0.3366	1	1	1	1	1	1	1	1	1	1	1	3	1	1	1	1	1	1	1	1	1	1	1	1	1	1	1	1	1	1	1	1	1	1	1	1	1	1	1	1	1	1	1
LOC_Os11g15340	3-CNs	0.28	0.079	0.00667643	0.0395358	0.0064	1	1	1	1	1	1	1	1	1	1	1	1	1	0	1	1	1	1	1	1	1	1	1	1	1	0	1	1	1	1	1	2	1	1	2	1	1	1	2	0	1	0	1
LOC_Os11g15700	3-CNs	0.49	0.236	7.90128e-07	1.47287e-05	0.0035	0	1	2	0	1	0	0	0	2	1	0	1	1	1	1	2	1	1	1	0	0	2	1	1	2	0	0	0	0	1	0	2	0	1	2	0	2	2	1	1	1	1	1
LOC_Os11g17490	5-CNs	0.44	0.193	1.48813e-05	0.000212924	0.1788	1	2	2	2	2	1	5	1	1	1	1	1	3	5	1	5	1	2	1	2	1	1	1	2	1	2	2	1	4	1	3	1	2	2	1	2	2	2	1	4	5	1	1
LOC_Os11g24750	2-CNs	0.31	0.097	0.00330769	0.0223925	0.2756	1	1	1	1	1	1	1	1	1	1	1	3	1	1	1	1	1	3	3	1	1	1	3	1	1	1	1	1	1	1	1	1	1	1	1	1	1	1	3	1	1	1	1
LOC_Os11g29000	3-CNs	0.28	0.077	0.0079548	0.0453801	0.0274	2	1	1	0	0	1	2	2	0	2	0	1	0	1	1	0	1	1	2	0	1	1	1	1	1	2	1	2	2	0	2	1	1	1	0	2	1	0	1	1	1	1	0
LOC_Os11g29030	3-CNs	0.43	0.185	2.09932e-05	0.000292468	0.0021	2	1	1	0	0	1	1	2	0	2	0	1	0	1	1	0	1	1	2	0	1	1	1	1	1	2	0	2	2	0	1	1	1	1	0	1	1	0	1	1	1	1	0
LOC_Os11g31480	2-CNs	0.56	0.317	6.16018e-09	1.66388e-07	0.1255	2	1	1	2	2	1	1	1	1	1	1	1	1	2	2	1	2	1	2	1	1	2	1	1	1	1	2	2	1	1	1	1	2	1	1	1	2	1	2	1	1	2	2
LOC_Os11g34110	2-CNs	0.57	0.32	9.45534e-09	2.40657e-07	0.2143	1	1	1	1	1	1	1	1	1	1	1	1	1	1	1	1	1	1	1	1	1	1	1	1	1	1	1	1	1	1	1	1	1	1	1	1	1	1	1	1	1	1	1
LOC_Os11g34820	3-CNs	0.82	0.677	0	0	0.2615	0	0	0	0	0	0	0	0	0	0	2	1	2	0	0	0	1	0	0	2	0	0	0	2	0	0	0	0	0	0	0	0	0	2	0	0	0	2	0	0	0	0	0
LOC_Os11g37050	3-CNs	0.32	0.099	0.00234347	0.0171833	0.0112	2	2	1	1	2	0	0	0	2	1	0	1	0	0	2	1	0	0	0	0	0	0	0	1	2	0	0	2	0	0	0	1	0	2	1	0	0	2	1	1	0	1	2
LOC_Os11g37480	4-CNs	0.39	0.151	0.000116904	0.00136923	0.0588	1	1	1	1	2	1	1	3	1	1	1	1	2	2	1	1	1	3	0	1	2	0	1	2	3	0	1	1	1	1	1	1	0	1	1	1	1	1	1	1	1	1	1
LOC_Os11g37630	3-CNs	0.54	0.294	2.32988e-08	5.55604e-07	0.067	1	1	0	0	0	0	1	0	0	1	0	1	0	0	0	0	0	2	2	0	1	1	0	1	1	0	0	0	0	1	0	1	0	2	1	1	0	1	1	1	1	0	0
LOC_Os11g37880	2-CNs	0.31	0.094	0.00346451	0.0232166	0.2918	1	1	1	1	1	1	1	1	1	1	1	2	1	1	1	1	1	1	1	1	1	1	1	2	1	1	1	1	1	1	1	1	1	1	1	1	1	1	1	1	1	1	1
LOC_Os11g38260	2-CNs	0.27	0.076	0.0083437	0.0470912	0.0001	1	1	1	1	1	1	1	1	1	1	2	1	2	1	1	1	1	1	1	1	1	1	1	1	2	1	1	1	1	1	1	1	1	1	1	1	1	1	1	1	1	1	1
LOC_Os11g38590	3-CNs	0.34	0.117	0.00088957	0.0077203	0.1152	1	1	1	1	1	2	2	2	1	1	1	1	0	2	1	1	1	2	1	2	1	1	0	1	1	2	1	1	1	2	2	1	2	1	1	2	1	1	1	1	2	1	1
LOC_Os11g40760	3-CNs	0.64	0.404	1.31153e-11	6.42892e-10	0.0606	1	1	1	1	1	1	1	1	2	1	1	1	1	0	0	0	1	1	0	1	0	0	1	0	0	2	0	0	0	0	0	0	0	1	1	1	2	1	1	2	1	1	1
LOC_Os11g41100	3-CNs	0.47	0.219	4.29111e-06	7.09911e-05	0.2085	0	0	0	0	0	1	1	1	0	0	1	1	1	1	0	0	0	0	1	1	1	0	1	0	1	1	0	0	0	0	0	1	0	0	0	1	1	0	0	0	0	1	1
LOC_Os11g42080	3-CNs	0.56	0.312	5.81848e-09	1.60433e-07	0.0299	1	1	2	1	0	0	0	0	0	2	0	2	0	0	1	0	1	1	0	0	0	1	1	1	0	0	0	0	0	0	0	1	0	1	2	0	2	0	0	0	0	1	0
LOC_Os11g42100	4-CNs	0.67	0.444	7.50511e-13	4.73e-11	0.0275	2	3	2	1	1	0	0	0	0	2	1	2	1	0	1	1	1	0	1	1	1	1	2	1	0	0	0	0	0	1	1	2	1	2	0	1	0	0	1	1	2	2	2
LOC_Os11g42110	3-CNs	0.56	0.311	1.69648e-08	4.15794e-07	0.0838	1	1	2	1	1	0	0	0	0	2	1	2	1	0	1	1	1	0	1	1	1	1	2	1	0	0	0	0	0	1	1	1	2	1	2	0	1	0	0	1	1	2	2
LOC_Os11g43404	4-CNs	0.73	0.537	2.22045e-16	2.93876e-14	0	1	1	1	3	1	0	0	0	1	3	1	1	1	1	2	1	1	1	1	1	2	0	1	0	0	0	0	1	0	0	1	0	1	1	0	1	2	1	2	1	2	1	2
LOC_Os11g43410	2-CNs	0.66	0.44	1.39533e-12	7.85837e-11	0.0398	1	1	1	2	1	1	1	1	1	1	1	1	1	1	2	1	1	1	1	1	1	1	1	1	1	1	1	1	1	1	1	1	1	1	1	1	1	1	1	1	1	2	2
LOC_Os11g44330	3-CNs	0.43	0.182	3.05864e-05	0.000413072	0.0051	2	2	1	1	0	1	1	1	2	2	2	1	2	0	1	1	0	2	2	0	2	1	1	0	0	1	1	0	0	1	0	1	0	0	1	2	2	1	1	1	2	1	1
LOC_Os11g44340	3-CNs	0.31	0.095	0.00310303	0.0213433	0.0167	0	1	1	1	1	1	1	1	1	1	1	1	1	1	0	1	1	1	0	0	1	0	0	1	1	1	2	2	1	1	1	0	1	1	1	1	0	1	1	1	1	1	1
LOC_Os11g44960	7-CNs	0.72	0.515	2.44249e-15	2.69386e-13	0.1117	3	3	3	1	8	0	0	0	8	3	9	1	3	1	1	3	1	3	4	4	1	1	1	1	1	0	0	1	1	4	1	1	1	1	3	1	2	4	2	8	9	3	9
LOC_Os11g44980	4-CNs	0.46	0.213	4.17527e-06	6.95091e-05	0.0656	0	0	0	0	1	0	0	0	1	0	1	1	2	1	0	0	0	1	1	3	2	1	0	1	1	0	0	1	1	1	0	0	1	3	3	2	0	1	0	1	1	0	1
LOC_Os11g45130	5-CNs	0.82	0.666	0	0	0.0012	0	0	0	0	5	1	1	1	5	0	5	1	0	1	0	0	0	0	0	2	2	0	1	1	1	1	0	1	1	1	0	0	1	3	0	1	0	2	0	5	5	0	5
LOC_Os11g45780	3-CNs	0.31	0.098	0.00271044	0.0190812	0	1	2	1	1	1	1	1	2	1	1	1	2	0	2	0	2	1	1	1	1	1	0	0	2	1	1	1	2	1	1	1	2	1	1	1	1	1	1	1	1	1	1	1
LOC_Os11g46860	3-CNs	0.29	0.084	0.00566384	0.0345442	0.0169	1	1	1	1	1	1	0	1	0	1	2	1	1	2	1	2	0	2	2	1	1	0	1	2	1	1	1	1	1	1	0	2	1	2	0	1	1	0	2	1	1	1	1
LOC_Os11g46960	3-CNs	0.29	0.082	0.00623844	0.0374448	0.0771	1	1	1	1	1	0	0	2	1	1	0	1	1	2	1	0	1	1	0	0	1	0	2	1	1	0	0	0	1	2	2	0	1	1	2	0	1	1	1	1	1	1	1
LOC_Os11g46970	3-CNs	0.52	0.27	1.10291e-07	2.31699e-06	0.0696	1	2	1	1	1	1	1	1	1	1	0	1	1	2	2	0	0	1	0	0	1	0	2	1	0	2	0	0	1	2	0	2	2	0	2	1	2	0	1	1	1	1	1
LOC_Os11g46980	3-CNs	0.55	0.299	1.68459e-08	4.15794e-07	0.1337	2	2	2	2	1	0	0	1	0	1	0	0	1	2	2	0	0	2	0	0	1	0	2	0	0	0	0	2	2	1	2	2	0	2	1	2	1	2	1	0	1	1	1
LOC_Os11g47130	3-CNs	0.49	0.241	5.91835e-07	1.14349e-05	0.0148	1	0	1	1	1	0	0	0	1	1	1	1	0	2	1	1	0	1	0	0	1	0	0	1	1	0	1	0	2	0	0	1	0	0	1	1	1	0	1	1	1	1	1
LOC_Os11g47310	2-CNs	0.36	0.131	0.000448709	0.00439901	0	1	1	1	1	1	2	2	2	1	1	1	1	1	1	1	2	2	1	1	1	1	1	2	1	1	1	1	2	1	1	1	1	1	2	1	2	1	1	1	1	1	1	1
LOC_Os11g47330	3-CNs	0.53	0.277	5.97649e-08	1.31831e-06	0	1	1	1	1	0	1	1	1	0	1	1	1	1	1	1	1	1	1	1	1	1	1	1	0	1	1	1	2	1	1	2	1	1	1	1	1	1	2	1	0	0	1	0
LOC_Os12g01010	3-CNs	0.59	0.346	8.72633e-10	2.92387e-08	0.0037	1	1	1	1	1	1	1	1	0	0	2	0	1	1	1	0	1	1	1	2	0	2	1	1	1	1	1	1	1	1	0	1	1	1	1	0	0	1	0	1	1	1	0
LOC_Os12g01290	3-CNs	0.56	0.314	5.15925e-09	1.43753e-07	0.1054	0	1	1	0	0	0	0	0	0	0	1	1	1	0	1	0	1	0	1	1	1	1	0	1	0	0	0	0	0	1	0	0	0	1	1	0	1	2	1	0	0	1	1
LOC_Os12g01916	2-CNs	0.28	0.076	0.00798519	0.0454555	0.0067	1	1	1	1	1	1	1	1	1	1	1	1	1	1	1	1	1	1	1	1	1	1	1	1	2	2	1	1	1	1	1	1	1	1	1	1	1	1	1	1	1	1	1
LOC_Os12g03230	3-CNs	0.29	0.085	0.00479834	0.0306053	0.1031	1	1	1	1	1	1	1	1	3	1	1	3	1	2	2	1	1	1	2	1	1	1	3	1	2	3	1	1	1	1	1	2	2	1	1	1	3	1	3	1	1	3	1
LOC_Os12g03380	3-CNs	0.46	0.216	3.44498e-06	5.8082e-05	0.2952	1	0	0	1	1	1	1	1	0	2	1	2	2	2	0	2	1	1	2	1	0	2	1	1	1	1	1	1	0	0	1	2	2	1	1	1	1	1	1	2	1	1	0
LOC_Os12g06250	3-CNs	0.44	0.191	1.32396e-05	0.000191504	0.0036	1	1	1	2	1	2	2	1	2	1	1	1	1	1	2	2	1	1	1	1	1	2	1	1	0	1	1	1	2	1	1	1	1	1	1	2	2	0	1	0	1	1	1
LOC_Os12g09670	3-CNs	0.3	0.089	0.00417079	0.0272595	0.1531	4	1	2	1	1	1	1	1	1	1	1	2	1	1	1	1	2	1	2	1	1	1	1	2	1	1	1	1	4	1	1	1	1	1	1	1	1	1	1	1	1	1	1
LOC_Os12g09710	6-CNs	0.32	0.104	0.00214323	0.0161168	0.3768	4	5	2	5	6	5	5	5	3	6	6	2	1	6	6	5	1	2	1	5	1	4	2	6	1	1	5	1	6	1	1	1	5	5	5	6	4	1	4	5	4	2	6
LOC_Os12g12110	3-CNs	0.66	0.437	1.30629e-12	7.51684e-11	0.3794	0	0	1	1	0	0	0	0	0	0	0	1	1	0	0	0	4	0	1	0	1	4	0	1	0	0	0	0	0	0	0	1	0	4	1	0	0	0	0	1	0	1	1
LOC_Os12g12115	3-CNs	0.49	0.245	9.56813e-07	1.72291e-05	0.3909	0	0	1	1	0	0	0	0	0	0	0	1	1	0	0	0	4	0	0	1	0	1	0	0	0	0	0	0	0	1	0	4	1	0	0	0	0	1	0	1	1	0	0
LOC_Os12g15240	3-CNs	0.46	0.208	4.87314e-06	7.86537e-05	0.1057	1	1	1	1	1	1	1	1	1	1	1	1	1	1	1	1	1	1	1	1	2	1	1	0	1	1	1	0	2	1	2	1	1	1	1	1	1	1	1	1	1	1	1
LOC_Os12g15314	3-CNs	0.69	0.479	4.30767e-14	3.67819e-12	0.3464	0	0	1	1	0	1	1	1	0	1	0	1	1	0	0	0	2	0	2	0	1	2	0	0	0	0	0	0	1	0	1	0	0	1	0	0	0	0	0	0	0	2	0
LOC_Os12g15430	3-CNs	0.46	0.208	5.63361e-06	8.86687e-05	0.147	1	1	1	1	1	1	1	1	1	1	1	1	2	1	1	1	1	1	2	1	1	2	1	0	1	1	1	1	1	1	1	1	1	2	1	1	1	1	1	1	1	1	1
LOC_Os12g15460	2-CNs	0.32	0.102	0.00177818	0.0137226	0.0817	1	1	1	1	1	1	1	1	1	1	1	1	1	1	1	1	1	1	2	1	2	1	1	1	1	1	1	1	1	1	1	1	1	1	2	1	1	1	1	1	1	1	1
LOC_Os12g16250	2-CNs	0.34	0.118	0.000912672	0.00786919	0.0001	2	1	1	1	1	1	1	1	1	1	2	1	1	1	1	1	2	1	1	1	1	1	1	1	1	1	1	1	1	1	1	1	1	1	1	1	1	1	1	1	1	1	1
LOC_Os12g16260	3-CNs	0.34	0.115	0.00101339	0.00862526	0.0921	1	1	1	1	1	0	0	0	1	2	1	1	1	0	1	2	1	1	1	1	1	1	2	1	0	1	1	0	0	0	0	0	1	1	0	1	1	1	0	1	0	1	1
LOC_Os12g17490	3-CNs	0.53	0.278	6.76162e-08	1.47917e-06	0.0035	1	2	1	1	1	0	0	0	1	1	1	1	1	0	1	1	1	1	1	1	1	1	2	1	1	0	1	1	1	1	0	0	1	0	0	1	1	1	0	1	1	1	1
LOC_Os12g19860	2-CNs	0.51	0.259	1.92743e-07	3.95496e-06	0.225	1	1	1	1	1	2	2	1	1	1	1	1	1	2	1	2	1	1	1	2	1	1	1	1	1	2	1	2	1	2	2	1	2	1	1	2	1	1	2	1	2	1	1
LOC_Os12g20310	5-CNs	0.64	0.404	1.01954e-11	5.18985e-10	0.0004	2	3	2	2	1	2	2	2	4	2	2	1	2	2	1	2	2	1	5	3	2	4	1	1	1	3	2	3	3	3	3	3	3	2	2	3	1	4	2	2	3	2	5
LOC_Os12g20324	5-CNs	0.57	0.33	2.13302e-09	6.41603e-08	0.1558	1	1	1	2	1	1	1	1	4	1	1	1	2	2	1	1	2	1	5	3	2	4	1	1	1	1	1	3	1	1	1	1	1	2	2	1	1	4	1	1	3	2	5
LOC_Os12g20410	3-CNs	0.31	0.098	0.00219718	0.0163829	0.0318	1	1	1	1	1	1	1	1	0	1	1	2	2	1	1	2	1	1	0	1	1	1	1	2	1	1	1	2	1	1	1	1	1	1	0	1	1	0	1	1	1	1	1
LOC_Os12g21860	3-CNs	0.51	0.264	1.58699e-07	3.30768e-06	0.0694	1	1	1	1	0	1	1	1	1	1	1	1	2	1	1	1	1	2	1	1	1	0	1	0	1	1	1	1	1	1	1	1	1	1	1	0	1	1	1	1	1	1	1
LOC_Os12g28100	3-CNs	0.28	0.079	0.0067795	0.0399673	0.1716	1	1	1	1	1	1	1	1	1	1	1	2	2	1	2	1	2	1	1	0	1	1	1	2	1	1	1	1	1	1	1	1	1	1	2	1	0	1	1	1	1	1	1
LOC_Os12g28520	3-CNs	0.48	0.226	1.70402e-06	2.96746e-05	0.3073	0	0	0	1	0	1	1	1	1	0	1	1	1	1	0	1	1	0	1	1	1	0	1	0	1	1	0	1	1	1	1	1	1	0	1	1	1	1	0	0	1	1	0
LOC_Os12g28710	3-CNs	0.41	0.167	5.86441e-05	0.000742732	0.0505	1	1	0	1	0	2	2	1	1	1	1	1	1	1	2	1	0	2	1	1	2	1	1	0	1	1	0	1	1	1	1	1	1	1	1	1	1	1	0	0	1	1	1
LOC_Os12g29670	3-CNs	0.53	0.276	8.94386e-08	1.92475e-06	0.0986	1	1	1	1	1	1	3	3	1	1	1	1	1	3	3	1	1	1	1	2	1	1	1	1	1	1	3	1	1	1	1	1	1	1	3	1	1	1	1	2	1	2	2
LOC_Os12g29680	3-CNs	0.32	0.102	0.00218373	0.0163286	0.0001	0	1	1	1	0	0	2	2	1	0	0	2	1	2	0	0	0	0	0	1	2	0	1	1	1	2	2	1	0	0	0	1	1	1	0	2	1	1	1	1	1	1	1
LOC_Os12g31880	4-CNs	0.66	0.437	7.50289e-13	4.73e-11	0.2301	0	1	1	1	1	0	0	0	1	1	1	1	2	0	1	1	3	1	3	1	1	0	1	0	0	1	0	0	1	1	0	0	2	1	0	1	1	0	0	0	1	1	1
LOC_Os12g31890	4-CNs	0.7	0.491	1.06581e-14	9.72831e-13	0.2742	0	1	1	1	1	0	0	0	1	1	1	1	2	0	1	0	3	1	3	2	0	1	0	0	1	0	0	1	1	0	0	2	1	0	0	1	0	0	0	1	1	1	1
LOC_Os12g33830	2-CNs	0.31	0.093	0.00402819	0.0264581	0.0753	1	1	1	1	1	1	1	1	1	1	1	1	1	1	1	1	1	1	1	1	1	1	1	1	1	1	1	1	1	1	1	1	1	1	1	1	1	1	1	1	1	1	1
LOC_Os12g34108	14-CNs	0.3	0.092	0.00498062	0.0312772	0.1318	28	21	27	27	20	23	20	21	19	18	24	19	14	13	22	17	14	20	19	24	13	17	22	22	21	19	23	27	28	22	22	15	22	24	20	23	20	17	19	23	19	21	21
LOC_Os12g35450	3-CNs	0.56	0.314	5.11994e-09	1.43753e-07	0.0002	1	1	1	1	1	1	2	1	1	0	0	1	1	1	1	0	1	2	1	1	1	2	2	1	1	1	1	0	0	1	1	0	1	1	1	1	0	1	0	1	1	2	1
LOC_Os12g36690	3-CNs	0.32	0.105	0.00155389	0.0123808	0.0198	1	1	1	1	1	1	1	1	1	1	1	1	1	1	1	1	1	1	1	1	1	2	1	1	1	1	1	1	0	1	1	2	1	1	1	1	0	1	1	1	1	2	1
LOC_Os12g36910	2-CNs	0.55	0.297	1.94604e-08	4.68287e-07	0.0023	1	1	1	1	1	1	1	1	1	2	1	1	1	1	1	2	1	1	1	1	1	1	1	1	1	1	1	1	1	1	1	1	1	1	1	1	1	1	1	1	1	1	1
LOC_Os12g39290	3-CNs	0.68	0.46	7.9714e-14	6.39403e-12	0.0001	2	2	1	1	2	0	0	0	1	0	0	1	1	0	0	2	1	0	1	0	1	1	0	1	0	0	0	0	0	0	2	1	0	1	1	0	0	1	2	0	1	1	1
LOC_Os12g43440	2-CNs	0.4	0.157	0.000100858	0.00119184	0.1214	1	2	1	2	2	1	2	1	1	2	1	1	1	2	1	1	1	1	1	1	1	1	1	1	1	1	2	1	1	1	1	1	1	1	1	1	1	1	1	1	1	2	2
[truncated: 143 more columns]

## Sheet: Table S17
Table S17. The negatively correlated loci between copy number and expression level.
LOC_ID	CN_types	CorrCoef	CorrCoef_SQ	P_val	FDR_val	Vst_val	CN_Matrix	TPM_Matrix
ChrSy.fgenesh.gene.50	2-CNs	-0.36	0.127	0.000459206	0.00448531	0.0061	2	2	2	2	2	2	2	2	2	2	2	1	2	2	1	2	1	1	2	1	2	2	1	2	1	2	1	1	1	1	1	1	1	1	1	1	1	1	1	1	1	1	1
LOC_Os01g01930	3-CNs	-0.41	0.17	4.07107e-05	0.000530844	0.0188	1	1	1	2	1	1	1	1	2	1	1	2	1	1	1	1	1	2	2	1	2	1	1	1	1	1	1	1	1	1	1	1	1	1	1	1	1	3	1	2	1	2	1
LOC_Os01g01940	3-CNs	-0.38	0.146	0.000168081	0.00188521	0.0175	1	1	1	2	1	1	1	1	2	1	1	2	1	1	1	1	1	2	2	1	2	1	1	1	1	1	1	1	1	1	1	1	1	1	1	1	3	1	2	1	2	1	2
LOC_Os01g05620	2-CNs	-0.36	0.13	0.000380597	0.00380166	0.016	1	1	1	1	1	1	1	1	1	2	1	1	1	1	1	1	1	1	1	1	1	1	1	1	1	1	1	1	1	1	1	1	1	1	1	1	1	1	1	1	1	1	1
LOC_Os01g05960	2-CNs	-0.63	0.4	1.76417e-11	8.05129e-10	0.0001	1	2	2	1	1	1	1	1	1	1	2	1	1	1	1	1	1	1	2	1	1	2	1	1	1	1	1	1	1	1	1	1	1	1	2	1	1	1	1	1	1	1	2
LOC_Os01g07280	2-CNs	-0.31	0.099	0.00254471	0.0182543	0.1359	1	1	1	1	1	1	1	1	1	1	1	1	1	1	1	1	1	1	1	1	1	1	1	1	1	1	1	1	1	1	1	1	1	1	1	1	1	1	1	1	1	1	1
LOC_Os01g25920	2-CNs	-0.34	0.114	0.000978206	0.00835278	0.1123	2	1	1	1	1	2	2	2	1	1	1	1	1	1	1	2	2	1	1	1	1	1	1	2	2	2	1	1	1	1	2	2	1	1	1	1	1	1	1	1	1	1	1
LOC_Os01g49410	5-CNs	-0.29	0.082	0.00598714	0.0362653	0.0308	3	4	5	4	4	4	3	3	3	5	4	4	3	5	3	2	1	5	3	5	1	4	5	3	5	3	4	3	3	3	4	3	4	4	4	5	4	2	3	4	2	3	3
LOC_Os01g60360	2-CNs	-0.32	0.102	0.00177626	0.0137226	0.1447	1	1	1	1	1	1	1	2	1	1	1	1	2	1	2	1	1	1	1	1	1	1	1	2	1	1	1	1	1	1	1	1	1	1	1	1	1	1	1	2	1	1	1
LOC_Os01g61500	3-CNs	-0.34	0.118	0.000903758	0.0078178	0.1525	2	2	2	1	1	2	2	1	1	2	2	3	2	3	1	1	1	2	1	1	2	3	1	3	1	1	2	1	1	1	1	1	1	1	3	1	2	2	1	1	1	3	2
LOC_Os02g05686	2-CNs	-0.35	0.125	0.000514232	0.00493964	0.0313	1	1	1	1	1	1	1	1	2	1	1	1	1	1	1	1	1	1	1	1	1	1	1	1	1	1	1	1	1	1	1	1	1	1	1	1	1	2	1	1	1	1	1
LOC_Os02g12030	2-CNs	-0.44	0.196	1.25141e-05	0.000182005	0.2105	1	2	2	1	1	1	2	2	2	1	1	1	1	1	1	1	1	1	1	1	1	2	1	2	2	1	2	1	2	1	1	1	2	2	2	2	2	2	1	1	1	1	1
LOC_Os02g12760	3-CNs	-0.32	0.103	0.00200986	0.015376	0.2394	1	1	1	2	2	2	1	1	1	1	2	2	1	1	1	1	1	2	1	1	3	1	1	1	1	1	1	1	1	1	1	2	1	1	2	1	1	1	1	1	1	1	1
LOC_Os02g12910	2-CNs	-0.43	0.183	2.37849e-05	0.000326211	0.0032	1	1	1	1	1	1	1	1	1	2	1	1	1	1	1	1	1	2	1	1	1	2	1	1	1	1	1	1	1	1	1	1	1	1	1	2	1	1	1	1	1	1	1
LOC_Os02g14290	4-CNs	-0.36	0.127	0.000567728	0.00536706	0.2987	1	1	1	1	1	1	1	1	1	1	1	5	1	1	1	1	1	2	1	1	1	2	1	1	1	1	1	1	1	1	1	1	1	5	1	1	1	1	1	1	1	1	1
LOC_Os02g18450	3-CNs	-0.29	0.086	0.00575507	0.03502	0.1407	1	1	1	1	1	1	1	1	1	2	1	1	1	1	1	1	1	1	1	1	1	1	3	1	1	1	1	1	1	3	1	1	2	3	1	1	1	1	1	1	3	1	1
LOC_Os02g18670	2-CNs	-0.35	0.122	0.000637972	0.00582314	0.1086	2	2	2	2	1	1	1	1	1	1	2	1	1	1	1	1	1	2	1	2	1	2	1	1	1	1	2	1	2	2	1	1	1	1	1	1	1	1	1	1	1	1	1
LOC_Os02g26800	4-CNs	-0.29	0.085	0.00486959	0.0308369	0.2208	2	1	2	2	1	2	2	2	1	2	3	1	1	3	1	1	1	2	1	1	2	1	1	1	1	4	3	3	3	1	1	1	1	1	1	1	2	2	2	2	1	2	3
LOC_Os02g43230	2-CNs	-0.34	0.113	0.00103846	0.0087821	0.1798	1	1	1	2	1	1	2	2	1	1	2	1	1	1	1	1	1	1	2	1	1	2	1	2	1	2	2	1	2	1	1	2	1	1	2	2	2	2	2	1	2	2	1
LOC_Os02g44500	2-CNs	-0.27	0.074	0.00852688	0.0480226	0.2161	2	1	2	2	2	1	2	1	1	1	2	1	1	1	2	1	1	1	1	1	1	1	1	1	1	1	1	1	2	1	1	1	1	1	1	1	1	1	2	1	2	2	2
LOC_Os02g44510	3-CNs	-0.3	0.089	0.00379995	0.0251462	0.2217	2	2	2	2	2	2	2	3	2	3	2	2	1	3	3	2	2	3	3	3	3	3	2	3	2	2	2	2	2	3	2	3	3	2	3	3	2	1	2	1	2	2	2
LOC_Os02g47570	3-CNs	-0.35	0.123	0.000692655	0.00627896	0.2696	3	1	2	2	1	2	2	1	1	3	2	1	1	2	3	2	2	2	1	2	2	1	1	1	1	1	3	2	2	1	3	3	3	2	1	2	2	2	1	1	2	1	3
LOC_Os02g54450	2-CNs	-0.31	0.098	0.00256458	0.0182977	0.3212	1	1	1	1	1	1	1	1	1	1	1	2	1	1	1	1	1	1	1	1	2	2	1	2	1	1	1	1	1	1	1	1	1	2	1	1	1	1	1	1	1	1	1
LOC_Os03g04840	2-CNs	-0.34	0.116	0.000846018	0.0074399	0.2694	1	1	1	1	1	1	1	1	1	1	1	1	1	1	1	1	1	1	1	1	1	1	1	1	1	1	1	1	1	1	1	1	1	1	1	1	1	1	1	1	1	1	1
LOC_Os03g07410	2-CNs	-0.32	0.103	0.00168446	0.0132308	0.215	1	2	1	1	1	2	2	2	2	2	1	1	1	2	1	1	1	1	2	2	1	1	2	1	2	2	1	1	2	1	1	2	1	1	1	1	2	1	2	2	2	2	2
LOC_Os03g08284	6-CNs	-0.28	0.08	0.00642745	0.0382325	0.1078	4	1	4	4	4	6	5	5	1	5	2	1	1	2	1	1	1	2	5	6	1	1	6	4	1	1	1	1	1	1	1	1	1	1	1	1	1	2	3	4	3	2	5
LOC_Os03g11220	3-CNs	-0.38	0.141	0.000224823	0.00244233	0.1922	2	2	2	2	2	2	2	2	2	2	2	1	2	2	1	2	1	3	1	3	1	1	2	3	3	2	3	2	3	2	3	3	1	1	1	2	1	2	2	1	1	2	2
LOC_Os03g12590	2-CNs	-0.27	0.075	0.00829217	0.0470008	0.0603	1	1	1	1	1	1	1	1	1	1	1	1	1	1	1	1	2	1	2	1	2	1	1	1	1	1	1	1	1	1	1	1	1	1	1	1	1	1	1	1	1	1	1
LOC_Os03g18729	2-CNs	-0.28	0.077	0.00699333	0.0407739	0.144	1	2	2	2	2	2	2	2	2	2	1	1	1	2	2	1	1	1	1	1	1	1	2	1	2	2	1	2	1	2	2	2	2	2	1	2	2	1	2	2	1	2	2
LOC_Os03g36750	6-CNs	-0.38	0.146	0.000222122	0.00242958	0.1883	1	1	5	1	5	5	5	6	4	2	1	5	3	6	6	1	4	3	5	1	5	4	1	5	5	1	6	5	3	6	5	5	1	1	1	1	3	1	1	5	4	5	3
LOC_Os03g64300	5-CNs	-0.34	0.115	0.00116176	0.00955024	0.2727	4	4	4	4	5	5	3	4	5	4	3	2	2	5	5	3	3	5	1	2	1	4	2	2	4	2	3	4	3	3	3	3	5	4	5	2	4	3	5	5	5	4	2
LOC_Os03g64310	5-CNs	-0.63	0.401	2.10481e-11	9.2857e-10	0.3425	4	4	4	4	5	5	3	4	5	4	3	2	2	5	5	3	3	5	1	2	1	1	2	2	4	2	3	4	3	3	3	3	5	4	5	2	4	3	5	5	5	4	2
LOC_Os03g64415	2-CNs	-0.31	0.096	0.00263339	0.0187381	0.1212	1	1	2	1	1	2	2	2	1	1	1	1	1	1	2	1	2	2	1	1	1	1	2	1	2	2	2	1	1	1	2	1	2	1	1	2	2	1	2	1	1	1	2
LOC_Os04g08080	8-CNs	-0.32	0.1	0.00236391	0.0172376	0.3015	5	6	3	6	7	5	5	5	5	6	8	3	2	6	8	6	8	6	2	6	4	1	5	3	5	6	4	6	6	7	8	4	6	1	8	5	6	4	1	5	7	5	1
LOC_Os04g12560	2-CNs	-0.31	0.097	0.00252318	0.0181491	0.2287	1	1	1	1	1	1	1	1	1	1	1	2	1	1	1	1	2	1	2	1	2	2	1	1	1	1	1	1	1	1	1	1	1	1	1	1	1	1	1	1	1	1	1
LOC_Os04g15660	2-CNs	-0.4	0.159	8.17521e-05	0.00099265	0.1769	1	1	1	1	1	2	2	1	1	2	1	1	1	1	2	2	1	1	1	2	1	1	2	1	2	2	1	2	2	2	1	1	2	1	1	1	1	1	1	1	1	1	1
LOC_Os04g23820	5-CNs	-0.37	0.135	0.000371542	0.00373943	0.0389	1	2	4	1	1	1	1	1	1	2	1	1	1	1	1	1	1	1	1	1	1	2	1	1	1	1	1	1	1	1	1	1	1	1	1	4	3	1	3	1	3	1	3
LOC_Os04g24414	3-CNs	-0.47	0.223	2.94595e-06	4.99867e-05	0.1741	3	3	3	3	3	1	3	1	3	3	1	1	3	1	1	1	1	1	1	1	2	1	3	1	1	1	1	1	3	1	1	1	1	3	3	1	2	1	1	1	1	1	1
LOC_Os04g30200	2-CNs	-0.28	0.08	0.00636753	0.0379614	0.0019	1	2	1	1	1	1	1	1	1	1	1	1	1	1	1	1	1	1	1	1	1	1	1	1	1	1	1	1	1	2	1	1	1	1	1	1	1	1	1	1	1	1	1
LOC_Os04g35210	2-CNs	-0.47	0.219	4.77892e-06	7.76814e-05	0.0453	1	1	1	1	1	1	1	1	6	1	1	1	1	1	1	1	1	1	1	1	1	1	1	1	1	1	1	1	1	1	1	1	1	1	6	1	6	6	1	1	1	1	1
LOC_Os04g39170	2-CNs	-0.29	0.087	0.00460289	0.0295724	0.1089	1	1	1	1	1	1	1	1	1	1	1	2	1	1	1	1	1	1	1	1	1	1	1	1	1	2	1	2	1	1	1	1	1	2	1	1	1	1	1	1	1	1	1
LOC_Os04g40470	2-CNs	-0.54	0.291	2.82091e-08	6.54996e-07	0.2581	2	2	1	2	2	1	1	1	2	2	2	1	1	1	1	2	2	1	1	1	1	1	1	1	1	1	1	1	1	1	2	1	1	1	1	2	2	2	1	1	2	2	2
LOC_Os04g40670	7-CNs	-0.29	0.083	0.00745896	0.0431089	0.0307	1	2	1	1	7	2	2	1	2	1	8	2	2	1	1	1	1	2	1	7	1	2	7	9	11	8	1	11	1	9	9	3	11	2	1	1	1	1	3	1	1	1	2
LOC_Os04g52410	2-CNs	-0.28	0.077	0.00744046	0.043096	0.0634	1	1	1	1	1	1	1	1	1	1	1	1	1	1	2	1	1	2	1	1	2	2	1	1	1	1	1	1	1	1	1	1	1	1	1	1	1	1	1	1	1	1	1
LOC_Os04g52970	3-CNs	-0.55	0.3	1.92522e-08	4.67528e-07	0.3771	3	1	2	2	3	2	3	3	3	2	2	1	1	2	1	3	3	2	1	3	1	2	3	1	3	3	1	3	2	1	3	3	3	1	1	3	3	3	2	2	2	2	2
LOC_Os05g02180	2-CNs	-0.32	0.105	0.00166148	0.0130891	0.203	1	1	1	1	1	1	1	1	1	1	1	1	1	1	1	1	1	1	1	1	1	1	1	1	1	1	1	1	1	1	1	1	1	2	1	1	1	1	1	1	2	1	1
LOC_Os05g02190	2-CNs	-0.35	0.121	0.000620768	0.00572534	0.2292	1	1	1	1	1	1	1	1	1	1	1	2	1	1	1	1	1	1	1	1	1	1	1	1	1	1	1	1	1	1	1	1	1	1	2	1	1	1	1	1	1	2	1
LOC_Os05g02260	5-CNs	-0.39	0.152	0.000133223	0.00153992	0.1956	2	3	3	2	2	3	2	3	5	5	3	2	3	3	5	5	4	5	2	2	2	4	3	3	4	3	3	2	2	4	3	3	2	4	3	5	5	2	2	2	2	2	2
LOC_Os05g07600	2-CNs	-0.32	0.104	0.00170015	0.0133145	0.08	1	1	1	1	1	1	1	1	1	1	1	1	1	1	1	1	1	1	1	1	1	1	1	1	1	1	1	1	1	1	1	1	1	1	1	1	1	1	2	2	2	1	2
LOC_Os05g22716	6-CNs	-0.35	0.121	0.00344912	0.0231721	0.1481	1	2	1	1	1	1	1	1	2	1	1	2	1	1	1	1	1	1	1	2	1	1	1	1	1	1	1	1	1	1	1	2	1	4	4	3	1	4	4	2	5	4	1
LOC_Os05g25030	3-CNs	-0.37	0.135	0.00031762	0.00325869	0.1525	3	3	3	3	3	3	3	3	3	3	3	2	2	1	1	2	3	2	2	2	1	2	2	2	3	2	1	1	3	2	2	3	2	2	2	3	3	3	3	2	1	1	3
LOC_Os05g30700	2-CNs	-0.3	0.092	0.00327935	0.0223148	0.0494	3	1	1	1	1	1	1	3	1	1	1	1	1	1	1	1	1	1	1	1	1	1	1	1	1	1	1	1	1	1	1	1	1	1	1	1	1	1	1	3	1	1	1
LOC_Os05g42200	2-CNs	-0.34	0.117	0.000798936	0.00704928	0.2889	2	2	1	2	2	2	2	2	2	2	1	1	1	2	1	2	1	2	1	2	1	1	2	1	1	2	2	2	1	1	2	2	2	1	1	1	2	1	1	2	2	1	2
LOC_Os05g48489	3-CNs	-0.45	0.201	6.49405e-06	9.93628e-05	0.2504	1	1	1	1	1	2	1	1	1	1	3	1	2	1	1	3	1	1	1	1	1	1	1	1	1	1	1	1	1	1	1	1	1	1	2	1	1	1	1	1	1	1	1
LOC_Os06g02010	3-CNs	-0.3	0.091	0.00365814	0.0243294	0.1728	2	3	1	2	2	2	1	1	1	2	1	1	1	1	3	2	3	1	2	1	1	3	1	2	1	1	2	1	3	1	2	1	2	1	1	2	1	2	1	2	1	1	1
LOC_Os06g04470	2-CNs	-0.61	0.372	8.51721e-11	3.52266e-09	0.2619	2	1	1	2	2	2	2	1	1	1	2	1	1	2	1	1	1	1	1	1	1	1	1	1	1	1	1	2	1	2	1	1	1	1	1	1	1	1	1	2	2	2	1
LOC_Os06g05450	3-CNs	-0.31	0.094	0.00313558	0.0214467	0.0745	1	2	1	1	1	1	3	1	1	1	2	1	1	1	2	1	1	1	1	2	1	1	1	1	3	1	1	1	1	2	1	2	1	1	1	1	1	1	2	1	1	1	1
LOC_Os06g11170	4-CNs	-0.4	0.163	0.000155805	0.00177766	0.1281	3	1	2	3	4	2	1	2	3	3	2	2	1	4	2	3	2	3	4	4	2	3	2	2	2	2	2	3	2	4	1	3	1	3	1	1	2	3	3	1	1	3	3
LOC_Os06g11280	2-CNs	-0.42	0.173	3.66903e-05	0.000483181	0.1178	2	1	2	2	2	1	1	1	1	1	1	1	1	2	1	2	1	2	1	1	1	1	1	1	1	1	1	1	2	1	1	1	1	1	1	1	1	2	1	2	1	1	2
LOC_Os06g11290	2-CNs	-0.31	0.097	0.00267248	0.0189653	0.0498	1	1	1	2	2	1	1	1	1	1	1	1	1	1	1	1	1	1	1	1	1	1	1	1	1	1	1	1	1	1	1	1	1	1	1	1	1	1	2	1	1	1	1
LOC_Os06g22870	2-CNs	-0.31	0.094	0.0028107	0.0196304	0.0408	1	1	1	1	1	1	2	2	1	2	2	1	1	2	1	1	1	1	2	1	1	1	1	1	1	1	2	1	2	1	1	1	1	1	1	1	1	2	1	1	1	2	1
LOC_Os06g24711	4-CNs	-0.3	0.09	0.00356297	0.0237561	0.1148	1	3	1	3	1	4	1	1	1	1	1	1	1	1	1	1	1	1	1	1	1	1	1	1	1	1	1	1	1	1	1	1	1	1	1	1	1	1	3	1	1	2	3
LOC_Os06g33100	2-CNs	-0.34	0.118	0.000796044	0.00704725	0.1104	1	1	1	1	1	1	1	1	1	1	1	1	1	1	1	1	1	1	1	1	1	1	1	1	1	1	1	1	1	1	1	1	1	1	1	1	1	1	1	1	1	1	1
LOC_Os06g42060	2-CNs	-0.34	0.114	0.0010697	0.00898891	0.1246	1	2	1	1	1	2	2	2	1	1	2	1	1	2	1	2	1	2	1	1	1	1	1	2	1	1	2	1	2	2	2	1	1	1	2	1	1	1	1	1	1	1	1
LOC_Os06g48810	2-CNs	-0.3	0.09	0.00431002	0.0279966	0.1792	2	1	2	2	2	2	2	2	1	1	2	1	1	1	1	1	1	2	1	1	1	1	1	1	1	1	2	1	1	2	2	2	1	1	1	1	1	1	2	2	1	1	2
LOC_Os07g02560	3-CNs	-0.42	0.173	3.34103e-05	0.000448919	0.2827	1	1	1	1	3	2	2	1	2	1	2	1	1	2	1	1	1	1	1	3	1	1	1	1	1	1	3	1	2	1	3	1	1	1	1	3	1	2	1	2	2	1	2
LOC_Os07g02620	3-CNs	-0.28	0.078	0.00791217	0.0452344	0.3713	1	1	1	1	2	2	2	2	2	1	2	1	2	1	2	1	1	1	2	1	1	2	1	2	3	1	2	2	3	1	3	3	1	3	2	1	2	2	2	2	2	2	1
LOC_Os07g05420	3-CNs	-0.41	0.17	4.34683e-05	0.000561271	0.2793	1	2	1	2	1	2	1	2	2	1	2	1	1	2	2	2	1	2	1	1	1	1	1	1	1	2	2	2	1	1	1	2	3	1	1	2	1	2	1	1	3	2	2
LOC_Os07g09070	3-CNs	-0.31	0.093	0.00310434	0.0213433	0.0796	1	1	1	1	2	1	1	1	2	1	1	1	1	1	1	1	1	1	1	1	1	1	1	1	1	1	1	1	1	3	1	3	1	1	1	1	3	2	1	1	2	1	1
LOC_Os07g15440	4-CNs	-0.34	0.114	0.00111119	0.00930796	0.0917	4	3	2	3	3	3	3	2	1	2	3	2	2	4	3	2	3	4	2	3	2	1	4	3	2	3	3	3	4	3	3	4	3	2	3	3	1	3	1	1	3	3	3
LOC_Os07g31670	5-CNs	-0.46	0.21	5.66113e-06	8.86687e-05	0.2329	2	2	4	1	1	5	2	5	1	1	3	1	4	5	1	5	2	4	1	2	5	1	5	5	1	5	4	4	5	5	1	1	3	4	4	3	1	2	1	1	2	2	1
LOC_Os07g35070	2-CNs	-0.4	0.163	7.37502e-05	0.000903781	0.1469	1	1	1	1	1	1	1	1	1	1	1	2	1	1	1	1	1	1	1	1	1	1	1	1	1	1	1	1	1	1	1	1	1	1	1	1	1	1	1	1	1	1	1
LOC_Os07g35790	2-CNs	-0.43	0.183	2.15475e-05	0.000297064	0.0533	1	1	1	1	1	1	1	1	1	1	1	1	1	1	1	1	1	1	1	1	1	1	1	1	1	1	1	1	1	1	1	1	1	1	1	1	1	1	1	1	1	1	1
LOC_Os07g39114	2-CNs	-0.5	0.249	7.40259e-07	1.38969e-05	0.249	2	2	2	2	2	2	2	1	1	1	1	2	1	2	1	2	2	2	1	1	2	1	2	1	2	2	2	1	2	1	1	1	2	2	2	1	2	2	1	2	2	1	2
LOC_Os07g45490	2-CNs	-0.4	0.162	9.38156e-05	0.00112366	0.1627	3	1	1	1	1	3	3	1	1	1	1	1	1	1	1	1	1	1	1	1	1	1	1	1	3	3	1	1	1	1	1	3	1	1	3	1	1	1	3	1	1	3	1
LOC_Os08g02820	2-CNs	-0.27	0.074	0.00821686	0.0466739	0.0045	1	1	1	1	1	1	1	1	1	1	1	1	1	1	1	1	1	1	1	1	1	1	1	1	1	2	1	1	1	1	2	1	2	1	2	1	1	1	1	1	1	1	1
LOC_Os08g12850	2-CNs	-0.52	0.268	1.0975e-07	2.31699e-06	0.0287	1	1	1	1	1	1	1	1	1	1	1	1	1	2	1	1	1	2	1	1	1	1	1	1	1	1	1	1	1	1	1	1	1	1	1	1	1	1	1	1	1	1	1
LOC_Os08g13070	8-CNs	-0.71	0.509	3.10862e-15	3.29141e-13	0.3064	1	9	3	1	1	10	10	10	1	2	3	1	1	10	2	2	1	12	2	3	9	3	10	11	11	5	10	11	10	2	12	1	3	1	1	5	9	10	1	1	9	2	1
LOC_Os08g14950	2-CNs	-0.29	0.085	0.00518345	0.0322837	0.1158	1	1	1	2	1	1	1	1	2	2	1	1	1	1	1	2	1	1	1	2	1	1	1	1	1	1	2	1	1	2	1	2	1	1	1	1	2	1	1	1	1	1	1
LOC_Os08g16914	2-CNs	-0.41	0.165	5.3258e-05	0.000677759	0.0408	1	2	2	1	1	1	2	2	2	1	2	2	1	1	1	2	1	1	1	2	1	1	1	1	1	1	1	1	1	1	1	1	1	1	1	1	1	1	1	1	1	1	1
LOC_Os08g26820	2-CNs	-0.37	0.135	0.000288716	0.00302067	0.0183	1	1	1	1	1	1	1	1	1	1	1	1	1	1	1	2	1	1	1	1	1	1	1	1	1	1	1	1	1	1	1	1	1	1	1	1	1	1	1	1	1	1	1
LOC_Os08g28090	3-CNs	-0.29	0.085	0.00494781	0.0312574	0.0136	2	2	1	1	2	2	1	1	3	2	2	1	1	2	2	1	2	2	1	2	2	1	1	1	2	3	1	2	1	1	1	2	1	2	2	1	2	2	2	1	1	1	2
LOC_Os08g30810	3-CNs	-0.29	0.086	0.00431531	0.0279966	0.024	1	1	1	1	1	1	2	2	1	1	1	3	1	1	3	1	1	1	2	1	1	1	1	2	2	1	1	1	1	1	1	1	1	1	1	1	1	1	1	1	2	1	1
LOC_Os08g32690	4-CNs	-0.34	0.113	0.00104205	0.00878444	0.1354	4	1	4	1	2	3	3	4	1	3	1	1	1	2	1	3	1	4	3	1	1	3	1	2	2	1	2	2	1	2	1	1	1	1	2	2	2	1	1	1	2	1	1
LOC_Os08g33680	3-CNs	-0.33	0.112	0.0010341	0.00877327	0.2573	1	1	1	1	1	1	3	1	1	1	1	2	1	1	1	1	1	1	3	1	1	1	1	2	1	1	1	1	1	1	1	1	1	3	3	1	1	1	1	1	1	1	1
LOC_Os08g38160	2-CNs	-0.28	0.077	0.00759275	0.0435966	0.0262	1	1	1	1	1	1	1	1	1	2	1	1	1	1	1	1	1	1	1	1	1	1	1	1	1	1	1	1	1	1	1	1	1	1	1	1	1	1	1	1	1	1	1
LOC_Os09g17810	3-CNs	-0.57	0.327	2.1217e-09	6.41603e-08	0.299	1	1	1	1	1	1	1	1	1	1	1	1	1	1	1	1	2	1	3	1	1	1	1	2	1	1	1	1	1	1	1	3	1	1	3	1	1	1	1	1	1	1	1
LOC_Os09g19960	9-CNs	-0.33	0.11	0.00270702	0.0190812	0.0165	13	4	4	11	1	1	13	1	4	5	1	7	13	11	1	4	11	13	1	3	6	2	1	6	1	7	1	2	5	4	3	3	13	1	1	5	3	4	1	1	1	3	1
LOC_Os09g23550	2-CNs	-0.34	0.115	0.000874154	0.00761146	0.0313	1	1	1	1	1	1	1	1	1	1	1	1	1	2	1	1	1	1	1	1	1	1	1	1	1	1	1	1	2	2	1	1	1	1	1	1	1	1	1	1	1	1	1
LOC_Os09g31170	2-CNs	-0.31	0.095	0.00292756	0.020286	0.0152	1	2	2	1	2	1	1	1	1	1	1	1	1	1	1	1	1	1	1	1	1	1	1	1	1	1	1	2	1	1	1	1	1	1	1	1	1	1	2	2	1	1	2
LOC_Os09g31180	2-CNs	-0.37	0.138	0.000295119	0.00306345	0.0114	1	2	2	1	2	1	1	1	1	1	1	1	1	1	1	1	1	1	1	1	1	1	1	1	1	1	2	1	1	1	1	1	1	1	1	1	1	1	1	2	1	1	2
LOC_Os10g06720	2-CNs	-0.37	0.14	0.000221755	0.00242958	0.0856	1	2	2	1	1	1	2	2	1	1	2	1	1	1	1	1	1	1	1	1	1	1	1	1	1	1	1	1	1	1	1	1	1	1	1	2	1	1	2	1	2	1	1
LOC_Os10g16930	2-CNs	-0.33	0.11	0.0012612	0.010272	0.3695	2	1	2	1	2	2	2	2	1	1	1	1	1	2	1	1	2	1	2	1	1	2	1	2	2	1	2	2	2	1	2	2	1	1	1	2	1	2	2	2	1	2	2
LOC_Os10g28254	2-CNs	-0.42	0.179	2.6449e-05	0.000360879	0.2866	2	2	1	2	2	2	2	2	2	2	2	1	1	2	2	2	1	2	2	1	1	1	2	1	2	2	1	2	2	2	2	2	1	1	1	2	2	2	2	1	1	1	1
LOC_Os10g28490	2-CNs	-0.34	0.113	0.00113255	0.00943474	0.2055	2	2	1	2	2	2	2	2	2	2	2	1	1	2	2	2	1	1	1	1	1	1	1	1	2	2	1	2	2	2	1	1	1	2	1	1	1	1	1	1	1	1	1
LOC_Os10g28690	2-CNs	-0.32	0.105	0.00171099	0.0133598	0.0908	1	1	1	1	1	2	2	2	1	1	1	1	1	2	1	1	1	1	1	1	1	1	2	1	1	2	1	1	2	1	2	2	1	1	2	2	1	2	1	2	1	1	1
LOC_Os10g40200	3-CNs	-0.36	0.13	0.000406027	0.00401027	0.1638	1	1	1	1	1	1	1	1	1	1	1	1	1	1	1	2	2	1	1	1	2	1	1	3	1	1	1	1	1	1	1	1	1	3	2	1	1	1	1	1	1	2	1
LOC_Os10g42100	3-CNs	-0.36	0.128	0.000499446	0.00484262	0.2426	1	1	1	1	1	1	1	3	1	1	1	1	1	1	1	1	3	1	1	1	1	1	1	2	1	1	1	1	1	1	1	1	1	1	1	1	1	1	2	1	1	1	1
LOC_Os10g42320	3-CNs	-0.4	0.158	0.00011509	0.00135397	0.2283	1	1	1	1	1	1	1	1	1	1	3	1	1	1	1	1	1	1	1	1	1	1	1	1	1	1	1	1	1	1	1	1	1	1	1	4	1	3	1	1	1	1	4
LOC_Os11g01990	2-CNs	-0.6	0.36	2.55499e-10	9.39312e-09	0.0526	2	2	2	1	1	2	2	1	1	1	1	1	1	1	2	1	1	1	1	1	1	1	1	1	2	2	1	2	1	1	1	2	2	1	2	1	1	2	1	1	1	1	1
LOC_Os11g03860	2-CNs	-0.31	0.099	0.00217469	0.0163071	0.2031	2	2	1	2	2	2	2	2	1	2	1	1	1	2	1	2	1	1	1	1	1	1	2	1	2	2	1	2	1	1	2	1	1	1	1	1	1	2	2	1	1	2	2
LOC_Os11g06300	3-CNs	-0.6	0.364	1.55453e-10	6.14154e-09	0.2803	3	3	2	2	3	1	1	1	1	3	1	1	1	1	2	3	1	3	1	1	1	2	3	1	3	2	3	1	3	1	1	1	3	2	1	1	2	1	2	2	1	3	2
LOC_Os11g07030	3-CNs	-0.31	0.096	0.00291747	0.0202691	0.3577	1	1	1	1	1	1	1	1	1	1	1	3	1	1	1	1	1	1	1	1	3	1	3	1	1	1	1	1	1	1	1	1	1	1	1	1	1	1	1	1	1	1	1
LOC_Os11g11020	7-CNs	-0.4	0.16	8.62838e-05	0.00104289	0.0395	1	1	5	6	6	6	2	6	6	7	6	1	3	2	6	7	4	1	4	1	6	1	6	1	1	1	3	3	2	3	1	5	7	1	1	2	6	6	2	6	6	6	6
LOC_Os11g11960	2-CNs	-0.31	0.099	0.00243179	0.0175394	0.0244	1	1	2	1	1	1	1	2	2	1	1	1	1	2	2	2	1	1	1	1	1	2	2	2	1	1	1	1	1	1	1	1	1	2	2	1	2	1	1	1	2	1	1
LOC_Os11g17530	4-CNs	-0.45	0.203	7.43918e-06	0.000112523	0.0705	1	1	1	5	1	1	1	1	5	1	1	1	1	1	3	5	1	4	1	1	1	1	1	1	1	1	1	1	1	1	1	1	1	1	1	1	1	1	1	1	3	4	1
LOC_Os11g25080	3-CNs	-0.32	0.1	0.00242018	0.0175033	0.0554	2	2	2	1	2	2	2	1	2	1	1	1	2	1	1	1	2	1	1	2	1	2	2	1	1	1	1	1	2	1	1	3	1	1	1	1	1	1	2	1	1	2	1
LOC_Os11g29490	2-CNs	-0.28	0.081	0.00601933	0.0363771	0.1412	2	2	2	1	1	1	1	2	2	2	1	1	1	1	1	1	2	2	1	1	1	2	1	2	2	2	1	2	2	2	2	2	1	2	2	2	1	1	1	1	1	1	2
LOC_Os11g35930	2-CNs	-0.32	0.101	0.00226018	0.0167114	0.0865	1	2	2	1	1	1	1	1	1	2	2	1	2	2	2	1	1	1	1	2	1	1	1	2	2	2	2	1	1	1	2	1	1	2	2	2	1	1	1	1	2	2	1
LOC_Os11g36030	3-CNs	-0.46	0.215	2.81546e-06	4.80808e-05	0.2673	2	3	2	2	1	2	2	2	1	3	2	1	2	1	1	1	1	1	1	1	1	1	1	1	1	3	2	3	1	1	3	3	3	1	1	3	1	1	2	2	2	2	2
LOC_Os11g36960	2-CNs	-0.35	0.123	0.000743116	0.00669057	0.123	1	1	1	1	1	2	2	2	1	1	1	1	1	2	1	1	1	2	1	1	1	1	1	1	1	1	1	2	1	1	1	1	2	2	1	1	2	1	2	2	1	1	1
LOC_Os11g38030	2-CNs	-0.38	0.142	0.000210336	0.00232954	0.0139	1	1	1	1	1	1	1	1	1	1	1	1	1	1	1	1	1	1	1	1	1	2	1	1	1	1	1	1	1	1	1	1	1	1	1	1	1	1	1	1	1	1	1
LOC_Os11g40200	2-CNs	-0.63	0.397	1.34557e-11	6.47585e-10	0.0371	2	1	2	1	2	1	1	1	1	1	1	1	1	1	1	1	1	1	1	1	1	2	1	1	1	1	1	1	2	1	1	1	1	1	1	1	1	1	2	1	2	1	2
LOC_Os11g47447	3-CNs	-0.52	0.274	8.75314e-08	1.89914e-06	0.1587	2	1	2	2	1	2	2	3	1	1	1	1	2	2	2	3	1	2	1	1	1	1	3	1	1	1	1	1	1	3	1	2	3	1	1	1	2	2	2	1	1	2	1
LOC_Os11g47510	2-CNs	-0.29	0.083	0.00562703	0.034399	0.1226	2	2	2	2	1	2	2	1	1	2	1	1	2	1	2	1	2	1	1	1	1	1	1	1	2	1	1	1	1	1	1	1	1	1	2	1	1	2	1	1	1	2	2
LOC_Os12g04490	3-CNs	-0.29	0.083	0.00536232	0.0330864	0.1139	3	3	3	1	2	2	2	2	3	1	1	1	1	2	1	1	1	3	1	1	1	3	1	1	3	1	2	2	1	1	1	2	2	2	1	1	1	1	3	2	1	2	3
LOC_Os12g06180	3-CNs	-0.28	0.078	0.00669188	0.0395388	0.0052	2	1	1	1	1	3	2	3	2	1	1	1	1	2	2	2	2	1	2	1	1	3	1	1	1	1	1	1	1	2	2	1	2	1	1	2	2	1	1	1	1	2	1
LOC_Os12g42110	2-CNs	-0.39	0.149	0.000129968	0.00150888	0.1112	2	2	1	1	2	1	2	2	1	1	1	1	1	2	2	2	1	1	1	1	1	1	1	1	2	2	1	1	1	1	2	2	1	1	1	2	1	1	1	2	1	2	1
LOC_Os12g44260	2-CNs	-0.51	0.26	2.88897e-07	5.70679e-06	0.3275	2	2	1	2	2	2	1	1	1	2	1	1	1	2	2	2	1	1	1	2	1	1	2	2	2	2	2	2	1	1	2	1	1	2	1	2	1	2	1	1	2	2	2
[truncated: 143 more columns]
