# Supplementary material for: A genome-wide survey of copy number variations reveals an asymmetric evolution of duplicated genes in rice
Source: BMC Biol. 2020 Jun 26;18:73. doi: 10.1186/s12915-020-00798-0 (PMC7318451; doi:10.1186/s12915-020-00798-0)
Supplement: Supplementary file 6 — Additional file 6: Table S18. The statistics of correlation analysis. a for each gene, the TPM values were divided into groups by different copy numbers. Difference analysis were performed in R. If there was/were significant difference between at least two groups of TPM values, this gene was defined as Exp_diff gene. Table S19. The changes in the average rate of increase with the copy number gradient of positively correlated genes. Values are means ± s.d.. Table S20. The fate of duplicated genes. a corresponds to the pairs at least one copy pseudogenized. b-d correspond to the pairs at least one copy neo-functionalized, sub-functionalized, and neo-functionalized/sub-functionalized, respectively. e corresponds to the pairs whose copy numbers were in line with the assembly results of 93 rice accessions. Table S21. The number of copy specific reads. Table S22. Primers used in this study. [file 12915_2020_798_MOESM6_ESM.xlsx]

## Sheet: Table S18--S19--S20--S22
Table S18. The statistics of correlation analysis.
Group	Gene number	Rate (%)	Exp_diffa gene number	Exp_diff gene rate (%)
Positively correlated	348	13.17	240	68.97
Negatively correlated	119	4.5	111	93.28
No significant correlation	2175	82.32	312	14.34
Total	2642			25.09
Table S19. The changes in the average rate of increase with the copy number gradient of positively correlated genes.
CN_gradient	Average rate of increase (%)	Gene number
1-2	115.75±267.40	330
2-3	33.45±124.93	98
3-4	8.48±26.30	29
4-5	-2.46±26.51	18
5-6	-10.87±7.55	5
Table S20. The fate of duplicated genes.
Pseudo-a	Functional differentiation			Undifferentiation	Totale
	Neo-b	Sub-c	Neo-/Sub-d
2976	209	219	12	4747	8163
Table S22. Primers used in this study.
Names	Primer sequence (5’->3’)
OsACTIN2_F	AACATCGTTCTCAGTGGTGG
OsACTIN2_R	CCAGACACTGTACTTCCTTTCA
qPCR01_F	GTCTCTACTCCCTCATCCGC
qPCR01_R	TCGGGTGAGAGGAGTGAGTA
qPCR02_F	TCTTCACCTGCAGCTTCGTA
qPCR02_R	GTGGAGTTTCGTGAGGAGGA
qPCR03_F	TGCCGTTCCCCAGTAAGAAT
qPCR03_R	GGCACCTCTCTTCAATCCCT
qPCR04_F	GCTACCTGAGTTTGTCCCCT
qPCR04_R	TCAGTGAGTGGCAGAGATGG
qPCR05_F	CATCAGAAAAGTCGCAGCGA
qPCR05_R	GGAGGGCGTATACAACTTGC
qPCR06_F	TCGAGACCAAGACCAAGACC
qPCR06_R	TGGTTTGAGAAAATCGCGCA
qPCR07_F	TCGACACGCACATGAATCAC
qPCR07_R	TGGGTGATGTAGGTTGCTGT
qPCR08_F	ATGCTCTCATGCCTCCACTT
qPCR08_R	AGGCGTGGAAGGAAACAAAC
qPCR09_F	AGCTCCTCCCCACATTGAAA
qPCR09_R	GGTGCAGGAAGGAGAGGATT
qPCR10_F	CCGGAGCCAGTCGTTATTTG
qPCR10_R	TCTCACCAGGACTGCATGAA
GL7_F	TGACACGCCACAGTCCAAGACGAGCAGT
GL7_R	AAGGGAGTTGAGAGTAGAAAAAA
IPA1_promotor_F	ACAGAGCCTCCATATCTCAG
IPA1_promotor_R	GGTAGCAGCACACTATTCCT

## Sheet: Table S21
Table S21. The number of copy specific reads.
LOC_Name	Sample	Copy_reads (C1,C2,...)
LOC_Os01g09660	XF01	171, 134
LOC_Os01g65904	XF01	31, 1076
LOC_Os11g06660	XF01	0, 3
LOC_Os12g02800	XF01	0, 901
LOC_Os12g42739	XF01	262, 0
LOC_Os01g09660	XF02	329, 136
LOC_Os01g41760	XF02	0, 50
LOC_Os03g14220	XF02	0, 6
LOC_Os04g11200	XF02	0, 1
LOC_Os08g26350	XF02	13, 0
LOC_Os12g01740	XF02	441, 441
LOC_Os12g42739	XF02	303, 0
LOC_Os01g09660	XF03	285, 101
LOC_Os03g22130	XF03	22, 0
LOC_Os05g25950	XF03	1236, 0
LOC_Os06g47544	XF03	0, 895
LOC_Os08g09060	XF03	0, 1620
LOC_Os09g22510	XF03	0, 660
LOC_Os11g02100	XF03	0, 71
LOC_Os12g01740	XF03	0, 1001
LOC_Os12g03420	XF03	0, 50
LOC_Os02g12020	XF04	0, 5
LOC_Os02g38795	XF04	0, 41
LOC_Os06g19200	XF04	0, 132
LOC_Os07g35620	XF04	0, 15
LOC_Os07g39114	XF04	225, 0
LOC_Os08g26350	XF04	19, 0
LOC_Os09g06950	XF04	2, 0
LOC_Os11g02530	XF04	42, 0
LOC_Os01g09660	XF05	294, 136
LOC_Os07g35620	XF05	0, 10
LOC_Os08g09060	XF05	0, 5579
LOC_Os08g26350	XF05	0, 10
LOC_Os11g02100	XF05	0, 107
LOC_Os11g02530	XF05	36, 0
LOC_Os11g06660	XF05	0, 1
LOC_Os01g02710	XF06	0, 16
LOC_Os02g12020	XF06	22, 0
LOC_Os04g40900	XF06	238, 0
LOC_Os06g19200	XF06	0, 34
LOC_Os06g45680	XF06	0, 60
LOC_Os08g26350	XF06	243, 48
LOC_Os10g06560	XF06	18, 0
LOC_Os11g02530	XF06	13, 0
LOC_Os01g02710	XF07	0, 11
LOC_Os02g12020	XF07	5, 0
LOC_Os04g22950	XF07	0, 14
LOC_Os06g45680	XF07	0, 92
LOC_Os07g35620	XF07	0, 12
LOC_Os08g17050	XF07	0, 1
LOC_Os08g26350	XF07	22, 0
LOC_Os11g02530	XF07	37, 0
LOC_Os01g02710	XF08	0, 12
LOC_Os02g12020	XF08	35, 0
LOC_Os03g14220	XF08	0, 1
LOC_Os05g03820	XF08	0, 1134
LOC_Os06g19200	XF08	0, 34
LOC_Os07g35620	XF08	3, 0
LOC_Os07g39114	XF08	0, 10
LOC_Os08g17050	XF08	0, 2
LOC_Os08g26350	XF08	88, 22
LOC_Os11g02530	XF08	24, 0
LOC_Os01g09660	XF09	157, 123
LOC_Os01g42024	XF09	0, 72
LOC_Os02g12020	XF09	26, 0
LOC_Os06g45680	XF09	0, 116
LOC_Os08g20630	XF09	2, 0
LOC_Os08g26350	XF09	14, 29
LOC_Os12g03420	XF09	0, 56
LOC_Os12g25800	XF09	80, 0
LOC_Os12g42739	XF09	167, 12
LOC_Os01g09660	XF10	173, 149
LOC_Os02g12020	XF10	15, 0
LOC_Os02g38795	XF10	3, 0
LOC_Os07g35620	XF10	0, 28
LOC_Os11g02100	XF10	0, 74
LOC_Os11g02530	XF10	21, 0
LOC_Os11g39780	XF10	0, 11
LOC_Os12g03420	XF10	0, 41
LOC_Os04g17200	XF11	2, 0
LOC_Os05g03820	XF11	1253, 0
LOC_Os05g33560	XF11	0, 1470
LOC_Os06g47544	XF11	0, 533
LOC_Os08g17050	XF11	0, 1
LOC_Os08g26350	XF11	33, 33
LOC_Os11g01180	XF11	0, 530
LOC_Os11g02530	XF11	46, 0
LOC_Os12g02800	XF11	914, 914
LOC_Os12g03420	XF11	49, 0
LOC_Os12g03650	XF11	0, 64
LOC_Os01g41760	XF12	0, 11
LOC_Os01g41760	XF13	0, 40
LOC_Os01g02710	XF14	0, 8
LOC_Os03g22130	XF14	0, 18
LOC_Os05g45560	XF14	52, 60
LOC_Os07g35620	XF14	0, 10
LOC_Os07g39114	XF14	4, 0
LOC_Os08g09060	XF14	1250, 13
LOC_Os08g26350	XF14	99, 49
LOC_Os05g03820	XF15	0, 3176
LOC_Os12g42739	XF15	141, 141
LOC_Os01g09660	XF16	203, 119
LOC_Os01g41760	XF16	0, 93
LOC_Os02g06180	XF16	31, 3
LOC_Os08g09060	XF16	0, 1859
LOC_Os11g06660	XF16	0, 2
LOC_Os12g03420	XF16	0, 43
LOC_Os01g02710	XF17	39, 26
LOC_Os05g33670	XF17	0, 116
LOC_Os08g28090	XF17	6, 0
LOC_Os01g09660	XF18	114, 85
LOC_Os01g63890	XF18	45, 1302
LOC_Os02g14540	XF18	32, 13
LOC_Os05g35630	XF18	8, 0
LOC_Os08g17050	XF18	0, 1
LOC_Os12g03650	XF18	35, 151
LOC_Os12g42739	XF18	185, 0
LOC_Os01g02710	XF19	65, 97
LOC_Os05g33670	XF19	0, 257
LOC_Os08g09060	XF19	265, 1325
LOC_Os08g25850	XF19	10, 0
LOC_Os02g06180	XF20	267, 5
LOC_Os05g03820	XF20	792, 792
LOC_Os05g25950	XF20	1459, 28
LOC_Os06g02840	XF20	2, 0
LOC_Os06g19200	XF20	156, 5
LOC_Os08g17050	XF20	0, 4
LOC_Os09g14950	XF20	3, 0, 3
LOC_Os10g03050	XF20	0, 13
LOC_Os11g01180	XF20	2, 366
LOC_Os11g45150	XF20	0, 35
LOC_Os12g04000	XF20	0, 35
LOC_Os02g14540	XF21	6, 39
LOC_Os10g06800	XF21	2, 0
LOC_Os11g02530	XF21	77, 77
LOC_Os08g09060	XF22	0, 4575
LOC_Os01g02710	XF23	179, 177
LOC_Os01g09660	XF23	164, 74
LOC_Os02g12020	XF23	36, 3
LOC_Os02g38795	XF23	7, 0
LOC_Os04g40900	XF23	251, 0
LOC_Os05g25950	XF23	1774, 18
LOC_Os07g39114	XF23	0, 22
LOC_Os08g17050	XF23	0, 1
LOC_Os08g26350	XF23	28, 14
LOC_Os12g01430	XF23	0, 1357
LOC_Os01g41760	XF24	0, 5
LOC_Os09g22510	XF24	0, 277
LOC_Os01g02710	XF25	11, 65
LOC_Os01g09660	XF25	104, 56
LOC_Os01g42024	XF25	0, 99
LOC_Os02g38795	XF25	17, 0
LOC_Os05g25950	XF25	798, 11
LOC_Os06g39780	XF25	352, 528
LOC_Os07g35620	XF25	3, 3
LOC_Os08g17050	XF25	0, 1
LOC_Os08g26350	XF25	0, 58
LOC_Os12g04000	XF25	48, 21
LOC_Os01g02710	XF26	54, 76
LOC_Os02g12020	XF26	33, 0
LOC_Os02g38795	XF26	4, 0
LOC_Os04g40900	XF26	144, 0
LOC_Os07g35620	XF26	9, 0
LOC_Os08g17050	XF26	0, 1
LOC_Os11g02530	XF26	12, 12
LOC_Os11g25540	XF26	0, 2
LOC_Os01g09660	XF27	43, 53
LOC_Os02g38795	XF27	10, 0
LOC_Os02g52316	XF27	0, 132
LOC_Os03g22130	XF27	14, 0
LOC_Os04g38500	XF27	0, 11
LOC_Os05g03820	XF27	0, 1445
LOC_Os06g07060	XF27	0, 20
LOC_Os08g09060	XF27	4643, 84
LOC_Os11g02530	XF27	15, 0
LOC_Os11g47910	XF27	339, 3
LOC_Os12g03650	XF27	0, 133
LOC_Os12g41430	XF27	0, 1168
LOC_Os02g12020	XF28	24, 0
LOC_Os05g33670	XF28	0, 3
LOC_Os06g03740	XF28	30, 20
LOC_Os08g09060	XF28	1376, 114
LOC_Os08g17050	XF28	0, 2
LOC_Os12g03420	XF28	0, 21
LOC_Os12g42739	XF28	0, 205
LOC_Os01g02710	XF29	0, 20
LOC_Os01g09660	XF29	59, 57
LOC_Os08g17050	XF29	0, 1
LOC_Os08g20630	XF29	2, 0
LOC_Os08g26270	XF29	0, 8
LOC_Os08g26350	XF29	0, 5
LOC_Os11g01720	XF29	0, 4
LOC_Os11g39780	XF29	0, 146
LOC_Os01g02710	XF30	0, 20
LOC_Os01g09270	XF30	1, 7
LOC_Os02g12020	XF30	22, 0
LOC_Os05g03820	XF30	0, 2159
LOC_Os05g39750	XF30	7, 0
LOC_Os06g19200	XF30	0, 154
LOC_Os06g39780	XF30	452, 82
LOC_Os08g09060	XF30	3226, 116
LOC_Os08g26350	XF30	27, 2
LOC_Os11g01180	XF30	8, 213
LOC_Os11g02530	XF30	25, 0
LOC_Os12g03650	XF30	0, 81
LOC_Os01g09660	XF31	31, 14
LOC_Os05g33670	XF31	0, 6
LOC_Os11g47910	XF31	208, 10
LOC_Os12g21840	XF31	0, 1
LOC_Os02g12020	XF32	0, 24
LOC_Os07g35620	XF32	7, 11
LOC_Os08g09060	XF32	3132, 145
LOC_Os11g02530	XF32	29, 0
LOC_Os12g03650	XF32	0, 14
LOC_Os01g02710	XF33	0, 16
LOC_Os03g22130	XF33	14, 0
LOC_Os04g40900	XF33	80, 40
LOC_Os05g03820	XF33	0, 2315
LOC_Os08g17050	XF33	0, 3
LOC_Os11g02530	XF33	63, 0
LOC_Os11g35450	XF33	317, 8
LOC_Os11g35660	XF33	143, 6
LOC_Os04g38500	XF34	0, 46
LOC_Os08g26150	XF34	0, 3
LOC_Os11g08536	XF34	0, 6
LOC_Os12g02800	XF34	0, 586
LOC_Os05g33670	XF35	0, 55
LOC_Os08g09060	XF35	0, 1587
LOC_Os01g02710	XF36	0, 13
LOC_Os04g40900	XF36	0, 144
LOC_Os05g03820	XF36	0, 1271
LOC_Os06g19200	XF36	0, 62
LOC_Os07g31410	XF36	0, 16
LOC_Os08g26350	XF36	23, 19
LOC_Os11g02100	XF36	0, 60
LOC_Os12g41430	XF36	0, 740
LOC_Os01g09660	XF37	80, 49
LOC_Os04g38500	XF37	0, 4
LOC_Os05g03820	XF37	0, 1378
LOC_Os08g17050	XF37	0, 1
LOC_Os11g02100	XF37	0, 102
LOC_Os11g02530	XF37	31, 0
LOC_Os02g06180	XF38	8, 16
LOC_Os02g12020	XF38	43, 0
LOC_Os02g23900	XF38	0, 1
LOC_Os02g52316	XF38	0, 412
LOC_Os05g03820	XF38	0, 1795
LOC_Os06g19200	XF38	0, 57
LOC_Os06g45680	XF38	0, 131
LOC_Os07g35620	XF38	0, 25
LOC_Os08g09060	XF38	0, 2068
LOC_Os08g17050	XF38	0, 1
LOC_Os08g26350	XF38	18, 18
LOC_Os10g06560	XF38	64, 19
LOC_Os11g10590	XF38	0, 933
LOC_Os11g45150	XF38	0, 51
LOC_Os12g03420	XF38	0, 51
LOC_Os12g03650	XF38	36, 0
LOC_Os01g02710	XF39	0, 11
LOC_Os01g09660	XF39	111, 135
LOC_Os01g63890	XF39	1983, 0
LOC_Os02g12020	XF39	30, 0
LOC_Os06g42450	XF39	2, 0, 0
LOC_Os07g35620	XF39	0, 10
LOC_Os08g09060	XF39	0, 3608
LOC_Os08g26350	XF39	34, 4
LOC_Os04g40900	XF40	0, 111
LOC_Os05g03820	XF40	0, 1703
LOC_Os06g19200	XF40	68, 2
LOC_Os07g35620	XF40	0, 13
LOC_Os08g09060	XF40	0, 1742
LOC_Os08g17050	XF40	0, 1
LOC_Os08g26350	XF40	0, 49
LOC_Os09g06950	XF40	0, 5
LOC_Os11g01220	XF40	0, 312
LOC_Os12g03650	XF40	0, 61
LOC_Os12g42739	XF40	292, 0
LOC_Os01g02710	XF41	31, 53
LOC_Os02g12020	XF41	14, 0
LOC_Os05g33670	XF41	0, 144
LOC_Os07g35620	XF41	0, 16
LOC_Os12g03650	XF41	5, 113
LOC_Os01g09660	XF42	130, 80
LOC_Os01g41760	XF42	0, 34
LOC_Os08g09060	XF42	0, 135
LOC_Os08g17050	XF42	0, 1
LOC_Os10g06800	XF42	4, 0
LOC_Os11g02800	XF42	30, 40
LOC_Os11g02820	XF42	0, 497
LOC_Os11g25540	XF42	0, 57
LOC_Os11g47990	XF42	0, 1
LOC_Os12g03420	XF42	22, 0
LOC_Os01g09660	XF43	247, 196
LOC_Os02g06180	XF43	0, 7
LOC_Os03g22130	XF43	0, 69
LOC_Os05g39750	XF43	12, 12
LOC_Os06g42450	XF43	0, 9
LOC_Os06g45680	XF43	0, 73
LOC_Os07g35620	XF43	2, 23
LOC_Os08g09060	XF43	0, 2216
LOC_Os12g42739	XF43	252, 0
LOC_Os01g09660	XF44	78, 72
LOC_Os02g06180	XF44	0, 4
LOC_Os02g38795	XF44	4, 0
LOC_Os07g40040	XF44	8, 15
LOC_Os09g23399	XF44	0, 53
LOC_Os01g09660	XF45	109, 35
LOC_Os02g06180	XF45	0, 4
LOC_Os06g45680	XF45	0, 139
LOC_Os07g35620	XF45	0, 21
LOC_Os07g40040	XF45	10, 12
LOC_Os09g23399	XF45	0, 17
LOC_Os12g03420	XF45	0, 102
LOC_Os12g03650	XF45	0, 36
LOC_Os01g41760	XF46	0, 5
LOC_Os12g02800	XF46	104, 625
LOC_Os01g09660	XF47	84, 68
LOC_Os07g35620	XF47	1, 0
LOC_Os07g39114	XF47	0, 3
LOC_Os08g09060	XF47	1777, 0
LOC_Os08g26350	XF47	15, 0
LOC_Os09g06950	XF47	264, 0
LOC_Os11g02530	XF47	13, 0
LOC_Os12g02800	XF47	819, 0
LOC_Os12g42739	XF47	224, 0
LOC_Os01g09660	XF48	87, 87
LOC_Os02g06180	XF48	25, 4
LOC_Os02g12020	XF48	16, 0
LOC_Os04g17200	XF48	0, 2, 0
LOC_Os06g19200	XF48	0, 1
LOC_Os06g45680	XF48	0, 134
LOC_Os07g35620	XF48	0, 5
LOC_Os08g09060	XF48	0, 4241
LOC_Os08g26350	XF48	13, 26
LOC_Os10g06560	XF48	25, 6
LOC_Os12g02150	XF48	0, 862
LOC_Os12g02350	XF48	0, 11
LOC_Os12g03650	XF48	0, 98
LOC_Os01g09660	XF49	265, 73
LOC_Os01g41760	XF49	0, 31
LOC_Os01g63890	XF49	30, 1631
LOC_Os02g06180	XF49	55, 2
LOC_Os03g22130	XF49	0, 53
LOC_Os03g50240	XF49	0, 3
LOC_Os12g02800	XF49	0, 1116
LOC_Os12g41430	XF49	0, 1174
LOC_Os01g09270	XF50	8, 0
LOC_Os02g12020	XF50	39, 0
LOC_Os06g19200	XF50	0, 63
LOC_Os08g09060	XF50	4088, 99
LOC_Os11g02530	XF50	15, 0
LOC_Os12g03420	XF50	0, 119
LOC_Os12g03650	XF50	0, 24
LOC_Os01g02710	XF51	0, 10
LOC_Os02g12020	XF51	15, 0
LOC_Os07g35620	XF51	4, 9
LOC_Os08g26350	XF51	40, 13
LOC_Os12g02800	XF51	0, 800
LOC_Os12g03420	XF51	0, 70
LOC_Os01g09660	XF52	81, 74
LOC_Os03g50240	XF52	0, 3
LOC_Os07g35620	XF52	0, 15
LOC_Os08g09060	XF52	0, 3580
LOC_Os08g23820	XF52	4, 0
LOC_Os09g22510	XF52	0, 65
LOC_Os01g09660	XF53	171, 108
LOC_Os06g45680	XF53	0, 147
LOC_Os07g35620	XF53	3, 0
LOC_Os08g09060	XF53	0, 2202
LOC_Os11g01180	XF53	2, 439
LOC_Os11g17490	XF53	13, 496
LOC_Os01g41760	XF54	0, 7
LOC_Os11g02820	XF54	0, 472
LOC_Os11g04360	XF54	626, 0
LOC_Os01g09660	XF55	0, 339
LOC_Os02g29610	XF55	0, 809
LOC_Os11g39780	XF55	0, 29
LOC_Os11g39780	XF56	0, 8
LOC_Os01g09660	XF57	0, 274
LOC_Os01g41760	XF57	0, 4
LOC_Os11g39780	XF57	0, 19
LOC_Os01g09660	XF58	104, 88
LOC_Os06g19200	XF58	108, 18
LOC_Os07g35620	XF58	0, 3
LOC_Os10g06560	XF58	36, 12
LOC_Os11g45150	XF58	0, 48
LOC_Os12g03420	XF58	0, 13
LOC_Os01g09660	XF59	81, 74
LOC_Os01g41760	XF59	0, 16
LOC_Os05g39750	XF59	9, 0
LOC_Os07g35620	XF59	7, 0
LOC_Os08g09060	XF59	94, 2835
LOC_Os10g03050	XF59	0, 2
LOC_Os12g03420	XF59	73, 0
LOC_Os12g03650	XF59	0, 46
LOC_Os12g42739	XF59	247, 7
LOC_Os01g31800	XF60	0, 454
LOC_Os11g03470	XF60	0, 841
LOC_Os01g09660	XF61	80, 76
LOC_Os07g35620	XF61	0, 10
LOC_Os08g09060	XF61	0, 3064
LOC_Os11g02530	XF61	5, 5
LOC_Os12g02800	XF61	0, 777
LOC_Os12g03420	XF61	0, 36
LOC_Os01g02710	XF62	18, 84
LOC_Os05g03820	XF62	0, 1886
LOC_Os11g39780	XF63	0, 31
LOC_Os06g24890	XF64	0, 5
LOC_Os08g09060	XF64	102, 1841
LOC_Os01g41760	XF65	0, 8
LOC_Os07g35620	XF65	0, 78
LOC_Os08g09060	XF65	0, 6599
LOC_Os11g04360	XF65	757, 0
LOC_Os11g17490	XF65	288, 0
LOC_Os12g03170	XF65	0, 69
LOC_Os06g24890	XF67	0, 6
LOC_Os11g02820	XF67	0, 308
LOC_Os11g04330	XF67	0, 25
LOC_Os01g02710	XF68	37, 79
LOC_Os01g41760	XF68	0, 19
LOC_Os01g02710	XF69	122, 0
LOC_Os01g09660	XF69	45, 54
LOC_Os03g22130	XF69	9, 0
LOC_Os04g07250	XF69	5, 15
LOC_Os05g07440	XF69	0, 2
LOC_Os08g09060	XF69	0, 232
LOC_Os11g02100	XF69	0, 56
LOC_Os01g09660	XF70	0, 159
LOC_Os01g02710	XF71	35, 98
LOC_Os01g63890	XF71	8, 1058
LOC_Os08g09060	XF71	0, 1048
LOC_Os12g03170	XF71	0, 33
LOC_Os01g09660	XF72	0, 145
LOC_Os12g02800	XF72	0, 594
LOC_Os06g18790	XF73	0, 42
LOC_Os10g03855	XF73	0, 4
LOC_Os11g02530	XF73	14, 7
LOC_Os11g02820	XF73	0, 487
LOC_Os01g09660	XF74	76, 51
LOC_Os02g38795	XF74	2, 0
LOC_Os08g09060	XF74	0, 1425
LOC_Os12g03650	XF74	9, 95
LOC_Os01g09660	XF75	107, 50
LOC_Os02g12020	XF75	12, 5
LOC_Os08g26350	XF75	11, 0
LOC_Os10g03050	XF75	0, 6
LOC_Os10g06560	XF75	18, 27
LOC_Os11g02530	XF75	0, 11
LOC_Os12g03650	XF75	0, 126
LOC_Os01g09660	XF76	120, 81
LOC_Os02g06180	XF76	1, 2
LOC_Os05g03820	XF76	0, 1417
LOC_Os06g39290	XF76	7, 0
LOC_Os07g35620	XF76	0, 6
LOC_Os07g40040	XF76	5, 5
LOC_Os12g03650	XF76	13, 118
LOC_Os01g36229	XF77	0, 750
LOC_Os05g33670	XF77	0, 112
LOC_Os06g13620	XF77	0, 1
LOC_Os08g09060	XF77	0, 1214
LOC_Os01g02710	XF78	1, 24
LOC_Os01g09660	XF78	81, 60
LOC_Os02g06180	XF78	1, 11
LOC_Os05g05346	XF78	312, 0
LOC_Os07g41840	XF78	0, 14
LOC_Os08g09060	XF78	2773, 186
LOC_Os08g23820	XF78	1, 0
LOC_Os11g02100	XF78	40, 20
LOC_Os11g02530	XF78	41, 0
LOC_Os11g47990	XF78	0, 1
LOC_Os01g38310	XF79	0, 3
LOC_Os07g27790	XF79	1810, 1207
LOC_Os01g02710	XF80	0, 9
LOC_Os02g12020	XF80	26, 0
LOC_Os05g39750	XF80	6, 0
LOC_Os06g48270	XF80	8, 0
LOC_Os08g09060	XF80	0, 3538
LOC_Os08g26350	XF80	12, 0
LOC_Os11g02100	XF80	172, 0
LOC_Os06g15080	XF81	3, 0
LOC_Os12g02800	XF81	0, 703
LOC_Os12g03170	XF81	0, 52
LOC_Os12g04140	XF81	0, 229
LOC_Os02g12020	XF82	18, 0
LOC_Os05g39750	XF82	11, 0
LOC_Os08g09060	XF82	0, 1674
LOC_Os11g02770	XF82	0, 11
LOC_Os11g02800	XF82	16, 78
LOC_Os11g39780	XF82	0, 17
LOC_Os01g02710	XF83	32, 116
LOC_Os01g02710	XF84	0, 10
LOC_Os02g12020	XF84	37, 0
LOC_Os06g07060	XF84	0, 10
LOC_Os06g39780	XF84	479, 0
LOC_Os08g09060	XF84	1967, 44
LOC_Os08g26350	XF84	15, 0
LOC_Os08g17050	XF85	0, 2
LOC_Os01g02710	XF86	0, 7
LOC_Os06g19200	XF86	20, 0
LOC_Os08g09060	XF86	0, 2493
LOC_Os08g26350	XF86	28, 0
LOC_Os10g06560	XF86	20, 6
LOC_Os11g02530	XF86	9, 0
LOC_Os01g09660	XF87	95, 47
LOC_Os07g35620	XF87	0, 17
LOC_Os01g02710	XF88	73, 139
LOC_Os05g33670	XF88	0, 107
LOC_Os05g35630	XF88	13, 0
LOC_Os08g26350	XF88	0, 188
LOC_Os11g17490	XF88	404, 5
LOC_Os01g02710	XF89	0, 30
LOC_Os02g12020	XF89	43, 2
LOC_Os04g43090	XF89	0, 70
LOC_Os06g19200	XF89	165, 0
LOC_Os06g45680	XF89	0, 65
LOC_Os08g09060	XF89	1397, 85
LOC_Os08g20630	XF89	3, 0
LOC_Os11g01180	XF89	0, 302
LOC_Os11g02100	XF89	0, 86
LOC_Os11g02530	XF89	24, 8
LOC_Os12g03650	XF89	46, 92
LOC_Os01g09660	XF90	259, 119
LOC_Os02g05250	XF90	0, 591
LOC_Os05g21140	XF90	0, 14
LOC_Os01g02710	XF91	31, 0
LOC_Os01g63890	XF91	52, 1433
LOC_Os02g06180	XF91	0, 8
LOC_Os03g22130	XF91	0, 28
LOC_Os04g42080	XF91	0, 48
LOC_Os05g03820	XF91	0, 1853
LOC_Os07g35620	XF91	0, 6
LOC_Os10g03050	XF91	0, 10
LOC_Os11g02100	XF91	116, 0
LOC_Os11g02530	XF91	13, 13
LOC_Os12g03420	XF91	11, 0
LOC_Os01g02710	XF92	0, 3
LOC_Os03g22130	XF92	4, 0
LOC_Os08g26350	XF92	0, 21
LOC_Os10g03050	XF92	18, 0
LOC_Os11g01180	XF92	2, 275
LOC_Os11g02100	XF92	101, 0
LOC_Os01g02710	XF93	0, 8
LOC_Os01g09660	XF93	0, 14
LOC_Os05g01840	XF93	0, 8
LOC_Os06g45680	XF93	0, 330
LOC_Os08g09060	XF93	848, 18
LOC_Os08g26350	XF93	0, 28
LOC_Os11g01180	XF93	0, 309
